# Supplementary material for: Transcriptomic Profiling of the Effects of DDR1 in Breast and Ovarian Cancer to Understand the Association Between DDR1 Expression and Patient Survival
Source: Genes (Basel). 2026 Jun 30;17(7):760. doi: 10.3390/genes17070760 (PMC13410165; doi:10.3390/genes17070760)
Supplement: Supplementary file 1 [file genes-17-00760-s001.zip]

Archive with 3 entries (3 files):
- supplementary file S1.xlsx
- supplementary file S2.xlsx
- supplementary file S3.xlsx
