# Supplementary material for: Transcriptomic Profiling of the Effects of DDR1 in Breast and Ovarian Cancer to Understand the Association Between DDR1 Expression and Patient Survival
Source: Genes (Basel). 2026 Jun 30;17(7):760. doi: 10.3390/genes17070760 (PMC13410165; doi:10.3390/genes17070760)
Supplement: Supplementary file 1 [file genes-17-00760-s001.zip › supplementary file S1.xlsx]

## Sheet: Sheet1
ensembl_transcript_id_version	baseMean	log2FoldChange	lfcSE	stat	pvalue	padj	test	chromosome_name	start_position	end_position	strand	gene_biotype	external_gene_name	description
ENST00000511446.2	8.40635	6.82797	1.57702	4.32967	1.49331e-05	0.000374267	TRUE	4	22692914	22819575	1	polymorphic_pseudogene	GBA3	glucosylceramidase beta 3 (gene/pseudogene) [Source:HGNC Symbol;Acc:HGNC:19069]
ENST00000629360.3	182.851	1.06062	0.276364	3.83776	0.000124161	0.00230751	TRUE	CHR_HG1832_PATCH	210328252	210679653	1	protein_coding	HHAT	hedgehog acyltransferase [Source:HGNC Symbol;Acc:HGNC:18270]
ENST00000629127.1	8.45294	6.84179	1.79111	3.81985	0.000133532	0.00245197	TRUE	CHR_HG1832_PATCH	210328252	210679653	1	protein_coding	HHAT	hedgehog acyltransferase [Source:HGNC Symbol;Acc:HGNC:18270]
ENST00000626597.2	127.899	1.25851	0.315397	3.99023	6.6008e-05	0.00134656	TRUE	CHR_HG2030_PATCH	133414506	133459550	1	protein_coding	ADAMTS13	ADAM metallopeptidase with thrombospondin type 1 motif 13 [Source:HGNC Symbol;Acc:HGNC:1366]
ENST00000629604.1	34.7035	1.85485	0.4445	4.17288	3.00771e-05	0.000685714	TRUE	CHR_HG2030_PATCH	133414506	133459550	1	protein_coding	ADAMTS13	ADAM metallopeptidase with thrombospondin type 1 motif 13 [Source:HGNC Symbol;Acc:HGNC:1366]
ENST00000458050.6	190.662	10.3685	3.19135	3.24894	0.00115837	0.0147835	TRUE	1	161120974	161132688	-1	protein_coding	DEDD	death effector domain containing [Source:HGNC Symbol;Acc:HGNC:2755]
ENST00000491497.1	173.834	1.00608	0.23965	4.19812	2.69141e-05	0.000625366	TRUE	1	161118086	161125445	1	protein_coding	NIT1	nitrilase 1 [Source:HGNC Symbol;Acc:HGNC:7828]
ENST00000474804.5	5.38285	-5.54418	1.87915	-2.95037	0.00317393	0.033224	TRUE	1	39692182	39763914	1	protein_coding	PPIE	peptidylprolyl isomerase E [Source:HGNC Symbol;Acc:HGNC:9258]
ENST00000647186.1	6.31016	-5.79277	1.71963	-3.3686	0.000755497	0.0104155	TRUE	1	235328570	235448952	1	protein_coding	TBCE	tubulin folding cofactor E [Source:HGNC Symbol;Acc:HGNC:11582]
ENST00000617690.2	67.8607	2.33675	0.822505	2.84101	0.00449705	0.0438358	TRUE	1	39678648	39691485	-1	protein_coding	HPCAL4	hippocalcin like 4 [Source:HGNC Symbol;Acc:HGNC:18212]
ENST00000461003.5	94.416	1.45441	0.455906	3.19016	0.00142195	0.0175187	TRUE	1	161046946	161069970	-1	protein_coding	ARHGAP30	Rho GTPase activating protein 30 [Source:HGNC Symbol;Acc:HGNC:27414]
ENST00000453779.6	264.685	-1.79953	0.586026	-3.07074	0.00213532	0.0242659	TRUE	6	163414000	163578592	1	protein_coding	QKI	QKI, KH domain containing RNA binding [Source:HGNC Symbol;Acc:HGNC:21100]
ENST00000543847.1	70.9766	-2.33336	0.589327	-3.95937	7.51472e-05	0.00150458	TRUE	11	64185272	64204543	1	protein_coding	STIP1	stress induced phosphoprotein 1 [Source:HGNC Symbol;Acc:HGNC:11387]
ENST00000468751.5	21.6383	-1.58753	0.567343	-2.79818	0.00513915	0.0485284	TRUE	1	235131183	235161283	-1	protein_coding	RBM34	RNA binding motif protein 34 [Source:HGNC Symbol;Acc:HGNC:28965]
ENST00000525457.5	266.678	-1.27565	0.295329	-4.31942	1.56441e-05	0.000389857	TRUE	11	67006778	67050863	1	protein_coding	SYT12	synaptotagmin 12 [Source:HGNC Symbol;Acc:HGNC:18381]
ENST00000525149.1	61.7841	-1.10576	0.374236	-2.95472	0.00312956	0.0328791	TRUE	11	67006778	67050863	1	protein_coding	SYT12	synaptotagmin 12 [Source:HGNC Symbol;Acc:HGNC:18381]
ENST00000235628.1	53.2005	1.59536	0.401917	3.96939	7.20573e-05	0.00145164	TRUE	1	39659121	39672038	-1	protein_coding	NT5C1A	5'-nucleotidase, cytosolic IA [Source:HGNC Symbol;Acc:HGNC:17819]
ENST00000547238.5	336.252	1.34356	0.264915	5.07167	3.94329e-07	1.52477e-05	TRUE
ENST00000614341.5	836.467	1.17494	0.184633	6.36361	1.97068e-10	1.4638e-08	TRUE	17	74916083	74923256	-1	protein_coding	USH1G	USH1 protein network component sans [Source:HGNC Symbol;Acc:HGNC:16356]
ENST00000462259.5	491.22	1.47754	0.225631	6.54847	5.81296e-11	4.73892e-09	TRUE	1	234391313	234479179	-1	protein_coding	TARBP1	TAR (HIV-1) RNA binding protein 1 [Source:HGNC Symbol;Acc:HGNC:11568]
ENST00000449340.1	66.1733	-1.83959	0.401884	-4.57741	4.70778e-06	0.000137263	TRUE	1	111439890	111449256	-1	protein_coding	WDR77	WD repeat domain 77 [Source:HGNC Symbol;Acc:HGNC:29652]
ENST00000510927.5	68.6274	1.47806	0.478496	3.08898	0.00200848	0.0231212	TRUE	4	106041599	106316683	-1	protein_coding	TBCK	TBC1 domain containing kinase [Source:HGNC Symbol;Acc:HGNC:28261]
ENST00000493293.5	1368.22	-1.08836	0.185499	-5.86721	4.4319e-09	2.60524e-07	TRUE	1	183186238	183245127	1	protein_coding	LAMC2	laminin subunit gamma 2 [Source:HGNC Symbol;Acc:HGNC:6493]
ENST00000426677.7	369.529	-1.08188	0.170966	-6.32803	2.48303e-10	1.80935e-08	TRUE	19	44890569	44903689	1	protein_coding	TOMM40	translocase of outer mitochondrial membrane 40 [Source:HGNC Symbol;Acc:HGNC:18001]
ENST00000475900.1	141.738	1.04401	0.208492	5.00742	5.5164e-07	2.05789e-05	TRUE	2	28956611	29061373	1	protein_coding	TOGARAM2	TOG array regulator of axonemal microtubules 2 [Source:HGNC Symbol;Acc:HGNC:33715]
ENST00000328300.10	609.429	1.36796	0.142931	9.57081	1.06068e-21	3.59173e-19	TRUE
ENST00000510690.2	167.232	1.09827	0.329136	3.33682	0.000847418	0.0114614	TRUE	X	108439838	108697545	1	protein_coding	COL4A5	collagen type IV alpha 5 chain [Source:HGNC Symbol;Acc:HGNC:2207]
ENST00000367797.7	9.08491	3.36477	1.11311	3.02286	0.00250399	0.0275612	TRUE
ENST00000468425.2	138.437	1.18311	0.225812	5.23939	1.61111e-07	6.87005e-06	TRUE	1	28236109	28246906	1	protein_coding	ATP5IF1	ATP synthase inhibitory factor subunit 1 [Source:HGNC Symbol;Acc:HGNC:871]
ENST00000533640.5	20.7798	2.66319	0.77762	3.42479	0.000615271	0.00882301	TRUE	16	28342555	28363508	-1	protein_coding	NPIPB6	nuclear pore complex interacting protein family member B6 [Source:HGNC Symbol;Acc:HGNC:37454]
ENST00000532254.1	101.78	1.62096	0.374865	4.32412	1.53144e-05	0.000382988	TRUE	16	28342555	28363508	-1	protein_coding	NPIPB6	nuclear pore complex interacting protein family member B6 [Source:HGNC Symbol;Acc:HGNC:37454]
ENST00000366684.7	25.6368	-2.84521	0.724018	-3.92975	8.50329e-05	0.0016671	TRUE	1	229431245	229434098	-1	protein_coding	ACTA1	actin alpha 1, skeletal muscle [Source:HGNC Symbol;Acc:HGNC:129]
ENST00000396582.6	79.6943	-1.93481	0.644534	-3.00187	0.00268324	0.0291098	TRUE	14	32076114	32159728	1	protein_coding	ARHGAP5	Rho GTPase activating protein 5 [Source:HGNC Symbol;Acc:HGNC:675]
ENST00000606888.3	94.5763	1.20098	0.269261	4.46026	8.18588e-06	0.000222607	TRUE	1	145959441	145964575	-1	protein_coding	ANKRD34A	ankyrin repeat domain 34A [Source:HGNC Symbol;Acc:HGNC:27639]
ENST00000392599.6	33.2957	-2.05451	0.671855	-3.05796	0.0022285	0.0250834	TRUE	2	171317405	171434802	-1	protein_coding	METTL8	methyltransferase like 8 [Source:HGNC Symbol;Acc:HGNC:25856]
ENST00000619401.4	167.974	-1.84183	0.258807	-7.11661	1.10611e-12	1.17237e-10	TRUE	CHR_HSCHR15_4_CTG8	32695437	32720246	1	protein_coding	ARHGAP11A	Rho GTPase activating protein 11A [Source:HGNC Symbol;Acc:HGNC:15783]
ENST00000475989.2	9.42076	-6.35225	1.78792	-3.55286	0.000381064	0.00593177	TRUE	2	172084740	172089677	1	protein_coding	DLX1	distal-less homeobox 1 [Source:HGNC Symbol;Acc:HGNC:2914]
ENST00000570440.2	757.027	-1.13564	0.133226	-8.5242	1.5387e-17	3.23827e-15	TRUE	16	10928891	10942468	-1	protein_coding	DEXI	Dexi homolog [Source:HGNC Symbol;Acc:HGNC:13267]
ENST00000639566.1	11.9938	7.34204	1.48717	4.93694	7.93583e-07	2.836e-05	TRUE	12	42456757	42590355	-1	protein_coding	PRICKLE1	prickle planar cell polarity protein 1 [Source:HGNC Symbol;Acc:HGNC:17019]
ENST00000622533.4	77.3372	-1.05269	0.334872	-3.14355	0.00166911	0.0199501	TRUE	1	147242654	147295765	1	protein_coding	CHD1L	chromodomain helicase DNA binding protein 1 like [Source:HGNC Symbol;Acc:HGNC:1916]
ENST00000651420.1	14.8588	-7.01974	2.40314	-2.92106	0.00348838	0.0358514	TRUE	1	147242654	147295765	1	protein_coding	CHD1L	chromodomain helicase DNA binding protein 1 like [Source:HGNC Symbol;Acc:HGNC:1916]
ENST00000650813.1	66.8546	2.8314	1.006	2.81452	0.00488504	0.0467472	TRUE	1	147242654	147295765	1	protein_coding	CHD1L	chromodomain helicase DNA binding protein 1 like [Source:HGNC Symbol;Acc:HGNC:1916]
ENST00000551645.1	7.35274	3.53504	1.22464	2.8866	0.00389426	0.0390809	TRUE	12	82358528	82479239	1	protein_coding	METTL25	methyltransferase like 25 [Source:HGNC Symbol;Acc:HGNC:26228]
ENST00000526415.5	74.3534	1.43536	0.367589	3.90481	9.43006e-05	0.00182433	TRUE	11	77821109	77918432	1	protein_coding	AAMDC	adipogenesis associated Mth938 domain containing [Source:HGNC Symbol;Acc:HGNC:30205]
ENST00000485629.1	227.908	-1.10517	0.280352	-3.94206	8.07836e-05	0.0016	TRUE	1	171781660	171814023	1	protein_coding	EEF1AKNMT	eEF1A lysine and N-terminal methyltransferase [Source:HGNC Symbol;Acc:HGNC:24248]
ENST00000551406.5	149.549	-1.22265	0.372641	-3.28104	0.00103427	0.0135044	TRUE	12	42238447	42459715	1	protein_coding	PPHLN1	periphilin 1 [Source:HGNC Symbol;Acc:HGNC:19369]
ENST00000433818.6	111.439	-1.02276	0.285727	-3.57951	0.000344241	0.00545444	TRUE	11	77878720	77994671	-1	protein_coding	INTS4	integrator complex subunit 4 [Source:HGNC Symbol;Acc:HGNC:25048]
ENST00000409998.5	40.4934	2.13229	0.525256	4.05953	4.91713e-05	0.00104568	TRUE	2	187341964	187448460	-1	protein_coding	CALCRL	calcitonin receptor like receptor [Source:HGNC Symbol;Acc:HGNC:16709]
ENST00000254090.9	44.8421	1.89478	0.391427	4.8407	1.29383e-06	4.38751e-05	TRUE	1	147175351	147243050	-1	protein_coding	FMO5	flavin containing dimethylaniline monoxygenase 5 [Source:HGNC Symbol;Acc:HGNC:3773]
ENST00000340183.10	222.169	1.68922	0.332981	5.07303	3.9154e-07	1.51526e-05	TRUE	1	156243320	156248117	-1	protein_coding	PAQR6	progestin and adipoQ receptor family member 6 [Source:HGNC Symbol;Acc:HGNC:30132]
ENST00000652405.1	207.702	1.10387	0.318903	3.46146	0.000537263	0.00788837	TRUE	1	156243320	156248117	-1	protein_coding	PAQR6	progestin and adipoQ receptor family member 6 [Source:HGNC Symbol;Acc:HGNC:30132]
ENST00000539599.5	145.903	-1.40421	0.379777	-3.69745	0.000217773	0.00372553	TRUE	12	109477402	109536705	1	protein_coding	UBE3B	ubiquitin protein ligase E3B [Source:HGNC Symbol;Acc:HGNC:13478]
ENST00000394828.6	196.551	-1.13815	0.313271	-3.63311	0.00028003	0.00459568	TRUE	10	73436428	73496024	-1	protein_coding	PPP3CB	protein phosphatase 3 catalytic subunit beta [Source:HGNC Symbol;Acc:HGNC:9315]
ENST00000483530.6	339.849	-1.16616	0.206032	-5.66008	1.513e-08	7.99061e-07	TRUE	12	69738681	69823204	1	protein_coding	RAB3IP	RAB3A interacting protein [Source:HGNC Symbol;Acc:HGNC:16508]
ENST00000266754.9	204.405	-1.09314	0.323978	-3.37412	0.000740534	0.0102614	TRUE	12	100573683	100628288	1	protein_coding	GAS2L3	growth arrest specific 2 like 3 [Source:HGNC Symbol;Acc:HGNC:27475]
ENST00000264377.8	27.5164	1.33105	0.462653	2.87699	0.00401492	0.0400562	TRUE	2	206443532	206621127	1	protein_coding	ADAM23	ADAM metallopeptidase domain 23 [Source:HGNC Symbol;Acc:HGNC:202]
ENST00000649898.1	124.687	1.39318	0.26213	5.31485	1.06742e-07	4.75186e-06	TRUE	2	1789113	2331664	-1	protein_coding	MYT1L	myelin transcription factor 1 like [Source:HGNC Symbol;Acc:HGNC:7623]
ENST00000547020.1	582.992	1.07393	0.140788	7.62803	2.38377e-14	3.37784e-12	TRUE	12	53479669	53500063	-1	protein_coding	MAP3K12	mitogen-activated protein kinase kinase kinase 12 [Source:HGNC Symbol;Acc:HGNC:6851]
ENST00000547035.5	464.455	1.17866	0.178728	6.59474	4.26009e-11	3.54453e-09	TRUE	12	53479669	53500063	-1	protein_coding	MAP3K12	mitogen-activated protein kinase kinase kinase 12 [Source:HGNC Symbol;Acc:HGNC:6851]
ENST00000552365.1	505.867	1.13733	0.158821	7.16107	8.00483e-13	8.61324e-11	TRUE	12	53479669	53500063	-1	protein_coding	MAP3K12	mitogen-activated protein kinase kinase kinase 12 [Source:HGNC Symbol;Acc:HGNC:6851]
ENST00000551895.1	85.5865	1.17064	0.320764	3.64955	0.000262698	0.00435338	TRUE	12	53479669	53500063	-1	protein_coding	MAP3K12	mitogen-activated protein kinase kinase kinase 12 [Source:HGNC Symbol;Acc:HGNC:6851]
ENST00000620100.4	24.6021	8.38057	1.39378	6.01283	1.82314e-09	1.14e-07	TRUE	7	100177563	100221488	1	protein_coding	STAG3	stromal antigen 3 [Source:HGNC Symbol;Acc:HGNC:11356]
ENST00000371269.9	32217.2	-1.08327	0.0770794	-14.0539	7.29189e-45	1.52643e-41	TRUE	1	54849627	54887195	-1	protein_coding	DHCR24	24-dehydrocholesterol reductase [Source:HGNC Symbol;Acc:HGNC:2859]
ENST00000535035.6	133.39	-2.38057	0.385417	-6.1766	6.54956e-10	4.46194e-08	TRUE	1	54849627	54887195	-1	protein_coding	DHCR24	24-dehydrocholesterol reductase [Source:HGNC Symbol;Acc:HGNC:2859]
ENST00000503497.7	53.5853	1.07543	0.379303	2.83529	0.00457847	0.0444226	TRUE	12	109553715	109573580	-1	protein_coding	MMAB	metabolism of cobalamin associated B [Source:HGNC Symbol;Acc:HGNC:19331]
ENST00000473037.5	175.385	1.38766	0.411977	3.36829	0.000756349	0.0104196	TRUE	1	235661041	235883640	-1	protein_coding	LYST	lysosomal trafficking regulator [Source:HGNC Symbol;Acc:HGNC:1968]
ENST00000486969.1	37.1149	-2.47195	0.525293	-4.70584	2.52824e-06	7.92984e-05	TRUE	1	208022242	208244384	-1	protein_coding	PLXNA2	plexin A2 [Source:HGNC Symbol;Acc:HGNC:9100]
ENST00000261637.5	4227.57	-1.10405	0.148186	-7.4504	9.30583e-14	1.19045e-11	TRUE	12	101280105	101386618	1	protein_coding	UTP20	UTP20 small subunit processome component [Source:HGNC Symbol;Acc:HGNC:17897]
ENST00000537123.2	162.047	-1.41502	0.296247	-4.77648	1.78391e-06	5.85147e-05	TRUE	12	122271432	122422632	-1	protein_coding	CLIP1	CAP-Gly domain containing linker protein 1 [Source:HGNC Symbol;Acc:HGNC:10461]
ENST00000405535.3	635.004	2.05784	0.262547	7.83799	4.5783e-15	6.99318e-13	TRUE	1	156282935	156293185	1	protein_coding	TMEM79	transmembrane protein 79 [Source:HGNC Symbol;Acc:HGNC:28196]
ENST00000461597.1	90.5531	1.13509	0.400124	2.83686	0.00455599	0.0442466	TRUE	1	156290089	156295689	-1	protein_coding	GLMP	glycosylated lysosomal membrane protein [Source:HGNC Symbol;Acc:HGNC:29436]
ENST00000647767.1	732.83	1.01063	0.197099	5.12753	2.93561e-07	1.17509e-05	TRUE	1	156290089	156295689	-1	protein_coding	GLMP	glycosylated lysosomal membrane protein [Source:HGNC Symbol;Acc:HGNC:29436]
ENST00000614643.4	186.623	1.26228	0.299362	4.21655	2.48066e-05	0.000581975	TRUE	1	156290089	156295689	-1	protein_coding	GLMP	glycosylated lysosomal membrane protein [Source:HGNC Symbol;Acc:HGNC:29436]
ENST00000271588.9	1025.34	-1.55307	0.174682	-8.89081	6.06676e-19	1.53092e-16	TRUE	1	185734391	186190949	1	protein_coding	HMCN1	hemicentin 1 [Source:HGNC Symbol;Acc:HGNC:19194]
ENST00000414277.1	39.0396	-1.29213	0.421332	-3.06678	0.00216376	0.0245317	TRUE	1	185734391	186190949	1	protein_coding	HMCN1	hemicentin 1 [Source:HGNC Symbol;Acc:HGNC:19194]
ENST00000358906.3	36.5218	4.12404	1.41481	2.91491	0.00355794	0.0364201	TRUE	12	109713825	109770495	1	protein_coding	FAM222A	family with sequence similarity 222 member A [Source:HGNC Symbol;Acc:HGNC:25915]
ENST00000404405.7	63.9272	-1.85533	0.622682	-2.97958	0.00288642	0.0308275	TRUE	2	241149576	241183652	1	protein_coding	PPP1R7	protein phosphatase 1 regulatory subunit 7 [Source:HGNC Symbol;Acc:HGNC:9295]
ENST00000582136.5	82.6547	-1.00046	0.328866	-3.04216	0.00234884	0.0262169	TRUE	17	75109952	75130272	1	protein_coding	ARMC7	armadillo repeat containing 7 [Source:HGNC Symbol;Acc:HGNC:26168]
ENST00000465149.1	46.0721	1.26029	0.384339	3.27912	0.0010413	0.0135711	TRUE	2	219550728	219571859	-1	protein_coding	OBSL1	obscurin like cytoskeletal adaptor 1 [Source:HGNC Symbol;Acc:HGNC:29092]
ENST00000456147.1	27.5724	4.55267	1.3445	3.38614	0.000708822	0.00989644	TRUE	2	219550728	219571859	-1	protein_coding	OBSL1	obscurin like cytoskeletal adaptor 1 [Source:HGNC Symbol;Acc:HGNC:29092]
ENST00000409176.6	207.408	-2.01033	0.296557	-6.7789	1.21097e-11	1.11426e-09	TRUE	2	173075435	173268015	1	protein_coding	MAP3K20	mitogen-activated protein kinase kinase kinase 20 [Source:HGNC Symbol;Acc:HGNC:17797]
ENST00000243786.3	89.622	1.16631	0.282176	4.13328	3.5763e-05	0.000795072	TRUE	2	219569162	219575711	1	protein_coding	INHA	inhibin subunit alpha [Source:HGNC Symbol;Acc:HGNC:6065]
ENST00000427304.5	42.6454	-1.56592	0.424222	-3.69127	0.000223137	0.00380315	TRUE	1	173868082	173903549	1	protein_coding	ZBTB37	zinc finger and BTB domain containing 37 [Source:HGNC Symbol;Acc:HGNC:28365]
ENST00000648807.1	253.569	-1.64326	0.397421	-4.1348	3.55258e-05	0.000790372	TRUE	1	173824653	173858808	1	protein_coding	DARS2	aspartyl-tRNA synthetase 2, mitochondrial [Source:HGNC Symbol;Acc:HGNC:25538]
ENST00000526634.5	84.4792	1.47034	0.413905	3.55236	0.000381791	0.00594208	TRUE	1	236518000	236552981	1	protein_coding	LGALS8	galectin 8 [Source:HGNC Symbol;Acc:HGNC:6569]
ENST00000474253.1	22.582	-2.25473	0.733905	-3.07224	0.00212456	0.0241825	TRUE	12	6867119	6870948	1	protein_coding	TPI1	triosephosphate isomerase 1 [Source:HGNC Symbol;Acc:HGNC:12009]
ENST00000607690.1	9.14907	-6.32887	1.54395	-4.09914	4.1468e-05	0.00090124	TRUE	2	189661452	189666437	1	protein_coding	ASDURF	ASNSD1 upstream reading frame [Source:HGNC Symbol;Acc:HGNC:53619]
ENST00000334414.10	100.757	1.06409	0.332599	3.19933	0.00137745	0.0170779	TRUE	12	70515866	70637440	-1	protein_coding	PTPRB	protein tyrosine phosphatase receptor type B [Source:HGNC Symbol;Acc:HGNC:9665]
ENST00000286181.7	37.7936	-1.86529	0.508775	-3.66624	0.000246141	0.00412651	TRUE	2	200973718	201071671	-1	protein_coding	FAM126B	family with sequence similarity 126 member B [Source:HGNC Symbol;Acc:HGNC:28593]
ENST00000490725.5	7.4664	6.65195	1.67122	3.9803	6.88297e-05	0.00139732	TRUE	2	200973718	201071671	-1	protein_coding	FAM126B	family with sequence similarity 126 member B [Source:HGNC Symbol;Acc:HGNC:28593]
ENST00000644744.1	566.881	-2.20171	0.368928	-5.96786	2.40382e-09	1.47604e-07	TRUE	12	88492793	88580851	-1	protein_coding	KITLG	KIT ligand [Source:HGNC Symbol;Acc:HGNC:6343]
ENST00000347404.10	157.302	-2.85507	0.290446	-9.82997	8.36442e-23	3.10651e-20	TRUE	12	88492793	88580851	-1	protein_coding	KITLG	KIT ligand [Source:HGNC Symbol;Acc:HGNC:6343]
ENST00000646633.1	42.8051	-8.54767	1.55315	-5.50343	3.72479e-08	1.82487e-06	TRUE	12	88492793	88580851	-1	protein_coding	KITLG	KIT ligand [Source:HGNC Symbol;Acc:HGNC:6343]
ENST00000419367.8	223.683	-1.00604	0.333276	-3.01865	0.00253906	0.0278455	TRUE	1	186375838	186421378	1	protein_coding	ODR4	odr-4 GPCR localization factor homolog [Source:HGNC Symbol;Acc:HGNC:24299]
ENST00000261458.8	182.851	1.06062	0.276364	3.83776	0.000124161	0.00230751	TRUE	1	210328252	210676296	1	protein_coding	HHAT	hedgehog acyltransferase [Source:HGNC Symbol;Acc:HGNC:18270]
ENST00000367009.2	8.45294	6.84179	1.79111	3.81985	0.000133532	0.00245197	TRUE	1	210328252	210676296	1	protein_coding	HHAT	hedgehog acyltransferase [Source:HGNC Symbol;Acc:HGNC:18270]
ENST00000339882.9	20.5875	-6.50767	1.39316	-4.67115	2.99524e-06	9.22982e-05	TRUE	2	207711540	207761839	1	protein_coding	CCNYL1	cyclin Y like 1 [Source:HGNC Symbol;Acc:HGNC:26868]
ENST00000458355.1	177.157	1.00575	0.246953	4.07264	4.64826e-05	0.000997514	TRUE	2	189770267	189784364	-1	protein_coding	ORMDL1	ORMDL sphingolipid biosynthesis regulator 1 [Source:HGNC Symbol;Acc:HGNC:16036]
ENST00000298049.12	233.305	-1.91991	0.338713	-5.66824	1.44269e-08	7.64561e-07	TRUE	20	63488014	63499185	-1	protein_coding	EEF1A2	eukaryotic translation elongation factor 1 alpha 2 [Source:HGNC Symbol;Acc:HGNC:3192]
ENST00000463959.1	50.319	-8.78019	1.28632	-6.82584	8.74094e-12	8.21523e-10	TRUE	1	236795292	236921278	1	protein_coding	MTR	5-methyltetrahydrofolate-homocysteine methyltransferase [Source:HGNC Symbol;Acc:HGNC:7468]
ENST00000651455.1	142.957	-1.91789	0.547238	-3.50468	0.000457163	0.00688845	TRUE	1	236795292	236921278	1	protein_coding	MTR	5-methyltetrahydrofolate-homocysteine methyltransferase [Source:HGNC Symbol;Acc:HGNC:7468]
ENST00000253079.10	22.8594	2.30495	0.799358	2.8835	0.00393287	0.0393955	TRUE
ENST00000409752.5	28.4103	-3.74487	1.02799	-3.64291	0.000269576	0.00445132	TRUE	2	68178857	68256237	-1	protein_coding	PPP3R1	protein phosphatase 3 regulatory subunit B, alpha [Source:HGNC Symbol;Acc:HGNC:9317]
ENST00000217188.1	57.8356	1.38432	0.360605	3.83889	0.000123593	0.00230112	TRUE	20	63540810	63547504	-1	protein_coding	SRMS	src-related kinase lacking C-terminal regulatory tyrosine and N-terminal myristylation sites [Source:HGNC Symbol;Acc:HGNC:11298]
ENST00000392552.6	101.946	1.38734	0.337967	4.10496	4.04388e-05	0.00088262	TRUE	2	174431571	174487094	-1	protein_coding	GPR155	G protein-coupled receptor 155 [Source:HGNC Symbol;Acc:HGNC:22951]
ENST00000295500.8	112.107	1.40236	0.303033	4.62774	3.69673e-06	0.000111126	TRUE	2	174431571	174487094	-1	protein_coding	GPR155	G protein-coupled receptor 155 [Source:HGNC Symbol;Acc:HGNC:22951]
ENST00000452196.6	236.117	-2.54974	0.464196	-5.49282	3.95572e-08	1.92878e-06	TRUE	12	122834453	122862961	1	protein_coding	HIP1R	huntingtin interacting protein 1 related [Source:HGNC Symbol;Acc:HGNC:18415]
ENST00000415913.5	6.77477	6.52047	1.70011	3.83532	0.000125401	0.00232632	TRUE	2	208236227	208266074	-1	protein_coding	IDH1	isocitrate dehydrogenase (NADP(+)) 1 [Source:HGNC Symbol;Acc:HGNC:5382]
ENST00000271450.10	58.1284	1.77056	0.466282	3.79718	0.00014635	0.00265348	TRUE
ENST00000284637.14	225.679	-1.03525	0.202276	-5.11802	3.08757e-07	1.22685e-05	TRUE	4	169094259	169270956	-1	protein_coding	SH3RF1	SH3 domain containing ring finger 1 [Source:HGNC Symbol;Acc:HGNC:17650]
ENST00000441358.5	93.1966	1.3833	0.405848	3.40842	0.000653395	0.00925141	TRUE	1	156641390	156659532	1	protein_coding	BCAN	brevican [Source:HGNC Symbol;Acc:HGNC:23059]
ENST00000457777.6	62.0032	1.39454	0.362413	3.84793	0.000119118	0.00222952	TRUE	1	156641390	156659532	1	protein_coding	BCAN	brevican [Source:HGNC Symbol;Acc:HGNC:23059]
ENST00000368223.4	99.4868	-1.30756	0.261618	-4.99796	5.79395e-07	2.15185e-05	TRUE	1	156668763	156677407	-1	protein_coding	NES	nestin [Source:HGNC Symbol;Acc:HGNC:7756]
ENST00000265753.12	1342.91	-1.04822	0.139638	-7.5067	6.06352e-14	8.01272e-12	TRUE	7	74174245	74197101	1	protein_coding	EIF4H	eukaryotic translation initiation factor 4H [Source:HGNC Symbol;Acc:HGNC:12741]
ENST00000423777.7	527.657	-1.23949	0.142821	-8.67865	4.00508e-18	9.10845e-16	TRUE	19	49928702	49933935	1	protein_coding	ATF5	activating transcription factor 5 [Source:HGNC Symbol;Acc:HGNC:790]
ENST00000453141.5	75.3688	-1.5179	0.392381	-3.86842	0.000109541	0.00207216	TRUE	2	241227264	241317061	-1	protein_coding	HDLBP	high density lipoprotein binding protein [Source:HGNC Symbol;Acc:HGNC:4857]
ENST00000497515.1	52.9502	1.34998	0.458122	2.94677	0.00321109	0.033533	TRUE	1	156728442	156736960	1	protein_coding	RRNAD1	ribosomal RNA adenine dimethylase domain containing 1 [Source:HGNC Symbol;Acc:HGNC:24273]
ENST00000484638.1	137.704	1.55118	0.554917	2.79534	0.00518446	0.0488812	TRUE	20	19757606	20002459	1	protein_coding	RIN2	Ras and Rab interactor 2 [Source:HGNC Symbol;Acc:HGNC:18750]
ENST00000457753.5	82.3101	-1.35264	0.31488	-4.29572	1.74129e-05	0.00042655	TRUE	X	47190861	47215128	1	protein_coding	UBA1	ubiquitin like modifier activating enzyme 1 [Source:HGNC Symbol;Acc:HGNC:12469]
ENST00000266718.5	53.3682	2.08791	0.378296	5.51924	3.40464e-08	1.67604e-06	TRUE	12	91102629	91111494	-1	protein_coding	LUM	lumican [Source:HGNC Symbol;Acc:HGNC:6724]
ENST00000409753.8	2801.76	-1.04937	0.0835987	-12.5525	3.85276e-36	4.03252e-33	TRUE	17	75135248	75168281	-1	protein_coding	JPT1	Jupiter microtubule associated homolog 1 [Source:HGNC Symbol;Acc:HGNC:14569]
ENST00000491853.5	83.1121	-1.22854	0.365957	-3.35706	0.000787763	0.0107796	TRUE	1	156750610	156800815	1	protein_coding	PRCC	proline rich mitotic checkpoint control factor [Source:HGNC Symbol;Acc:HGNC:9343]
ENST00000473387.1	56.1737	-2.63717	0.652299	-4.04288	5.2798e-05	0.0011099	TRUE	1	156750610	156800815	1	protein_coding	PRCC	proline rich mitotic checkpoint control factor [Source:HGNC Symbol;Acc:HGNC:9343]
ENST00000616445.4	171.503	1.34672	0.477097	2.82274	0.00476151	0.0458174	TRUE	16	30005514	30023270	-1	protein_coding	DOC2A	double C2 domain alpha [Source:HGNC Symbol;Acc:HGNC:2985]
ENST00000532829.5	50.7447	1.50405	0.527435	2.85164	0.00434949	0.0426685	TRUE	11	61959718	61967634	-1	protein_coding	FTH1	ferritin heavy chain 1 [Source:HGNC Symbol;Acc:HGNC:3976]
ENST00000540251.5	193.341	-1.08774	0.282555	-3.84966	0.000118282	0.00221504	TRUE	1	211658657	211675630	-1	protein_coding	NEK2	NIMA related kinase 2 [Source:HGNC Symbol;Acc:HGNC:7745]
ENST00000301305.7	8.23047	5.02334	1.41491	3.5503	0.000384792	0.00597667	TRUE
ENST00000407441.4	171.997	2.00386	0.321397	6.23484	4.5225e-10	3.15329e-08	TRUE	2	222860942	222944639	1	protein_coding	ACSL3	acyl-CoA synthetase long chain family member 3 [Source:HGNC Symbol;Acc:HGNC:3570]
ENST00000512632.5	14.6074	21.0363	3.28856	6.39681	1.58659e-10	1.20474e-08	TRUE	4	41359607	41700044	1	protein_coding	LIMCH1	LIM and calponin homology domains 1 [Source:HGNC Symbol;Acc:HGNC:29191]
ENST00000415298.5	55.0068	-1.52452	0.44984	-3.38902	0.00070143	0.00980958	TRUE	2	223751686	223838027	-1	protein_coding	AP1S3	adaptor related protein complex 1 subunit sigma 3 [Source:HGNC Symbol;Acc:HGNC:18971]
ENST00000524993.6	170.941	1.98761	0.2207	9.00592	2.1386e-19	5.61189e-17	TRUE	11	117900641	117929459	-1	protein_coding	TMPRSS13	transmembrane serine protease 13 [Source:HGNC Symbol;Acc:HGNC:29808]
ENST00000366991.5	3443.66	-1.05709	0.0943414	-11.205	3.85563e-29	2.44915e-26	TRUE	1	212035553	212107400	1	protein_coding	DTL	denticleless E3 ubiquitin protein ligase homolog [Source:HGNC Symbol;Acc:HGNC:30288]
ENST00000542077.5	54.3006	-1.53747	0.446944	-3.43997	0.000581786	0.00842281	TRUE	1	212035553	212107400	1	protein_coding	DTL	denticleless E3 ubiquitin protein ligase homolog [Source:HGNC Symbol;Acc:HGNC:30288]
ENST00000488266.5	40.1623	4.13761	1.10003	3.76136	0.000168989	0.00300829	TRUE	7	74199652	74229834	1	protein_coding	LAT2	linker for activation of T cells family member 2 [Source:HGNC Symbol;Acc:HGNC:12749]
ENST00000366548.8	1183.62	-1.06652	0.177107	-6.02188	1.72403e-09	1.0817e-07	TRUE	1	241847967	241895148	1	protein_coding	EXO1	exonuclease 1 [Source:HGNC Symbol;Acc:HGNC:3511]
ENST00000341491.9	726.875	-1.05227	0.160053	-6.57451	4.88135e-11	4.01789e-09	TRUE	1	212565334	212620777	1	protein_coding	ATF3	activating transcription factor 3 [Source:HGNC Symbol;Acc:HGNC:785]
ENST00000613104.1	114.355	-1.14796	0.386771	-2.96808	0.0029967	0.0317586	TRUE	1	212565334	212620777	1	protein_coding	ATF3	activating transcription factor 3 [Source:HGNC Symbol;Acc:HGNC:785]
ENST00000613954.4	6.1517	-5.75314	1.69247	-3.39926	0.000675693	0.00951477	TRUE	1	212565334	212620777	1	protein_coding	ATF3	activating transcription factor 3 [Source:HGNC Symbol;Acc:HGNC:785]
ENST00000483778.5	47.6617	-1.44199	0.432019	-3.3378	0.000844447	0.0114364	TRUE	2	241637213	241673857	1	protein_coding	ATG4B	autophagy related 4B cysteine peptidase [Source:HGNC Symbol;Acc:HGNC:20790]
ENST00000249499.8	57.3962	1.08528	0.353382	3.07113	0.0021325	0.0242489	TRUE	2	176122719	176124937	1	protein_coding	HOXD9	homeobox D9 [Source:HGNC Symbol;Acc:HGNC:5140]
ENST00000366544.5	110.811	-2.85134	0.711027	-4.01017	6.06751e-05	0.00125332	TRUE	1	243124428	243255348	-1	protein_coding	CEP170	centrosomal protein 170 [Source:HGNC Symbol;Acc:HGNC:28920]
ENST00000468254.5	327.456	1.05523	0.233614	4.51697	6.273e-06	0.000175938	TRUE	1	243124428	243255348	-1	protein_coding	CEP170	centrosomal protein 170 [Source:HGNC Symbol;Acc:HGNC:28920]
ENST00000556418.1	34.6034	-1.42234	0.493601	-2.88157	0.00395703	0.0395686	TRUE	14	92513781	92688994	1	protein_coding	RIN3	Ras and Rab interactor 3 [Source:HGNC Symbol;Acc:HGNC:18751]
ENST00000531278.5	7.91439	4.95644	1.56016	3.17689	0.00148864	0.0182137	TRUE	2	227325151	227357836	1	protein_coding	MFF	mitochondrial fission factor [Source:HGNC Symbol;Acc:HGNC:24858]
ENST00000400770.6	92.2367	-1.07185	0.281296	-3.8104	0.000138741	0.00253793	TRUE	2	241675747	241686944	-1	protein_coding	DTYMK	deoxythymidylate kinase [Source:HGNC Symbol;Acc:HGNC:3061]
ENST00000519236.5	12.2597	7.36657	1.61368	4.56508	4.9931e-06	0.000144757	TRUE	11	118077012	118121890	1	protein_coding	TMPRSS4	transmembrane serine protease 4 [Source:HGNC Symbol;Acc:HGNC:11878]
ENST00000480432.5	164.174	-1.13574	0.205546	-5.52546	3.28616e-08	1.62554e-06	TRUE	7	74231499	74254458	-1	protein_coding	RFC2	replication factor C subunit 2 [Source:HGNC Symbol;Acc:HGNC:9970]
ENST00000518022.5	805.059	-1.38467	0.22085	-6.26974	3.61644e-10	2.57217e-08	TRUE	X	47217860	47229997	1	protein_coding	CDK16	cyclin dependent kinase 16 [Source:HGNC Symbol;Acc:HGNC:8749]
ENST00000607161.5	709.885	-1.01036	0.115188	-8.77144	1.76403e-18	4.25334e-16	TRUE	12	6970913	6997428	1	protein_coding	EMG1	EMG1 N1-specific pseudouridine methyltransferase [Source:HGNC Symbol;Acc:HGNC:16912]
ENST00000522136.5	66.108	1.12815	0.381835	2.95456	0.00313116	0.0328913	TRUE	5	178602664	178630615	-1	protein_coding	CLK4	CDC like kinase 4 [Source:HGNC Symbol;Acc:HGNC:13659]
ENST00000244293.11	82.7043	-1.06848	0.31473	-3.39492	0.000686493	0.00963433	TRUE	19	43211791	43269530	-1	protein_coding	PSG9	pregnancy specific beta-1-glycoprotein 9 [Source:HGNC Symbol;Acc:HGNC:9526]
ENST00000361976.7	102.435	-1.01545	0.285215	-3.56028	0.000370455	0.00580391	TRUE
ENST00000549128.5	82.3032	-1.04538	0.304462	-3.43352	0.00059579	0.00859988	TRUE	12	101696947	101744140	1	protein_coding	CHPT1	choline phosphotransferase 1 [Source:HGNC Symbol;Acc:HGNC:17852]
ENST00000607873.1	54.7927	-3.89852	1.30374	-2.99026	0.00278739	0.0300275	TRUE	20	63698642	63708025	-1	protein_coding	ARFRP1	ADP ribosylation factor related protein 1 [Source:HGNC Symbol;Acc:HGNC:662]
ENST00000258534.13	930.585	-1.46129	0.170549	-8.56814	1.05168e-17	2.25796e-15	TRUE	12	101877580	102012130	1	protein_coding	DRAM1	DNA damage regulated autophagy modulator 1 [Source:HGNC Symbol;Acc:HGNC:25645]
ENST00000369967.7	49.6345	3.56647	1.05661	3.37539	0.000737102	0.01022	TRUE	20	63707465	63736142	1	protein_coding	ZGPAT	zinc finger CCCH-type and G-patch domain containing [Source:HGNC Symbol;Acc:HGNC:15948]
ENST00000360203.10	118.353	-10.0188	1.36272	-7.35205	1.95187e-13	2.34699e-11	TRUE
ENST00000470715.1	44.8927	1.30291	0.465555	2.79861	0.0051323	0.0484929	TRUE	7	74453790	74602604	1	protein_coding	GTF2IRD1	GTF2I repeat domain containing 1 [Source:HGNC Symbol;Acc:HGNC:4661]
ENST00000545679.5	6.61506	4.67545	1.54712	3.02204	0.00251074	0.0276215	TRUE	12	102012840	102062149	-1	protein_coding	WASHC3	WASH complex subunit 3 [Source:HGNC Symbol;Acc:HGNC:24256]
ENST00000392909.7	54.8201	-1.61769	0.481487	-3.35978	0.000780045	0.0106931	TRUE	12	102120185	102197520	1	protein_coding	PARPBP	PARP1 binding protein [Source:HGNC Symbol;Acc:HGNC:26074]
ENST00000564595.7	15.3519	21.1047	3.26748	6.45901	1.0539e-10	8.21939e-09	TRUE
ENST00000566012.1	212.276	-10.8612	2.40457	-4.51689	6.27536e-06	0.000175951	TRUE	16	30064164	30072207	1	protein_coding	ALDOA	aldolase, fructose-bisphosphate A [Source:HGNC Symbol;Acc:HGNC:414]
ENST00000476658.5	27.5629	-1.78315	0.638293	-2.79363	0.00521202	0.0490908	TRUE	1	10456522	10472529	-1	protein_coding	DFFA	DNA fragmentation factor subunit alpha [Source:HGNC Symbol;Acc:HGNC:2772]
ENST00000532986.1	151.015	-1.39301	0.269881	-5.16156	2.449e-07	9.97643e-06	TRUE	11	62559596	62574086	-1	protein_coding	EEF1G	eukaryotic translation elongation factor 1 gamma [Source:HGNC Symbol;Acc:HGNC:3213]
ENST00000377317.4	36.0699	1.77109	0.499902	3.54287	0.000395798	0.0061095	TRUE
ENST00000645548.1	972.253	1.18072	0.113986	10.3584	3.83315e-25	1.73067e-22	TRUE	8	144466043	144474202	1	protein_coding	KIFC2	kinesin family member C2 [Source:HGNC Symbol;Acc:HGNC:29530]
ENST00000643461.1	935.629	1.06622	0.219389	4.85992	1.17433e-06	4.02542e-05	TRUE	8	144466043	144474202	1	protein_coding	KIFC2	kinesin family member C2 [Source:HGNC Symbol;Acc:HGNC:29530]
ENST00000529644.1	48.8567	1.18108	0.397758	2.96934	0.00298439	0.0316719	TRUE	8	144466043	144474202	1	protein_coding	KIFC2	kinesin family member C2 [Source:HGNC Symbol;Acc:HGNC:29530]
ENST00000531425.5	130.76	1.12079	0.379595	2.95259	0.0031512	0.0330424	TRUE	8	144466043	144474202	1	protein_coding	KIFC2	kinesin family member C2 [Source:HGNC Symbol;Acc:HGNC:29530]
ENST00000572405.5	50.6054	-1.31963	0.406467	-3.24657	0.00116804	0.0148761	TRUE	17	54899387	54961956	1	protein_coding	TOM1L1	target of myb1 like 1 membrane trafficking protein [Source:HGNC Symbol;Acc:HGNC:11983]
ENST00000536554.5	256.235	-1.35995	0.217534	-6.25164	4.06155e-10	2.85786e-08	TRUE	17	54899387	54961956	1	protein_coding	TOM1L1	target of myb1 like 1 membrane trafficking protein [Source:HGNC Symbol;Acc:HGNC:11983]
ENST00000605543.5	38.998	9.03879	1.41096	6.40612	1.49267e-10	1.13623e-08	TRUE	10	120851305	120909524	1	protein_coding	WDR11	WD repeat domain 11 [Source:HGNC Symbol;Acc:HGNC:13831]
ENST00000496432.6	70.3576	-1.65853	0.501239	-3.30886	0.00093675	0.0124665	TRUE	1	10636604	10796650	-1	protein_coding	CASZ1	castor zinc finger 1 [Source:HGNC Symbol;Acc:HGNC:26002]
ENST00000556883.1	98.3082	-1.06083	0.35363	-2.99983	0.00270135	0.0292546	TRUE	14	93182199	93184923	-1	protein_coding	MOAP1	modulator of apoptosis 1 [Source:HGNC Symbol;Acc:HGNC:16658]
ENST00000306954.5	195.862	1.99305	0.588276	3.38794	0.000704185	0.00983915	TRUE	14	93202894	93207065	-1	protein_coding	GON7	GON7 subunit of KEOPS complex [Source:HGNC Symbol;Acc:HGNC:20356]
ENST00000528431.5	120.371	1.11296	0.286135	3.88964	0.000100394	0.00192283	TRUE	8	144502973	144507174	1	protein_coding	GPT	glutamic--pyruvic transaminase [Source:HGNC Symbol;Acc:HGNC:4552]
ENST00000527165.5	94.9645	1.56597	0.285779	5.47967	4.26128e-08	2.05277e-06	TRUE	8	144502973	144507174	1	protein_coding	GPT	glutamic--pyruvic transaminase [Source:HGNC Symbol;Acc:HGNC:4552]
ENST00000534702.5	45.3317	1.83088	0.441437	4.14755	3.36055e-05	0.000753474	TRUE	8	144502973	144507174	1	protein_coding	GPT	glutamic--pyruvic transaminase [Source:HGNC Symbol;Acc:HGNC:4552]
ENST00000417606.2	14.7087	7.63696	1.49083	5.12262	3.01318e-07	1.2004e-05	TRUE
ENST00000438130.6	58.5851	9.62737	1.26799	7.59262	3.1349e-14	4.37489e-12	TRUE	7	74650231	74760692	1	protein_coding	GTF2I	general transcription factor IIi [Source:HGNC Symbol;Acc:HGNC:4659]
ENST00000503514.1	5.42614	-5.57516	1.75218	-3.18184	0.00146342	0.0179671	TRUE	5	179550554	179610012	1	protein_coding	RUFY1	RUN and FYVE domain containing 1 [Source:HGNC Symbol;Acc:HGNC:19760]
ENST00000570099.5	68.4084	1.44082	0.467108	3.08456	0.00203857	0.0233969	TRUE	16	30092314	30096915	-1	protein_coding	YPEL3	yippee like 3 [Source:HGNC Symbol;Acc:HGNC:18327]
ENST00000509889.5	31.6947	8.74402	1.42213	6.14853	7.82024e-10	5.24994e-08	TRUE	3	129249606	129277773	1	protein_coding	COPG1	COPI coat complex subunit gamma 1 [Source:HGNC Symbol;Acc:HGNC:2236]
ENST00000389506.10	1078.23	-1.34949	0.419578	-3.21631	0.0012985	0.0162698	TRUE	11	118436490	118526832	1	protein_coding	KMT2A	lysine methyltransferase 2A [Source:HGNC Symbol;Acc:HGNC:7132]
ENST00000267594.5	27.6156	1.70704	0.524807	3.25269	0.00114317	0.014624	TRUE	14	93918894	93929608	1	protein_coding	FAM181A	family with sequence similarity 181 member A [Source:HGNC Symbol;Acc:HGNC:20491]
ENST00000599957.5	85.1985	1.63334	0.313674	5.20712	1.91794e-07	8.01152e-06	TRUE	19	50516892	50568435	-1	protein_coding	LRRC4B	leucine rich repeat containing 4B [Source:HGNC Symbol;Acc:HGNC:25042]
ENST00000544190.6	159.129	-1.00872	0.21266	-4.74333	2.10229e-06	6.74681e-05	TRUE
ENST00000542120.5	734.798	-1.11923	0.122085	-9.16762	4.8359e-20	1.39192e-17	TRUE
ENST00000367818.4	11.2793	2.10375	0.746762	2.81717	0.0048449	0.0464596	TRUE	1	168576605	168582069	1	protein_coding	XCL1	X-C motif chemokine ligand 1 [Source:HGNC Symbol;Acc:HGNC:10645]
ENST00000348165.10	6494.12	-1.11757	0.0816526	-13.6868	1.21671e-42	2.03756e-39	TRUE	7	157138916	157269370	1	protein_coding	UBE3C	ubiquitin protein ligase E3C [Source:HGNC Symbol;Acc:HGNC:16803]
ENST00000636476.1	238.637	2.2397	0.234466	9.55233	1.26806e-21	4.24711e-19	TRUE
ENST00000435975.5	481.111	-1.30907	0.236292	-5.54004	3.02403e-08	1.50558e-06	TRUE	2	96335766	96377091	1	protein_coding	NCAPH	non-SMC condensin I complex subunit H [Source:HGNC Symbol;Acc:HGNC:1112]
ENST00000456906.5	50.7553	-2.38362	0.836154	-2.8507	0.00436228	0.0427711	TRUE	2	96335766	96377091	1	protein_coding	NCAPH	non-SMC condensin I complex subunit H [Source:HGNC Symbol;Acc:HGNC:1112]
ENST00000435349.1	115.644	-1.08337	0.258295	-4.1943	2.73713e-05	0.00063375	TRUE	2	96335766	96377091	1	protein_coding	NCAPH	non-SMC condensin I complex subunit H [Source:HGNC Symbol;Acc:HGNC:1112]
ENST00000651065.1	10.911	7.20422	2.43692	2.95628	0.00311375	0.0327392	TRUE	7	121873089	122062036	1	protein_coding	PTPRZ1	protein tyrosine phosphatase receptor type Z1 [Source:HGNC Symbol;Acc:HGNC:9685]
ENST00000652298.1	11.2744	7.25426	2.35367	3.0821	0.00205544	0.0235563	TRUE	7	121873089	122062036	1	protein_coding	PTPRZ1	protein tyrosine phosphatase receptor type Z1 [Source:HGNC Symbol;Acc:HGNC:9685]
ENST00000651320.1	10.2298	-6.48631	1.54833	-4.18924	2.79893e-05	0.00064498	TRUE	7	121873089	122062036	1	protein_coding	PTPRZ1	protein tyrosine phosphatase receptor type Z1 [Source:HGNC Symbol;Acc:HGNC:9685]
ENST00000467096.5	263.166	1.16126	0.226414	5.12894	2.91385e-07	1.1679e-05	TRUE	20	58651253	58679526	1	protein_coding	STX16	syntaxin 16 [Source:HGNC Symbol;Acc:HGNC:11431]
ENST00000530122.1	111.95	1.82756	0.378063	4.834	1.33816e-06	4.5131e-05	TRUE	20	58651434	58715410	1	protein_coding	STX16-NPEPL1	STX16-NPEPL1 readthrough (NMD candidate) [Source:HGNC Symbol;Acc:HGNC:41993]
ENST00000413559.1	45.5864	1.37388	0.41504	3.31024	0.000932174	0.0124145	TRUE	20	58651434	58715410	1	protein_coding	STX16-NPEPL1	STX16-NPEPL1 readthrough (NMD candidate) [Source:HGNC Symbol;Acc:HGNC:41993]
ENST00000392830.6	88.0056	1.12896	0.353715	3.19173	0.00141423	0.0174436	TRUE	12	106977277	106987160	-1	protein_coding	MTERF2	mitochondrial transcription termination factor 2 [Source:HGNC Symbol;Acc:HGNC:30779]
ENST00000445218.5	149.833	-1.22626	0.229954	-5.33265	9.67908e-08	4.3382e-06	TRUE	CHR_HSCHR6_MHC_MANN_CTG1	31569699	31586038	-1	protein_coding	DDX39B	DExD-box helicase 39B [Source:HGNC Symbol;Acc:HGNC:13917]
ENST00000438301.5	201.221	-1.66477	0.261341	-6.3701	1.88903e-10	1.40655e-08	TRUE	CHR_HSCHR6_MHC_MANN_CTG1	31569699	31586038	-1	protein_coding	DDX39B	DExD-box helicase 39B [Source:HGNC Symbol;Acc:HGNC:13917]
ENST00000439857.5	102.581	-1.08307	0.251456	-4.30719	1.65343e-05	0.000408067	TRUE	CHR_HSCHR6_MHC_MANN_CTG1	31569699	31586038	-1	protein_coding	DDX39B	DExD-box helicase 39B [Source:HGNC Symbol;Acc:HGNC:13917]
ENST00000545227.6	57.5718	-1.21883	0.404389	-3.014	0.00257827	0.0281801	TRUE	17	75525080	75575209	1	protein_coding	LLGL2	LLGL scribble cell polarity complex component 2 [Source:HGNC Symbol;Acc:HGNC:6629]
ENST00000432054.6	43.8284	2.09969	0.582235	3.60627	0.000310636	0.00500287	TRUE	3	129647792	129893606	-1	protein_coding	TMCC1	transmembrane and coiled-coil domain family 1 [Source:HGNC Symbol;Acc:HGNC:29116]
ENST00000289166.6	1262.29	-1.01546	0.182764	-5.55615	2.75791e-08	1.3828e-06	TRUE	1	27005020	27012850	-1	protein_coding	TENT5B	terminal nucleotidyltransferase 5B [Source:HGNC Symbol;Acc:HGNC:28273]
ENST00000646407.1	347.694	1.08529	0.26552	4.08742	4.36198e-05	0.000943996	TRUE	12	6199715	6238271	1	protein_coding	CD9	CD9 molecule [Source:HGNC Symbol;Acc:HGNC:1709]
ENST00000518137.6	311.434	1.41908	0.36902	3.84555	0.000120283	0.002248	TRUE	17	80415165	80438086	1	protein_coding	ENDOV	endonuclease V [Source:HGNC Symbol;Acc:HGNC:26640]
ENST00000520367.5	233.114	2.2598	0.298256	7.5767	3.54455e-14	4.88004e-12	TRUE	17	80415165	80438086	1	protein_coding	ENDOV	endonuclease V [Source:HGNC Symbol;Acc:HGNC:26640]
ENST00000391739.7	91.0891	2.13978	0.41863	5.11139	3.19803e-07	1.26474e-05	TRUE	19	54415219	54436904	1	protein_coding	TTYH1	tweety family member 1 [Source:HGNC Symbol;Acc:HGNC:13476]
ENST00000492920.5	5.26668	6.15395	1.78857	3.44071	0.000580195	0.00840259	TRUE	19	54415219	54436904	1	protein_coding	TTYH1	tweety family member 1 [Source:HGNC Symbol;Acc:HGNC:13476]
ENST00000394180.6	105.638	-1.64804	0.397063	-4.15058	3.31636e-05	0.000745115	TRUE	3	98497912	98523066	-1	protein_coding	CLDND1	claudin domain containing 1 [Source:HGNC Symbol;Acc:HGNC:1322]
ENST00000264193.3	83.149	-1.29627	0.371377	-3.49044	0.000482229	0.00721276	TRUE
ENST00000419164.6	133.287	-1.14605	0.277703	-4.12689	3.67697e-05	0.000815288	TRUE	6	41636882	41654246	1	protein_coding	MDFI	MyoD family inhibitor [Source:HGNC Symbol;Acc:HGNC:6967]
ENST00000460462.1	8.8662	-6.27913	1.68759	-3.72077	0.000198616	0.00345425	TRUE	X	132203024	132219480	-1	protein_coding	RAP2C	RAP2C, member of RAS oncogene family [Source:HGNC Symbol;Acc:HGNC:21165]
ENST00000525071.5	458.512	-1.02959	0.260742	-3.94868	7.85825e-05	0.00156259	TRUE	11	107790991	107928293	-1	protein_coding	SLC35F2	solute carrier family 35 member F2 [Source:HGNC Symbol;Acc:HGNC:23615]
ENST00000354479.5	8.14607	6.78672	1.63473	4.15158	3.30187e-05	0.000742486	TRUE	9	35041095	35045986	1	protein_coding	C9orf131	chromosome 9 open reading frame 131 [Source:HGNC Symbol;Acc:HGNC:31418]
ENST00000312295.4	190.323	1.01421	0.196408	5.1638	2.41984e-07	9.87078e-06	TRUE
ENST00000638790.1	12.8758	-6.81383	1.7516	-3.89005	0.000100223	0.00191996	TRUE	11	93784227	93814963	1	protein_coding	MED17	mediator complex subunit 17 [Source:HGNC Symbol;Acc:HGNC:2375]
ENST00000624341.3	352.092	2.08826	0.617123	3.38387	0.000714716	0.00996211	TRUE	10	49454470	49539538	-1	protein_coding	ERCC6	ERCC excision repair 6, chromatin remodeling factor [Source:HGNC Symbol;Acc:HGNC:3438]
ENST00000584328.1	23.0142	4.0103	1.34122	2.99005	0.00278935	0.0300416	TRUE	17	31094927	31382116	1	protein_coding	NF1	neurofibromin 1 [Source:HGNC Symbol;Acc:HGNC:7765]
ENST00000543926.6	158.037	1.05315	0.3631	2.90045	0.00372623	0.0377277	TRUE	18	76822607	76970727	1	protein_coding	ZNF236	zinc finger protein 236 [Source:HGNC Symbol;Acc:HGNC:13028]
ENST00000470867.5	47.9408	-2.55144	0.590754	-4.31896	1.56763e-05	0.000390556	TRUE	7	44114681	44124358	-1	protein_coding	POLD2	DNA polymerase delta 2, accessory subunit [Source:HGNC Symbol;Acc:HGNC:9176]
ENST00000591713.5	14.6354	-6.99654	2.43352	-2.87507	0.00403942	0.0402308	TRUE	17	43527844	43579620	-1	protein_coding	ETV4	ETS variant transcription factor 4 [Source:HGNC Symbol;Acc:HGNC:3493]
ENST00000633887.1	59.7376	-1.18171	0.379356	-3.11505	0.00183913	0.0215131	TRUE	CHR_HSCHR8_3_CTG7	143579697	143597744	-1	protein_coding	EEF1D	eukaryotic translation elongation factor 1 delta [Source:HGNC Symbol;Acc:HGNC:3211]
ENST00000520328.5	62.092	1.46232	0.513681	2.84676	0.00441669	0.0432172	TRUE	14	91060333	91225632	1	protein_coding	DGLUCY	D-glutamate cyclase [Source:HGNC Symbol;Acc:HGNC:20498]
ENST00000522322.5	18.1647	2.17476	0.628108	3.4624	0.000535378	0.00786992	TRUE	14	91060333	91225632	1	protein_coding	DGLUCY	D-glutamate cyclase [Source:HGNC Symbol;Acc:HGNC:20498]
ENST00000394609.6	4052.61	1.06384	0.201766	5.27262	1.34492e-07	5.84316e-06	TRUE	2	54972187	55112621	-1	protein_coding	RTN4	reticulon 4 [Source:HGNC Symbol;Acc:HGNC:14085]
ENST00000357376.7	33.7352	-8.20168	1.30164	-6.30104	2.95659e-10	2.13417e-08	TRUE	2	54972187	55112621	-1	protein_coding	RTN4	reticulon 4 [Source:HGNC Symbol;Acc:HGNC:14085]
ENST00000638767.1	63.5286	1.64266	0.445667	3.68585	0.000227939	0.00387056	TRUE	11	93741664	93812378	1	protein_coding	AP001273.2	novel protein, C11orf54-MED17 readthrough
ENST00000331239.8	477.165	1.16584	0.221888	5.25417	1.4869e-07	6.38174e-06	TRUE	11	93741591	93764749	1	protein_coding	C11orf54	chromosome 11 open reading frame 54 [Source:HGNC Symbol;Acc:HGNC:30204]
ENST00000527363.5	60.8983	1.32544	0.3311	4.00314	6.25074e-05	0.00128368	TRUE	11	93741591	93764749	1	protein_coding	C11orf54	chromosome 11 open reading frame 54 [Source:HGNC Symbol;Acc:HGNC:30204]
ENST00000334528.13	43.6042	1.46932	0.411139	3.57378	0.000351859	0.00555794	TRUE	15	32765544	33194714	-1	protein_coding	FMN1	formin 1 [Source:HGNC Symbol;Acc:HGNC:3768]
ENST00000249883.9	2636.13	-1.70876	0.189851	-9.00052	2.24647e-19	5.86017e-17	TRUE	3	134355874	134375479	-1	protein_coding	AMOTL2	angiomotin like 2 [Source:HGNC Symbol;Acc:HGNC:17812]
ENST00000422605.6	1380.42	-1.49809	0.317348	-4.72064	2.35103e-06	7.45676e-05	TRUE	3	134355874	134375479	-1	protein_coding	AMOTL2	angiomotin like 2 [Source:HGNC Symbol;Acc:HGNC:17812]
ENST00000530337.5	185.844	-1.12909	0.267256	-4.22475	2.39202e-05	0.000563332	TRUE	8	11795573	11839304	1	protein_coding	FDFT1	farnesyl-diphosphate farnesyltransferase 1 [Source:HGNC Symbol;Acc:HGNC:3629]
ENST00000527636.6	1813.22	-1.28673	0.161799	-7.95263	1.8259e-15	2.9299e-13	TRUE	11	12674421	12944737	1	protein_coding	TEAD1	TEA domain transcription factor 1 [Source:HGNC Symbol;Acc:HGNC:11714]
ENST00000526600.1	1161.67	-1.01106	0.167172	-6.04802	1.46638e-09	9.29811e-08	TRUE	11	12674421	12944737	1	protein_coding	TEAD1	TEA domain transcription factor 1 [Source:HGNC Symbol;Acc:HGNC:11714]
ENST00000336395.6	288.269	-1.0367	0.348633	-2.97361	0.0029432	0.0313141	TRUE	9	35605262	35610041	1	protein_coding	TESK1	testis associated actin remodelling kinase 1 [Source:HGNC Symbol;Acc:HGNC:11731]
ENST00000430335.1	62.8585	1.1705	0.400133	2.92528	0.00344143	0.0354719	TRUE	22	38290691	38318084	-1	protein_coding	CSNK1E	casein kinase 1 epsilon [Source:HGNC Symbol;Acc:HGNC:2453]
ENST00000423729.2	650.978	-1.48416	0.311437	-4.76553	1.88357e-06	6.14553e-05	TRUE
ENST00000369251.6	320.305	-1.19611	0.189848	-6.30039	2.96895e-10	2.14141e-08	TRUE	6	97142161	97283217	-1	protein_coding	MMS22L	MMS22 like, DNA repair protein [Source:HGNC Symbol;Acc:HGNC:21475]
ENST00000617678.2	31.6147	-5.2529	0.921612	-5.69969	1.20028e-08	6.44248e-07	TRUE	17	37977972	37989048	-1	protein_coding	TBC1D3L	TBC1 domain family member 3L [Source:HGNC Symbol;Acc:HGNC:51246]
ENST00000612727.4	191.664	1.1618	0.396233	2.9321	0.00336673	0.03481	TRUE	17	37977972	37989048	-1	protein_coding	TBC1D3L	TBC1 domain family member 3L [Source:HGNC Symbol;Acc:HGNC:51246]
ENST00000354957.8	375.821	-1.00735	0.295989	-3.40336	0.000665635	0.00939314	TRUE	19	51889235	51905040	-1	protein_coding	ZNF649	zinc finger protein 649 [Source:HGNC Symbol;Acc:HGNC:25741]
ENST00000454147.1	175.838	-1.15719	0.232363	-4.98008	6.35576e-07	2.32765e-05	TRUE	3	10816201	10940714	1	protein_coding	SLC6A11	solute carrier family 6 member 11 [Source:HGNC Symbol;Acc:HGNC:11044]
ENST00000626761.2	142.039	-1.58486	0.511482	-3.09857	0.00194458	0.0225038	TRUE	CHR_HSCHR17_1_CTG5	45393920	45434353	-1	protein_coding	ARHGAP27	Rho GTPase activating protein 27 [Source:HGNC Symbol;Acc:HGNC:31813]
ENST00000438836.6	202.825	1.3671	0.419586	3.2582	0.0011212	0.0143788	TRUE	4	932387	958656	1	protein_coding	TMEM175	transmembrane protein 175 [Source:HGNC Symbol;Acc:HGNC:28709]
ENST00000538438.1	31.8965	2.35888	0.501811	4.70074	2.59225e-06	8.10462e-05	TRUE	11	61258286	61295316	-1	protein_coding	VWCE	von Willebrand factor C and EGF domains [Source:HGNC Symbol;Acc:HGNC:26487]
ENST00000545507.6	84.3025	-1.08016	0.3631	-2.97483	0.00293156	0.0312155	TRUE	19	571277	583493	1	protein_coding	BSG	basigin (Ok blood group) [Source:HGNC Symbol;Acc:HGNC:1116]
ENST00000530089.6	62.0356	-2.09429	0.644398	-3.25	0.00115405	0.0147403	TRUE	11	93729948	93784391	-1	protein_coding	TAF1D	TATA-box binding protein associated factor, RNA polymerase I subunit D [Source:HGNC Symbol;Acc:HGNC:28759]
ENST00000646441.1	3469.13	-1.20613	0.243625	-4.95074	7.39323e-07	2.66312e-05	TRUE	13	106489745	106535662	-1	protein_coding	EFNB2	ephrin B2 [Source:HGNC Symbol;Acc:HGNC:3227]
ENST00000423431.5	108.463	2.8892	0.591142	4.88749	1.02132e-06	3.55112e-05	TRUE	3	52704955	52711148	1	protein_coding	SPCS1	signal peptidase complex subunit 1 [Source:HGNC Symbol;Acc:HGNC:23401]
ENST00000414294.6	95.502	-1.09475	0.386998	-2.82884	0.00467175	0.0451706	TRUE	19	47113274	47210636	1	protein_coding	SAE1	SUMO1 activating enzyme subunit 1 [Source:HGNC Symbol;Acc:HGNC:30660]
ENST00000468146.5	187.116	-2.32309	0.333091	-6.97432	3.07348e-12	3.06039e-10	TRUE	3	52681156	52694497	1	protein_coding	GNL3	G protein nucleolar 3 [Source:HGNC Symbol;Acc:HGNC:29931]
ENST00000381724.7	229.35	-1.22269	0.277106	-4.41235	1.02255e-05	0.00026966	TRUE	20	1368978	1393172	-1	protein_coding	FKBP1A	FKBP prolyl isomerase 1A [Source:HGNC Symbol;Acc:HGNC:3711]
ENST00000572540.1	33.107	1.41409	0.476468	2.96787	0.0029987	0.0317725	TRUE	CHR_HSCHR21_4_CTG1_1	33495087	33501278	-1	protein_coding	DNAJC28	DnaJ heat shock protein family (Hsp40) member C28 [Source:HGNC Symbol;Acc:HGNC:1297]
ENST00000263045.8	371.356	3.00275	0.296074	10.1419	3.60059e-24	1.48716e-21	TRUE	6	49727384	49744437	-1	protein_coding	CRISP3	cysteine rich secretory protein 3 [Source:HGNC Symbol;Acc:HGNC:16904]
ENST00000518622.5	38.1832	-8.37893	1.32181	-6.339	2.31267e-10	1.6946e-08	TRUE	19	48180770	48255946	-1	protein_coding	CARD8	caspase recruitment domain family member 8 [Source:HGNC Symbol;Acc:HGNC:17057]
ENST00000359995.9	6602.31	-1.01253	0.0566801	-17.8639	2.25246e-71	1.3831e-67	TRUE
ENST00000531700.5	201.43	1.43978	0.203922	7.06044	1.65981e-12	1.72744e-10	TRUE	11	93661682	93730358	1	protein_coding	CEP295	centrosomal protein 295 [Source:HGNC Symbol;Acc:HGNC:29366]
ENST00000638155.1	184.757	-1.02087	0.209552	-4.87167	1.10657e-06	3.81443e-05	TRUE	15	25333728	25439051	-1	protein_coding	UBE3A	ubiquitin protein ligase E3A [Source:HGNC Symbol;Acc:HGNC:12496]
ENST00000614096.5	45.1874	-8.62796	1.849	-4.66629	3.0668e-06	9.41882e-05	TRUE
ENST00000630424.2	390.541	1.35502	0.389295	3.48069	0.000500117	0.00743204	TRUE	15	25333728	25439051	-1	protein_coding	UBE3A	ubiquitin protein ligase E3A [Source:HGNC Symbol;Acc:HGNC:12496]
ENST00000596802.5	371.227	-1.17409	0.161185	-7.28413	3.2375e-13	3.73865e-11	TRUE	19	16829400	16880353	1	protein_coding	SIN3B	SIN3 transcription regulator family member B [Source:HGNC Symbol;Acc:HGNC:19354]
ENST00000367321.7	206.347	-1.41451	0.367625	-3.84771	0.000119227	0.00223112	TRUE	6	150865549	151101887	1	protein_coding	MTHFD1L	methylenetetrahydrofolate dehydrogenase (NADP+ dependent) 1 like [Source:HGNC Symbol;Acc:HGNC:21055]
ENST00000618312.4	308.334	-1.47504	0.298611	-4.93968	7.82522e-07	2.79794e-05	TRUE	6	150865549	151101887	1	protein_coding	MTHFD1L	methylenetetrahydrofolate dehydrogenase (NADP+ dependent) 1 like [Source:HGNC Symbol;Acc:HGNC:21055]
ENST00000621483.4	63.1714	3.48733	1.2278	2.84031	0.00450701	0.0439051	TRUE	17	76735865	76781449	1	protein_coding	MFSD11	major facilitator superfamily domain containing 11 [Source:HGNC Symbol;Acc:HGNC:25458]
ENST00000503240.5	90.1014	1.05327	0.370375	2.84381	0.00445783	0.0435134	TRUE	5	149358037	149369653	1	protein_coding	PCYOX1L	prenylcysteine oxidase 1 like [Source:HGNC Symbol;Acc:HGNC:28477]
ENST00000469003.5	35.1749	1.66473	0.448918	3.70831	0.000208649	0.00360086	TRUE	1	32200386	32205387	1	protein_coding	CCDC28B	coiled-coil domain containing 28B [Source:HGNC Symbol;Acc:HGNC:28163]
ENST00000421922.6	116.053	1.01858	0.324273	3.14111	0.00168309	0.0200676	TRUE	1	32200386	32205387	1	protein_coding	CCDC28B	coiled-coil domain containing 28B [Source:HGNC Symbol;Acc:HGNC:28163]
ENST00000546274.6	84.4059	-1.96474	0.595772	-3.2978	0.000974449	0.012877	TRUE	15	42942897	43106113	-1	protein_coding	UBR1	ubiquitin protein ligase E3 component n-recognin 1 [Source:HGNC Symbol;Acc:HGNC:16808]
ENST00000326434.9	205.351	1.07721	0.289109	3.72596	0.000194572	0.00339481	TRUE	3	9933816	9945406	1	protein_coding	CRELD1	cysteine rich with EGF like domains 1 [Source:HGNC Symbol;Acc:HGNC:14630]
ENST00000394850.6	276.415	-1.8707	0.534484	-3.50002	0.000465226	0.00699023	TRUE	2	46916157	47076137	1	protein_coding	TTC7A	tetratricopeptide repeat domain 7A [Source:HGNC Symbol;Acc:HGNC:19750]
ENST00000265807.8	414.925	-1.10331	0.220887	-4.9949	5.88671e-07	2.18102e-05	TRUE	8	19313693	19396218	1	protein_coding	SH2D4A	SH2 domain containing 4A [Source:HGNC Symbol;Acc:HGNC:26102]
ENST00000519207.5	133.088	-1.1349	0.34229	-3.31562	0.000914407	0.0122132	TRUE	8	19313693	19396218	1	protein_coding	SH2D4A	SH2 domain containing 4A [Source:HGNC Symbol;Acc:HGNC:26102]
ENST00000434342.5	12.7211	-6.78711	1.59709	-4.24968	2.14073e-05	0.00051161	TRUE	3	50155045	50189075	1	protein_coding	SEMA3F	semaphorin 3F [Source:HGNC Symbol;Acc:HGNC:10728]
ENST00000529419.2	378.977	-1.42279	0.193246	-7.36259	1.80369e-13	2.20041e-11	TRUE
ENST00000392413.5	189.053	1.35275	0.22763	5.94276	2.80258e-09	1.70273e-07	TRUE	19	18257097	18274509	-1	protein_coding	IQCN	IQ motif containing N [Source:HGNC Symbol;Acc:HGNC:29350]
ENST00000599638.2	455.343	1.60586	0.211284	7.60046	2.95072e-14	4.13666e-12	TRUE	19	18257097	18274509	-1	protein_coding	IQCN	IQ motif containing N [Source:HGNC Symbol;Acc:HGNC:29350]
ENST00000438376.6	44.6031	-2.25713	0.652364	-3.45992	0.000540339	0.00791879	TRUE	7	2558972	2614733	1	protein_coding	IQCE	IQ motif containing E [Source:HGNC Symbol;Acc:HGNC:29171]
ENST00000325979.11	35.3435	-1.53522	0.488943	-3.13987	0.00169025	0.0201401	TRUE	7	2558972	2614733	1	protein_coding	IQCE	IQ motif containing E [Source:HGNC Symbol;Acc:HGNC:29171]
ENST00000455833.7	5317.06	-1.66467	0.139047	-11.972	4.98195e-33	4.13394e-30	TRUE	1	18904280	18956676	-1	protein_coding	IFFO2	intermediate filament family orphan 2 [Source:HGNC Symbol;Acc:HGNC:27006]
ENST00000416166.1	222.737	-1.87755	0.337338	-5.56578	2.60976e-08	1.3164e-06	TRUE	1	18904280	18956676	-1	protein_coding	IFFO2	intermediate filament family orphan 2 [Source:HGNC Symbol;Acc:HGNC:27006]
ENST00000494072.3	115.695	1.29894	0.432289	3.00479	0.00265768	0.0288715	TRUE
ENST00000448530.5	142.406	-1.3219	0.3187	-4.14779	3.35703e-05	0.000752867	TRUE	9	35056064	35072627	-1	protein_coding	VCP	valosin containing protein [Source:HGNC Symbol;Acc:HGNC:12666]
ENST00000594851.5	6.20441	6.38678	1.70348	3.74925	0.000177363	0.00313554	TRUE	19	16355239	16472085	-1	protein_coding	EPS15L1	epidermal growth factor receptor pathway substrate 15 like 1 [Source:HGNC Symbol;Acc:HGNC:24634]
ENST00000535753.6	258.778	-1.17124	0.253571	-4.61898	3.85625e-06	0.000115137	TRUE	19	16355239	16472085	-1	protein_coding	EPS15L1	epidermal growth factor receptor pathway substrate 15 like 1 [Source:HGNC Symbol;Acc:HGNC:24634]
ENST00000478585.5	67.7068	-1.78182	0.583539	-3.05348	0.00226204	0.0254144	TRUE	20	58839718	58911192	1	protein_coding	GNAS	GNAS complex locus [Source:HGNC Symbol;Acc:HGNC:4392]
ENST00000618554.4	12.5672	7.41052	2.33092	3.17922	0.0014767	0.0181037	TRUE	17	42025576	42098479	-1	protein_coding	ZNF385C	zinc finger protein 385C [Source:HGNC Symbol;Acc:HGNC:33722]
ENST00000560726.5	150.299	-1.50599	0.355738	-4.23343	2.30149e-05	0.000544659	TRUE	15	76215353	76311472	-1	protein_coding	ETFA	electron transfer flavoprotein subunit alpha [Source:HGNC Symbol;Acc:HGNC:3481]
ENST00000409563.5	74.6258	-1.30038	0.356567	-3.64693	0.000265388	0.00439209	TRUE	2	47160083	47176921	-1	protein_coding	CALM2	calmodulin 2 [Source:HGNC Symbol;Acc:HGNC:1445]
ENST00000354453.7	12.6724	7.41715	2.40365	3.08578	0.00203018	0.0233244	TRUE	16	28984826	28990784	1	protein_coding	LAT	linker for activation of T cells [Source:HGNC Symbol;Acc:HGNC:18874]
ENST00000588641.5	18.3231	-1.90865	0.652544	-2.92493	0.00344535	0.0355043	TRUE
ENST00000611712.4	540.986	1.07117	0.171864	6.2327	4.5847e-10	3.19183e-08	TRUE	13	108207439	108218368	-1	protein_coding	LIG4	DNA ligase 4 [Source:HGNC Symbol;Acc:HGNC:6601]
ENST00000405925.2	251.411	1.83928	0.423137	4.34677	1.38158e-05	0.000349688	TRUE	13	108207439	108218368	-1	protein_coding	LIG4	DNA ligase 4 [Source:HGNC Symbol;Acc:HGNC:6601]
ENST00000570848.5	40.0375	1.96947	0.68111	2.89155	0.00383343	0.0385756	TRUE	17	5471254	5486811	-1	protein_coding	DERL2	derlin 2 [Source:HGNC Symbol;Acc:HGNC:17943]
ENST00000559511.5	110.762	2.62087	0.698729	3.75091	0.000176193	0.00311845	TRUE	15	44562696	44663678	-1	protein_coding	SPG11	SPG11 vesicle trafficking associated, spatacsin [Source:HGNC Symbol;Acc:HGNC:11226]
ENST00000483620.1	69.392	1.42804	0.360491	3.96137	7.45215e-05	0.00149345	TRUE	3	50362799	50504244	-1	protein_coding	CACNA2D2	calcium voltage-gated channel auxiliary subunit alpha2delta 2 [Source:HGNC Symbol;Acc:HGNC:1400]
ENST00000514375.1	1049.68	1.23811	0.223714	5.53435	3.12383e-08	1.55024e-06	TRUE	5	470456	524449	-1	protein_coding	SLC9A3	solute carrier family 9 member A3 [Source:HGNC Symbol;Acc:HGNC:11073]
ENST00000507407.1	302.832	1.04507	0.241762	4.32273	1.54111e-05	0.000385195	TRUE	5	470456	524449	-1	protein_coding	SLC9A3	solute carrier family 9 member A3 [Source:HGNC Symbol;Acc:HGNC:11073]
ENST00000449079.7	53.855	6.21116	0.851492	7.29444	2.99904e-13	3.47896e-11	TRUE	20	2692874	2760108	1	protein_coding	EBF4	EBF family member 4 [Source:HGNC Symbol;Acc:HGNC:29278]
ENST00000609451.5	72.5069	-1.3214	0.351758	-3.75656	0.000172263	0.00305889	TRUE	20	2692874	2760108	1	protein_coding	EBF4	EBF family member 4 [Source:HGNC Symbol;Acc:HGNC:29278]
ENST00000471522.5	22.615	-1.87871	0.596772	-3.14812	0.00164325	0.0197023	TRUE	3	52524385	52535054	-1	protein_coding	NT5DC2	5'-nucleotidase domain containing 2 [Source:HGNC Symbol;Acc:HGNC:25717]
ENST00000572383.1	1373.35	-2.0833	0.159065	-13.0971	3.41887e-39	4.63086e-36	TRUE	17	4945652	4949061	-1	protein_coding	PFN1	profilin 1 [Source:HGNC Symbol;Acc:HGNC:8881]
ENST00000472031.1	60.6099	-4.53821	1.31211	-3.4587	0.000542792	0.0079457	TRUE	17	41966763	41977740	1	protein_coding	CNP	2',3'-cyclic nucleotide 3' phosphodiesterase [Source:HGNC Symbol;Acc:HGNC:2158]
ENST00000401957.6	16.1109	-7.13478	2.41016	-2.9603	0.00307342	0.0324113	TRUE	7	22118236	22357154	-1	protein_coding	RAPGEF5	Rap guanine nucleotide exchange factor 5 [Source:HGNC Symbol;Acc:HGNC:16862]
ENST00000556066.1	15.9698	1.97684	0.626847	3.15363	0.00161254	0.0194023	TRUE	14	73136418	73223691	1	protein_coding	PSEN1	presenilin 1 [Source:HGNC Symbol;Acc:HGNC:9508]
ENST00000345382.6	17.4808	2.2168	0.634984	3.49111	0.000481016	0.00719908	TRUE	15	83255903	83284714	-1	protein_coding	BNC1	basonuclin 1 [Source:HGNC Symbol;Acc:HGNC:1081]
ENST00000525781.5	20.1783	-7.45445	1.65022	-4.51725	6.26476e-06	0.000175814	TRUE	11	16777297	17014414	-1	protein_coding	PLEKHA7	pleckstrin homology domain containing A7 [Source:HGNC Symbol;Acc:HGNC:27049]
ENST00000427854.6	174.359	-1.75118	0.475285	-3.68448	0.000229168	0.00388724	TRUE	5	74721206	74767147	-1	protein_coding	GFM2	G elongation factor mitochondrial 2 [Source:HGNC Symbol;Acc:HGNC:29682]
ENST00000564216.5	12.4995	-4.11711	1.31224	-3.13748	0.0017041	0.0202578	TRUE	15	74782057	74803198	1	protein_coding	CSK	C-terminal Src kinase [Source:HGNC Symbol;Acc:HGNC:2444]
ENST00000380752.10	6006.02	-1.12731	0.0958686	-11.7589	6.3555e-32	4.96085e-29	TRUE	13	29509414	29595688	-1	protein_coding	SLC7A1	solute carrier family 7 member 1 [Source:HGNC Symbol;Acc:HGNC:11057]
ENST00000299088.11	97.3809	1.20722	0.406229	2.97177	0.00296085	0.0314511	TRUE	14	22985894	23010166	-1	protein_coding	C14orf93	chromosome 14 open reading frame 93 [Source:HGNC Symbol;Acc:HGNC:20162]
ENST00000265293.8	782.227	-1.15958	0.126558	-9.16246	5.07277e-20	1.45555e-17	TRUE	5	168291651	168472303	1	protein_coding	WWC1	WW and C2 domain containing 1 [Source:HGNC Symbol;Acc:HGNC:29435]
ENST00000622615.1	42.6513	5.33554	1.66026	3.21368	0.00131047	0.0163819	TRUE	CHR_HSCHR16_3_CTG1	4373807	4385487	1	protein_coding	VASN	vasorin [Source:HGNC Symbol;Acc:HGNC:18517]
ENST00000486108.1	30.6504	-2.07423	0.518568	-3.99992	6.33646e-05	0.00129897	TRUE	22	24417879	24442357	1	protein_coding	ADORA2A	adenosine A2a receptor [Source:HGNC Symbol;Acc:HGNC:263]
ENST00000611543.4	287.547	-2.0343	0.394588	-5.15551	2.52942e-07	1.02768e-05	TRUE	22	24417879	24442357	1	protein_coding	ADORA2A	adenosine A2a receptor [Source:HGNC Symbol;Acc:HGNC:263]
ENST00000311127.9	1631.07	-1.22439	0.100729	-12.1553	5.37442e-34	4.8531e-31	TRUE	3	124965710	125055997	-1	protein_coding	HEG1	heart development protein with EGF like domains 1 [Source:HGNC Symbol;Acc:HGNC:29227]
ENST00000477536.1	93.6151	-1.4224	0.370024	-3.84407	0.000121009	0.00225849	TRUE	3	124965710	125055997	-1	protein_coding	HEG1	heart development protein with EGF like domains 1 [Source:HGNC Symbol;Acc:HGNC:29227]
ENST00000422297.5	17.9105	-21.4209	3.31427	-6.46323	1.02491e-10	8.01363e-09	TRUE	9	124257606	124353307	1	protein_coding	NEK6	NIMA related kinase 6 [Source:HGNC Symbol;Acc:HGNC:7749]
ENST00000615061.4	21.2264	3.26503	0.932841	3.50009	0.000465093	0.00698937	TRUE	9	68232003	68300015	1	protein_coding	CBWD3	COBW domain containing 3 [Source:HGNC Symbol;Acc:HGNC:18519]
ENST00000515390.5	874.086	-1.30391	0.225476	-5.7829	7.3424e-09	4.13373e-07	TRUE	5	10249929	10266389	1	protein_coding	CCT5	chaperonin containing TCP1 subunit 5 [Source:HGNC Symbol;Acc:HGNC:1618]
ENST00000556036.5	79.7824	-1.13275	0.365028	-3.10319	0.00191448	0.0222336	TRUE	14	45135930	45200890	1	protein_coding	FANCM	FA complementation group M [Source:HGNC Symbol;Acc:HGNC:23168]
ENST00000302351.8	777.264	-1.63691	0.299654	-5.46266	4.69052e-08	2.24545e-06	TRUE	5	74627406	74641424	-1	protein_coding	ENC1	ectodermal-neural cortex 1 [Source:HGNC Symbol;Acc:HGNC:3345]
ENST00000651128.1	1125.03	-1.25721	0.17626	-7.13271	9.84152e-13	1.0528e-10	TRUE	5	74627406	74641424	-1	protein_coding	ENC1	ectodermal-neural cortex 1 [Source:HGNC Symbol;Acc:HGNC:3345]
ENST00000618628.4	407.002	-1.75824	0.244297	-7.19715	6.14856e-13	6.80672e-11	TRUE	5	74627406	74641424	-1	protein_coding	ENC1	ectodermal-neural cortex 1 [Source:HGNC Symbol;Acc:HGNC:3345]
ENST00000396807.8	143.98	1.15697	0.373312	3.09921	0.0019404	0.0224658	TRUE	12	6650301	6663142	-1	protein_coding	ING4	inhibitor of growth family member 4 [Source:HGNC Symbol;Acc:HGNC:19423]
ENST00000437149.6	88.4207	1.15852	0.331492	3.49487	0.000474295	0.00711257	TRUE	12	6650301	6663142	-1	protein_coding	ING4	inhibitor of growth family member 4 [Source:HGNC Symbol;Acc:HGNC:19423]
ENST00000282469.10	64.6592	1.10967	0.371942	2.98344	0.00285026	0.0305261	TRUE	5	35617844	35814611	1	protein_coding	SPEF2	sperm flagellar 2 [Source:HGNC Symbol;Acc:HGNC:26293]
ENST00000628625.1	73.1271	-4.33648	1.05458	-4.11202	3.92208e-05	0.000861138	TRUE	CHR_HSCHR22_1_CTG7	23971367	23980473	-1	protein_coding	DDT	D-dopachrome tautomerase [Source:HGNC Symbol;Acc:HGNC:2732]
ENST00000529487.1	99.4954	1.42632	0.353967	4.02952	5.58916e-05	0.00116681	TRUE
ENST00000333681.5	55.2621	1.42952	0.412939	3.46183	0.000536519	0.00788143	TRUE	18	63123346	63320128	-1	protein_coding	BCL2	BCL2 apoptosis regulator [Source:HGNC Symbol;Acc:HGNC:990]
ENST00000457377.5	81.9315	-2.35745	0.56577	-4.1668	3.08901e-05	0.000700433	TRUE	3	27372721	27484420	-1	protein_coding	SLC4A7	solute carrier family 4 member 7 [Source:HGNC Symbol;Acc:HGNC:11033]
ENST00000566843.1	66.0973	-1.24592	0.382226	-3.25965	0.00111551	0.0143293	TRUE	15	75336020	75343224	1	protein_coding	COMMD4	COMM domain containing 4 [Source:HGNC Symbol;Acc:HGNC:26027]
ENST00000436648.9	58.6569	-1.6249	0.522009	-3.11277	0.00185338	0.0216441	TRUE	16	4803203	4847288	-1	protein_coding	GLYR1	glyoxylate reductase 1 homolog [Source:HGNC Symbol;Acc:HGNC:24434]
ENST00000591451.5	436.535	-1.15418	0.177688	-6.49551	8.27522e-11	6.59163e-09	TRUE	16	4803203	4847288	-1	protein_coding	GLYR1	glyoxylate reductase 1 homolog [Source:HGNC Symbol;Acc:HGNC:24434]
ENST00000295156.8	111.141	1.30493	0.308285	4.23287	2.30726e-05	0.000545883	TRUE
ENST00000491434.5	53.4991	1.40874	0.470968	2.99115	0.00277928	0.0299611	TRUE	1	32214472	32222359	-1	protein_coding	TMEM234	transmembrane protein 234 [Source:HGNC Symbol;Acc:HGNC:28837]
ENST00000371383.7	351.513	1.36607	0.270232	5.05519	4.2996e-07	1.64871e-05	TRUE	6	46159185	46170980	-1	protein_coding	ENPP5	ectonucleotide pyrophosphatase/phosphodiesterase family member 5 [Source:HGNC Symbol;Acc:HGNC:13717]
ENST00000230565.3	482.548	1.34949	0.203947	6.61685	3.66935e-11	3.08366e-09	TRUE	6	46159185	46170980	-1	protein_coding	ENPP5	ectonucleotide pyrophosphatase/phosphodiesterase family member 5 [Source:HGNC Symbol;Acc:HGNC:13717]
ENST00000491165.5	74.4449	2.07117	0.4254	4.86877	1.12293e-06	3.86505e-05	TRUE	3	113648385	113696646	-1	protein_coding	USF3	upstream transcription factor family member 3 [Source:HGNC Symbol;Acc:HGNC:30494]
ENST00000559545.5	61.8851	1.23215	0.318	3.8747	0.000106757	0.0020295	TRUE	17	39461486	39564907	1	protein_coding	CDK12	cyclin dependent kinase 12 [Source:HGNC Symbol;Acc:HGNC:24224]
ENST00000439425.6	251.608	-1.74546	0.385061	-4.53294	5.8168e-06	0.000165155	TRUE	CHR_HSCHR6_MHC_APD_CTG1	32861254	32878050	-1	protein_coding	TAP2	transporter 2, ATP binding cassette subfamily B member [Source:HGNC Symbol;Acc:HGNC:44]
ENST00000361007.7	2174.78	-1.3305	0.206606	-6.43982	1.19616e-10	9.25051e-09	TRUE	17	1464186	1492686	-1	protein_coding	MYO1C	myosin IC [Source:HGNC Symbol;Acc:HGNC:7597]
ENST00000421731.5	50.384	2.18042	0.589936	3.69603	0.000218999	0.00374163	TRUE	3	10026414	10101930	1	protein_coding	FANCD2	FA complementation group D2 [Source:HGNC Symbol;Acc:HGNC:3585]
ENST00000279230.10	2730.22	-1.37372	0.102749	-13.3697	9.08514e-41	1.32825e-37	TRUE	11	64251523	64269150	1	protein_coding	PLCB3	phospholipase C beta 3 [Source:HGNC Symbol;Acc:HGNC:9056]
ENST00000262626.6	166.423	1.1685	0.318712	3.66634	0.000246048	0.00412571	TRUE	19	35040506	35066571	1	protein_coding	HPN	hepsin [Source:HGNC Symbol;Acc:HGNC:5155]
ENST00000392226.5	183.56	1.93271	0.374753	5.1573	2.50537e-07	1.01926e-05	TRUE	19	35040506	35066571	1	protein_coding	HPN	hepsin [Source:HGNC Symbol;Acc:HGNC:5155]
ENST00000593305.1	50.1108	1.47211	0.419483	3.50935	0.000449199	0.00678706	TRUE	19	35040506	35066571	1	protein_coding	HPN	hepsin [Source:HGNC Symbol;Acc:HGNC:5155]
ENST00000459894.6	501.099	-1.32805	0.210236	-6.31695	2.66775e-10	1.9363e-08	TRUE	10	102714538	102743492	1	protein_coding	SFXN2	sideroflexin 2 [Source:HGNC Symbol;Acc:HGNC:16086]
ENST00000268058.7	311.698	1.00623	0.215037	4.67935	2.87783e-06	8.90334e-05	TRUE
ENST00000492319.1	77.6859	1.31668	0.309787	4.25027	2.1351e-05	0.000510396	TRUE	10	92291167	92353964	1	protein_coding	MARCHF5	membrane associated ring-CH-type finger 5 [Source:HGNC Symbol;Acc:HGNC:26025]
ENST00000358600.7	207.38	-1.37592	0.248171	-5.54424	2.95232e-08	1.47465e-06	TRUE	19	14380501	14408725	1	protein_coding	ADGRE5	adhesion G protein-coupled receptor E5 [Source:HGNC Symbol;Acc:HGNC:1711]
ENST00000574902.5	16.929	7.8336	1.6164	4.84631	1.25777e-06	4.28434e-05	TRUE	16	3129777	3142804	1	protein_coding	ZNF213	zinc finger protein 213 [Source:HGNC Symbol;Acc:HGNC:13005]
ENST00000627231.2	333.989	-1.59699	0.284094	-5.62133	1.89494e-08	9.84962e-07	TRUE	CHR_HSCHR17_2_CTG2	1247054	1303157	-1	protein_coding	YWHAE	tyrosine 3-monooxygenase/tryptophan 5-monooxygenase activation protein epsilon [Source:HGNC Symbol;Acc:HGNC:12851]
ENST00000604621.5	164.176	2.00941	0.382452	5.25402	1.48817e-07	6.38422e-06	TRUE	19	35115879	35124324	1	protein_coding	FXYD3	FXYD domain containing ion transport regulator 3 [Source:HGNC Symbol;Acc:HGNC:4027]
ENST00000346446.9	78.7375	1.80054	0.295476	6.09367	1.10349e-09	7.15762e-08	TRUE	19	35115879	35124324	1	protein_coding	FXYD3	FXYD domain containing ion transport regulator 3 [Source:HGNC Symbol;Acc:HGNC:4027]
ENST00000442252.1	8.02223	-6.13546	1.63426	-3.75428	0.000173839	0.00308331	TRUE	7	22419444	22727613	-1	protein_coding	STEAP1B	STEAP family member 1B [Source:HGNC Symbol;Acc:HGNC:41907]
ENST00000644219.1	33.2628	-5.35398	1.13021	-4.73714	2.16752e-06	6.94407e-05	TRUE	X	41514934	41923645	-1	protein_coding	CASK	calcium/calmodulin dependent serine protein kinase [Source:HGNC Symbol;Acc:HGNC:1497]
ENST00000642499.1	49.484	1.79117	0.538567	3.32582	0.000881602	0.0118438	TRUE	X	41514934	41923645	-1	protein_coding	CASK	calcium/calmodulin dependent serine protein kinase [Source:HGNC Symbol;Acc:HGNC:1497]
ENST00000602053.1	38.4969	1.51659	0.432211	3.50892	0.000449937	0.00679709	TRUE	19	6677704	6730562	-1	protein_coding	C3	complement C3 [Source:HGNC Symbol;Acc:HGNC:1318]
ENST00000594936.1	14.7382	-7.01407	1.70957	-4.10283	4.08119e-05	0.000888657	TRUE	19	6677704	6730562	-1	protein_coding	C3	complement C3 [Source:HGNC Symbol;Acc:HGNC:1318]
ENST00000480825.6	33.842	1.51293	0.508833	2.97333	0.0029459	0.0313284	TRUE	1	36466043	36483278	-1	protein_coding	CSF3R	colony stimulating factor 3 receptor [Source:HGNC Symbol;Acc:HGNC:2439]
ENST00000543042.6	6.91727	-5.9286	1.92091	-3.08635	0.00202628	0.0232896	TRUE	11	72285495	72434680	-1	protein_coding	CLPB	caseinolytic mitochondrial matrix peptidase chaperone subunit B [Source:HGNC Symbol;Acc:HGNC:30664]
ENST00000325551.9	1533.57	-1.54979	0.141841	-10.9262	8.63476e-28	4.97071e-25	TRUE	9	108942569	109013522	-1	protein_coding	CTNNAL1	catenin alpha like 1 [Source:HGNC Symbol;Acc:HGNC:2512]
ENST00000530892.5	66.7385	1.11266	0.338324	3.28874	0.00100635	0.0131982	TRUE	11	65111845	65116408	1	protein_coding	TM7SF2	transmembrane 7 superfamily member 2 [Source:HGNC Symbol;Acc:HGNC:11863]
ENST00000413715.5	9.24136	-6.33213	1.80488	-3.50834	0.000450904	0.0068039	TRUE	CHR_HSCHR6_MHC_COX_CTG1	30316275	30333529	1	protein_coding	TRIM39	tripartite motif containing 39 [Source:HGNC Symbol;Acc:HGNC:10065]
ENST00000403167.5	179.606	1.63476	0.472871	3.45709	0.000546046	0.00798446	TRUE	7	2631986	2664802	1	protein_coding	TTYH3	tweety family member 3 [Source:HGNC Symbol;Acc:HGNC:22222]
ENST00000585937.1	31.7523	-8.11065	1.61585	-5.01944	5.18214e-07	1.95058e-05	TRUE	19	1578339	1605445	-1	protein_coding	AC005943.1	novel transcript, readthrough between UQCR11 and MBD3
ENST00000629907.1	81.7011	1.32073	0.363201	3.63637	0.000276508	0.00454624	TRUE	CHR_HSCHRX_2_CTG3	333240	385935	-1	protein_coding	PPP2R3B	protein phosphatase 2 regulatory subunit B''beta [Source:HGNC Symbol;Acc:HGNC:13417]
ENST00000652521.1	203.442	-1.02973	0.271672	-3.79035	0.000150432	0.00271468	TRUE	19	3506273	3538330	1	protein_coding	FZR1	fizzy and cell division cycle 20 related 1 [Source:HGNC Symbol;Acc:HGNC:24824]
ENST00000395957.6	418.611	-1.19722	0.224875	-5.32394	1.01546e-07	4.53147e-06	TRUE	8	100916523	100953388	-1	protein_coding	YWHAZ	tyrosine 3-monooxygenase/tryptophan 5-monooxygenase activation protein zeta [Source:HGNC Symbol;Acc:HGNC:12855]
ENST00000437293.5	716.246	-1.10094	0.184689	-5.96102	2.50666e-09	1.53305e-07	TRUE	8	100916523	100953388	-1	protein_coding	YWHAZ	tyrosine 3-monooxygenase/tryptophan 5-monooxygenase activation protein zeta [Source:HGNC Symbol;Acc:HGNC:12855]
ENST00000539062.6	25.9592	2.70413	0.848007	3.18881	0.0014286	0.0175953	TRUE	14	37197913	37552361	1	protein_coding	MIPOL1	mirror-image polydactyly 1 [Source:HGNC Symbol;Acc:HGNC:21460]
ENST00000481432.5	789.275	-1.03976	0.237009	-4.38699	1.1493e-05	0.000298696	TRUE	3	113716458	113746300	-1	protein_coding	NAA50	N-alpha-acetyltransferase 50, NatE catalytic subunit [Source:HGNC Symbol;Acc:HGNC:29533]
ENST00000587993.5	17.0253	-2.27482	0.669001	-3.40032	0.000673068	0.00948804	TRUE	19	10115014	10119918	-1	protein_coding	EIF3G	eukaryotic translation initiation factor 3 subunit G [Source:HGNC Symbol;Acc:HGNC:3274]
ENST00000504676.5	617.61	-1.40208	0.482549	-2.90558	0.00366579	0.0372467	TRUE	5	149492982	149551471	-1	protein_coding	CSNK1A1	casein kinase 1 alpha 1 [Source:HGNC Symbol;Acc:HGNC:2451]
ENST00000451943.6	94.6727	1.44701	0.437558	3.30702	0.000942954	0.0125454	TRUE	11	61299451	61342596	-1	protein_coding	DDB1	damage specific DNA binding protein 1 [Source:HGNC Symbol;Acc:HGNC:2717]
ENST00000538470.2	138.033	1.84933	0.339877	5.44118	5.29302e-08	2.5001e-06	TRUE	11	61299451	61342596	-1	protein_coding	DDB1	damage specific DNA binding protein 1 [Source:HGNC Symbol;Acc:HGNC:2717]
ENST00000540784.5	290	-1.46067	0.425774	-3.43063	0.000602192	0.00867161	TRUE	11	61299451	61342596	-1	protein_coding	DDB1	damage specific DNA binding protein 1 [Source:HGNC Symbol;Acc:HGNC:2717]
ENST00000646311.1	102.148	2.61737	0.539117	4.85493	1.20432e-06	4.11902e-05	TRUE	4	102630770	102760994	-1	protein_coding	MANBA	mannosidase beta [Source:HGNC Symbol;Acc:HGNC:6831]
ENST00000370655.5	255.692	-4.11238	0.359742	-11.4315	2.91176e-30	2.00142e-27	TRUE
ENST00000455090.1	64.8599	-3.02017	0.455435	-6.63141	3.32489e-11	2.80442e-09	TRUE	10	97572499	97583884	1	protein_coding	ANKRD2	ankyrin repeat domain 2 [Source:HGNC Symbol;Acc:HGNC:495]
ENST00000307518.9	389.432	-1.20103	0.39779	-3.01926	0.00253395	0.027808	TRUE	10	97572499	97583884	1	protein_coding	ANKRD2	ankyrin repeat domain 2 [Source:HGNC Symbol;Acc:HGNC:495]
ENST00000586869.5	256.718	-1.15089	0.2738	-4.2034	2.62933e-05	0.000613107	TRUE	17	35128730	35142304	-1	protein_coding	NLE1	notchless homolog 1 [Source:HGNC Symbol;Acc:HGNC:19889]
ENST00000589367.5	147.716	-1.51504	0.365649	-4.14343	3.42146e-05	0.000766012	TRUE	17	35128730	35142304	-1	protein_coding	NLE1	notchless homolog 1 [Source:HGNC Symbol;Acc:HGNC:19889]
ENST00000593176.1	35.3807	-2.29964	0.573653	-4.00877	6.10353e-05	0.00125963	TRUE	17	35128730	35142304	-1	protein_coding	NLE1	notchless homolog 1 [Source:HGNC Symbol;Acc:HGNC:19889]
ENST00000294258.8	545.462	-1.21957	0.215972	-5.6469	1.63371e-08	8.57894e-07	TRUE	11	65084210	65088398	1	protein_coding	ZFPL1	zinc finger protein like 1 [Source:HGNC Symbol;Acc:HGNC:12868]
ENST00000621751.4	16.2163	-2.98405	0.823317	-3.62442	0.000289611	0.00472374	TRUE	3	14402576	14489349	1	protein_coding	SLC6A6	solute carrier family 6 member 6 [Source:HGNC Symbol;Acc:HGNC:11052]
ENST00000278175.10	183.779	-1.65815	0.247511	-6.69928	2.09448e-11	1.83031e-09	TRUE	11	10305073	10307397	1	protein_coding	ADM	adrenomedullin [Source:HGNC Symbol;Acc:HGNC:259]
ENST00000436178.1	17.4642	-3.05569	0.954271	-3.20212	0.00136421	0.0169433	TRUE	10	92451684	92574093	-1	protein_coding	IDE	insulin degrading enzyme [Source:HGNC Symbol;Acc:HGNC:5381]
ENST00000375099.4	69.523	1.0721	0.348047	3.08033	0.00206771	0.023667	TRUE	1	20186096	20196050	1	protein_coding	UBXN10	UBX domain protein 10 [Source:HGNC Symbol;Acc:HGNC:26354]
ENST00000379504.7	327.151	-1.07731	0.34323	-3.13874	0.00169676	0.0201955	TRUE	17	17843511	17972422	-1	protein_coding	TOM1L2	target of myb1 like 2 membrane trafficking protein [Source:HGNC Symbol;Acc:HGNC:11984]
ENST00000402285.7	802.571	2.47803	0.187813	13.1941	9.48702e-40	1.34432e-36	TRUE	2	55231903	55235853	1	protein_coding	RPS27A	ribosomal protein S27a [Source:HGNC Symbol;Acc:HGNC:10417]
ENST00000254963.7	12.9341	7.45202	2.33083	3.19716	0.0013879	0.0171843	TRUE	20	3732685	3753111	1	protein_coding	HSPA12B	heat shock protein family A (Hsp70) member 12B [Source:HGNC Symbol;Acc:HGNC:16193]
ENST00000494539.5	18.0092	2.72179	0.857053	3.17575	0.0014945	0.0182636	TRUE	2	55172547	55232563	-1	protein_coding	CLHC1	clathrin heavy chain linker domain containing 1 [Source:HGNC Symbol;Acc:HGNC:26453]
ENST00000407122.5	38.8006	1.57617	0.544909	2.89254	0.00382142	0.0384757	TRUE	2	55172547	55232563	-1	protein_coding	CLHC1	clathrin heavy chain linker domain containing 1 [Source:HGNC Symbol;Acc:HGNC:26453]
ENST00000401408.6	127.906	1.06528	0.242865	4.3863	1.15297e-05	0.000299565	TRUE	2	55172547	55232563	-1	protein_coding	CLHC1	clathrin heavy chain linker domain containing 1 [Source:HGNC Symbol;Acc:HGNC:26453]
ENST00000440083.6	30.8529	-1.9493	0.680762	-2.8634	0.00419118	0.0414154	TRUE	12	6328757	6342114	-1	protein_coding	TNFRSF1A	TNF receptor superfamily member 1A [Source:HGNC Symbol;Acc:HGNC:11916]
ENST00000649234.1	62.8029	-1.74436	0.436066	-4.00021	6.32855e-05	0.00129763	TRUE	3	38346760	38421348	1	protein_coding	XYLB	xylulokinase [Source:HGNC Symbol;Acc:HGNC:12839]
ENST00000471949.5	31.1299	1.52375	0.446447	3.41307	0.000642364	0.00912204	TRUE	CHR_HSCHR6_MHC_SSTO_CTG1	31951734	31962405	1	protein_coding	SKIV2L	Ski2 like RNA helicase [Source:HGNC Symbol;Acc:HGNC:10898]
ENST00000555064.5	25.4037	-3.94726	1.38093	-2.8584	0.00425777	0.0419699	TRUE	15	92617448	92809884	-1	protein_coding	FAM174B	family with sequence similarity 174 member B [Source:HGNC Symbol;Acc:HGNC:34339]
ENST00000427843.5	14.9785	-7.0424	1.46719	-4.79991	1.58736e-06	5.27245e-05	TRUE	1	40040233	40072649	1	protein_coding	CAP1	cyclase associated actin cytoskeleton regulatory protein 1 [Source:HGNC Symbol;Acc:HGNC:20040]
ENST00000343528.10	166.264	-1.57176	0.375938	-4.18091	2.90344e-05	0.000665564	TRUE	21	43719094	43762307	1	protein_coding	PDXK	pyridoxal kinase [Source:HGNC Symbol;Acc:HGNC:8819]
ENST00000591509.5	41.6607	-1.76472	0.507652	-3.47623	0.000508514	0.00754343	TRUE	17	42609683	42615238	1	protein_coding	TUBG1	tubulin gamma 1 [Source:HGNC Symbol;Acc:HGNC:12417]
ENST00000570756.5	27.2852	2.2191	0.558103	3.97615	7.00394e-05	0.00141812	TRUE	17	2059839	2303785	-1	protein_coding	SMG6	SMG6 nonsense mediated mRNA decay factor [Source:HGNC Symbol;Acc:HGNC:17809]
ENST00000478046.5	157.478	1.0443	0.355929	2.934	0.00334622	0.0346572	TRUE	19	46347087	46392981	1	protein_coding	PPP5C	protein phosphatase 5 catalytic subunit [Source:HGNC Symbol;Acc:HGNC:9322]
ENST00000491003.5	12.4002	7.38531	1.747	4.22743	2.36371e-05	0.000557235	TRUE	19	46347087	46392981	1	protein_coding	PPP5C	protein phosphatase 5 catalytic subunit [Source:HGNC Symbol;Acc:HGNC:9322]
ENST00000568641.1	480.779	1.33636	0.184492	7.24346	4.37372e-13	4.96728e-11	TRUE	17	5499439	5501145	-1	protein_coding	AC055839.2	uncharacterized LOC728392 [Source:NCBI gene;Acc:728392]
ENST00000262467.10	1427.71	1.15607	0.108182	10.6863	1.17944e-26	5.96885e-24	TRUE	17	5499427	5619424	-1	protein_coding	NLRP1	NLR family pyrin domain containing 1 [Source:HGNC Symbol;Acc:HGNC:14374]
ENST00000577119.5	13.5229	7.51236	2.34704	3.20078	0.00137058	0.0170087	TRUE	17	5499427	5619424	-1	protein_coding	NLRP1	NLR family pyrin domain containing 1 [Source:HGNC Symbol;Acc:HGNC:14374]
ENST00000345221.7	10.7696	7.18703	2.55488	2.81306	0.00490718	0.0469038	TRUE	17	5499427	5619424	-1	protein_coding	NLRP1	NLR family pyrin domain containing 1 [Source:HGNC Symbol;Acc:HGNC:14374]
ENST00000360025.7	427.832	-1.03737	0.238018	-4.35837	1.31034e-05	0.000333951	TRUE	11	75260122	75351705	-1	protein_coding	ARRB1	arrestin beta 1 [Source:HGNC Symbol;Acc:HGNC:711]
ENST00000316081.11	22.2227	1.95436	0.698386	2.79839	0.00513581	0.0485119	TRUE	6	46687875	46704319	1	protein_coding	TDRD6	tudor domain containing 6 [Source:HGNC Symbol;Acc:HGNC:21339]
ENST00000590201.1	157.975	-1.23292	0.419477	-2.93918	0.00329081	0.0342103	TRUE	17	78168558	78173527	1	protein_coding	SYNGR2	synaptogyrin 2 [Source:HGNC Symbol;Acc:HGNC:11499]
ENST00000399849.4	9.76195	5.29652	1.89918	2.78884	0.00528966	0.0496645	TRUE	17	2054154	2063241	1	protein_coding	HIC1	HIC ZBTB transcriptional repressor 1 [Source:HGNC Symbol;Acc:HGNC:4909]
ENST00000293761.7	12.8878	7.44094	2.50993	2.9646	0.00303074	0.0320677	TRUE
ENST00000609229.1	107.461	1.02186	0.315465	3.23921	0.00119862	0.0152108	TRUE	22	18912777	18936553	-1	protein_coding	PRODH	proline dehydrogenase 1 [Source:HGNC Symbol;Acc:HGNC:9453]
ENST00000406324.5	44.824	1.42543	0.499232	2.85524	0.0043004	0.0422995	TRUE	22	35606764	35637951	-1	protein_coding	MB	myoglobin [Source:HGNC Symbol;Acc:HGNC:6915]
ENST00000562370.5	47.4429	-1.97933	0.41821	-4.73285	2.21384e-06	7.0789e-05	TRUE	16	527712	554636	1	protein_coding	CAPN15	calpain 15 [Source:HGNC Symbol;Acc:HGNC:11182]
ENST00000567216.5	518.162	-1.11272	0.168118	-6.61872	3.62329e-11	3.04773e-09	TRUE	16	527712	554636	1	protein_coding	CAPN15	calpain 15 [Source:HGNC Symbol;Acc:HGNC:11182]
ENST00000571976.1	37.3006	-3.57799	1.00786	-3.55009	0.000385102	0.00598048	TRUE	16	11547722	11636381	-1	protein_coding	LITAF	lipopolysaccharide induced TNF factor [Source:HGNC Symbol;Acc:HGNC:16841]
ENST00000422674.6	13.0201	-6.83574	2.36718	-2.88772	0.00388048	0.0389724	TRUE	CHR_HSCHR6_MHC_COX_CTG1	30710059	30715284	1	protein_coding	TUBB	tubulin beta class I [Source:HGNC Symbol;Acc:HGNC:20778]
ENST00000562762.5	39.4356	1.23542	0.434286	2.84472	0.00444505	0.0434209	TRUE	16	19716456	19858467	1	protein_coding	IQCK	IQ motif containing K [Source:HGNC Symbol;Acc:HGNC:28556]
ENST00000504013.5	11.6474	7.28858	1.83609	3.96963	7.19844e-05	0.00145049	TRUE	3	134485721	134575017	1	protein_coding	CEP63	centrosomal protein 63 [Source:HGNC Symbol;Acc:HGNC:25815]
ENST00000318672.7	45.0761	9.25102	1.91112	4.84063	1.29426e-06	4.38751e-05	TRUE	5	55625845	55773194	-1	protein_coding	SLC38A9	solute carrier family 38 member 9 [Source:HGNC Symbol;Acc:HGNC:26907]
ENST00000287008.7	611.35	1.15145	0.167806	6.86178	6.80075e-12	6.49783e-10	TRUE	5	141853111	141879246	-1	protein_coding	PCDH1	protocadherin 1 [Source:HGNC Symbol;Acc:HGNC:8655]
ENST00000357517.6	222.06	-1.08566	0.373793	-2.90444	0.00367915	0.0373412	TRUE	5	141853111	141879246	-1	protein_coding	PCDH1	protocadherin 1 [Source:HGNC Symbol;Acc:HGNC:8655]
ENST00000496758.1	52.8368	1.0657	0.358219	2.97499	0.00293003	0.0312064	TRUE	9	68328308	68531061	1	protein_coding	PGM5	phosphoglucomutase 5 [Source:HGNC Symbol;Acc:HGNC:8908]
ENST00000418065.2	149.207	-1.02251	0.207516	-4.92736	8.33469e-07	2.95943e-05	TRUE	CHR_HSCHR6_MHC_QBL_CTG1	30546378	30553215	1	protein_coding	PRR3	proline rich 3 [Source:HGNC Symbol;Acc:HGNC:21149]
ENST00000646638.1	52.4789	-1.07234	0.361781	-2.96407	0.00303604	0.032109	TRUE	11	96352769	96389956	-1	protein_coding	CCDC82	coiled-coil domain containing 82 [Source:HGNC Symbol;Acc:HGNC:26282]
ENST00000629961.2	16.369	-21.3022	3.35224	-6.35461	2.08949e-10	1.54831e-08	TRUE	CHR_HSCHR14_7_CTG1	93718298	93788481	-1	protein_coding	PRIMA1	proline rich membrane anchor 1 [Source:HGNC Symbol;Acc:HGNC:18319]
ENST00000276646.14	51.5106	-8.82136	1.28429	-6.86866	6.48076e-12	6.21141e-10	TRUE	8	109573978	109691791	-1	protein_coding	SYBU	syntabulin [Source:HGNC Symbol;Acc:HGNC:26011]
ENST00000533065.5	90.8327	-1.58244	0.442922	-3.57274	0.000353271	0.00557641	TRUE	8	109573978	109691791	-1	protein_coding	SYBU	syntabulin [Source:HGNC Symbol;Acc:HGNC:26011]
ENST00000617881.3	27.6156	1.70704	0.524807	3.25269	0.00114317	0.014624	TRUE	CHR_HSCHR14_7_CTG1	93918894	93929608	1	protein_coding	FAM181A	family with sequence similarity 181 member A [Source:HGNC Symbol;Acc:HGNC:20491]
ENST00000512292.5	157.546	-1.3018	0.250082	-5.20552	1.93456e-07	8.06995e-06	TRUE	4	128061286	128222931	1	protein_coding	LARP1B	La ribonucleoprotein 1B [Source:HGNC Symbol;Acc:HGNC:24704]
ENST00000648358.1	30.4186	-4.63891	1.30444	-3.55624	0.000376207	0.00587682	TRUE	4	128061286	128222931	1	protein_coding	LARP1B	La ribonucleoprotein 1B [Source:HGNC Symbol;Acc:HGNC:24704]
ENST00000507377.1	50.7515	-1.34158	0.388062	-3.45714	0.000545943	0.00798421	TRUE	4	128061286	128222931	1	protein_coding	LARP1B	La ribonucleoprotein 1B [Source:HGNC Symbol;Acc:HGNC:24704]
ENST00000404664.7	16.1456	-7.14341	2.4315	-2.93785	0.00330492	0.0343144	TRUE	22	24540423	24555935	-1	protein_coding	GUCD1	guanylyl cyclase domain containing 1 [Source:HGNC Symbol;Acc:HGNC:14237]
ENST00000536859.5	34.3703	-5.40418	1.17904	-4.58354	4.57177e-06	0.000133806	TRUE	1	31409565	31434680	1	protein_coding	SERINC2	serine incorporator 2 [Source:HGNC Symbol;Acc:HGNC:23231]
ENST00000269228.10	1614.19	-1.3519	0.0894241	-15.1179	1.23427e-51	3.78944e-48	TRUE	18	23506184	23586506	-1	protein_coding	NPC1	NPC intracellular cholesterol transporter 1 [Source:HGNC Symbol;Acc:HGNC:7897]
ENST00000328546.5	6.39988	6.43364	1.68767	3.81213	0.000137772	0.00252129	TRUE	4	87303789	87322886	-1	protein_coding	HSD17B13	hydroxysteroid 17-beta dehydrogenase 13 [Source:HGNC Symbol;Acc:HGNC:18685]
ENST00000358290.9	43.6181	1.98429	0.399561	4.96618	6.82862e-07	2.47816e-05	TRUE	4	87336515	87391188	-1	protein_coding	HSD17B11	hydroxysteroid 17-beta dehydrogenase 11 [Source:HGNC Symbol;Acc:HGNC:22960]
ENST00000434425.5	324.948	-1.01005	0.273225	-3.69676	0.00021837	0.00373228	TRUE	13	33818069	33966558	1	protein_coding	RFC3	replication factor C subunit 3 [Source:HGNC Symbol;Acc:HGNC:9971]
ENST00000624949.1	7.43808	6.65587	1.7986	3.70059	0.000215099	0.00368948	TRUE	5	141208697	141212571	1	protein_coding	PCDHB12	protocadherin beta 12 [Source:HGNC Symbol;Acc:HGNC:8683]
ENST00000590430.5	29.2326	-2.14972	0.737041	-2.91669	0.00353766	0.0362457	TRUE	17	78174091	78187233	-1	protein_coding	TK1	thymidine kinase 1 [Source:HGNC Symbol;Acc:HGNC:11830]
ENST00000401885.5	5.12845	-5.49204	1.8888	-2.9077	0.00364102	0.0370481	TRUE	22	24594811	24629005	1	protein_coding	GGT1	gamma-glutamyltransferase 1 [Source:HGNC Symbol;Acc:HGNC:4250]
ENST00000404532.5	5.13588	6.11222	2.02869	3.01289	0.00258776	0.0282604	TRUE	22	24594811	24629005	1	protein_coding	GGT1	gamma-glutamyltransferase 1 [Source:HGNC Symbol;Acc:HGNC:4250]
ENST00000473388.6	10.2668	3.5524	1.11943	3.17341	0.00150657	0.0183843	TRUE	6	16299112	16761491	-1	protein_coding	ATXN1	ataxin 1 [Source:HGNC Symbol;Acc:HGNC:10548]
ENST00000466283.5	31.1299	1.52375	0.446447	3.41307	0.000642364	0.00912204	TRUE	CHR_HSCHR6_MHC_MCF_CTG1	32035523	32046194	1	protein_coding	SKIV2L	Ski2 like RNA helicase [Source:HGNC Symbol;Acc:HGNC:10898]
ENST00000230419.9	6074.19	-1.7262	0.124541	-13.8605	1.09916e-43	1.98635e-40	TRUE	6	43076307	43161719	1	protein_coding	PTK7	protein tyrosine kinase 7 (inactive) [Source:HGNC Symbol;Acc:HGNC:9618]
ENST00000636079.1	31.0222	1.7804	0.543155	3.27789	0.00104585	0.0136165	TRUE	19	17390509	17394158	-1	protein_coding	CCDC194	coiled-coil domain containing 194 [Source:HGNC Symbol;Acc:HGNC:53438]
ENST00000557727.1	77.4965	1.20669	0.397732	3.03391	0.00241403	0.0267823	TRUE	14	21385194	21456126	-1	protein_coding	CHD8	chromodomain helicase DNA binding protein 8 [Source:HGNC Symbol;Acc:HGNC:20153]
ENST00000557364.6	372.762	-1.16401	0.283691	-4.10309	4.07661e-05	0.000888081	TRUE	14	21385194	21456126	-1	protein_coding	CHD8	chromodomain helicase DNA binding protein 8 [Source:HGNC Symbol;Acc:HGNC:20153]
ENST00000399489.5	592.901	1.3009	0.131834	9.86776	5.74333e-23	2.16801e-20	TRUE	13	30456704	30617597	-1	protein_coding	HMGB1	high mobility group box 1 [Source:HGNC Symbol;Acc:HGNC:4983]
ENST00000432252.1	1699.37	-1.23684	0.272315	-4.54194	5.57381e-06	0.000159139	TRUE	CHR_HSCHR6_MHC_MCF_CTG1	31697009	31714058	1	protein_coding	PRRC2A	proline rich coiled-coil 2A [Source:HGNC Symbol;Acc:HGNC:13918]
ENST00000506491.5	131.823	2.15888	0.383164	5.63434	1.75726e-08	9.19624e-07	TRUE	5	137617500	137736089	-1	protein_coding	KLHL3	kelch like family member 3 [Source:HGNC Symbol;Acc:HGNC:6354]
ENST00000444610.7	55.6801	1.15886	0.369224	3.13863	0.00169741	0.0201966	TRUE	13	51767993	51804162	-1	protein_coding	DHRS12	dehydrogenase/reductase 12 [Source:HGNC Symbol;Acc:HGNC:25832]
ENST00000568871.1	268.99	1.40093	0.283066	4.94912	7.45511e-07	2.68436e-05	TRUE	15	52581317	52709817	-1	protein_coding	FAM214A	family with sequence similarity 214 member A [Source:HGNC Symbol;Acc:HGNC:25609]
ENST00000619572.4	374.664	1.04328	0.338561	3.0815	0.00205963	0.0235862	TRUE	15	52581317	52709817	-1	protein_coding	FAM214A	family with sequence similarity 214 member A [Source:HGNC Symbol;Acc:HGNC:25609]
ENST00000379383.7	11.9578	7.33291	2.44289	3.00174	0.0026844	0.029115	TRUE	2	31865060	32011230	-1	protein_coding	MEMO1	mediator of cell motility 1 [Source:HGNC Symbol;Acc:HGNC:14014]
ENST00000433864.2	10.3127	3.41896	1.17118	2.91924	0.00350882	0.0360173	TRUE	CHR_HSCHR6_MHC_DBB_CTG1	30093221	30103423	-1	protein_coding	TRIM31	tripartite motif containing 31 [Source:HGNC Symbol;Acc:HGNC:16289]
ENST00000506821.1	14.6068	-3.96917	1.11522	-3.55908	0.000372157	0.00582561	TRUE	5	10275875	10307902	-1	protein_coding	CMBL	carboxymethylenebutenolidase homolog [Source:HGNC Symbol;Acc:HGNC:25090]
ENST00000570823.5	25.2654	-7.79227	1.32474	-5.88209	4.05115e-09	2.39804e-07	TRUE	17	4669774	4704337	-1	protein_coding	PELP1	proline, glutamate and leucine rich protein 1 [Source:HGNC Symbol;Acc:HGNC:30134]
ENST00000301396.8	234.63	-1.02987	0.194268	-5.30132	1.14971e-07	5.08623e-06	TRUE	17	4669774	4704337	-1	protein_coding	PELP1	proline, glutamate and leucine rich protein 1 [Source:HGNC Symbol;Acc:HGNC:30134]
ENST00000532649.5	628.929	1.30926	0.192973	6.78466	1.16357e-11	1.07495e-09	TRUE	11	57753243	57819546	1	protein_coding	CTNND1	catenin delta 1 [Source:HGNC Symbol;Acc:HGNC:2515]
ENST00000428599.6	1211.66	1.16072	0.143666	8.07929	6.51431e-16	1.12361e-13	TRUE	11	57753243	57819546	1	protein_coding	CTNND1	catenin delta 1 [Source:HGNC Symbol;Acc:HGNC:2515]
ENST00000651564.1	278.584	-2.51668	0.375898	-6.69512	2.15489e-11	1.87775e-09	TRUE	19	16892947	17026815	-1	protein_coding	CPAMD8	C3 and PZP like alpha-2-macroglobulin domain containing 8 [Source:HGNC Symbol;Acc:HGNC:23228]
ENST00000288599.9	519.97	1.08568	0.3103	3.49879	0.000467369	0.00702014	TRUE	2	24491914	24770702	1	protein_coding	NCOA1	nuclear receptor coactivator 1 [Source:HGNC Symbol;Acc:HGNC:7668]
ENST00000642437.1	93.9886	1.38096	0.447785	3.08397	0.00204255	0.0234315	TRUE	21	44497893	44711572	-1	protein_coding	TSPEAR	thrombospondin type laminin G domain and EAR repeats [Source:HGNC Symbol;Acc:HGNC:1268]
ENST00000397916.1	190.718	1.10005	0.238572	4.61099	4.00757e-06	0.000119264	TRUE	21	44497893	44711572	-1	protein_coding	TSPEAR	thrombospondin type laminin G domain and EAR repeats [Source:HGNC Symbol;Acc:HGNC:1268]
ENST00000452259.5	149.672	-1.06225	0.26488	-4.01031	6.06385e-05	0.00125312	TRUE	1	44739818	44767767	1	protein_coding	KIF2C	kinesin family member 2C [Source:HGNC Symbol;Acc:HGNC:6393]
ENST00000425459.5	8.81707	-3.7298	1.14049	-3.27035	0.00107416	0.0139072	TRUE	3	32105689	32168709	1	protein_coding	GPD1L	glycerol-3-phosphate dehydrogenase 1 like [Source:HGNC Symbol;Acc:HGNC:28956]
ENST00000328554.9	220.509	-1.36456	0.337525	-4.04286	5.28043e-05	0.0011099	TRUE	22	19846138	19854896	-1	protein_coding	RTL10	retrotransposon Gag like 10 [Source:HGNC Symbol;Acc:HGNC:26112]
ENST00000337919.9	66.2799	1.64169	0.446613	3.67587	0.000237039	0.00399794	TRUE	8	79762371	79767857	-1	protein_coding	HEY1	hes related family bHLH transcription factor with YRPW motif 1 [Source:HGNC Symbol;Acc:HGNC:4880]
ENST00000511809.5	56.1522	1.30619	0.443571	2.94471	0.00323258	0.0337115	TRUE	4	39546336	39638902	-1	protein_coding	SMIM14	small integral membrane protein 14 [Source:HGNC Symbol;Acc:HGNC:27321]
ENST00000447611.6	189.051	-1.13206	0.225477	-5.02075	5.14714e-07	1.93899e-05	TRUE	15	89243949	89317261	1	protein_coding	FANCI	FA complementation group I [Source:HGNC Symbol;Acc:HGNC:25568]
ENST00000556827.1	68.6073	1.89459	0.647684	2.92518	0.00344259	0.0354799	TRUE	14	61695513	61748259	1	protein_coding	HIF1A	hypoxia inducible factor 1 subunit alpha [Source:HGNC Symbol;Acc:HGNC:4910]
ENST00000510798.5	18.423	-7.33205	2.35087	-3.11887	0.00181546	0.0213012	TRUE	5	75674124	75717448	-1	protein_coding	POC5	POC5 centriolar protein [Source:HGNC Symbol;Acc:HGNC:26658]
ENST00000565043.5	47.9591	-1.59793	0.420973	-3.7958	0.00014717	0.00266573	TRUE	17	76868456	76950393	1	protein_coding	MGAT5B	alpha-1,6-mannosylglycoprotein 6-beta-N-acetylglucosaminyltransferase B [Source:HGNC Symbol;Acc:HGNC:24140]
ENST00000394315.3	40.1952	8.12078	1.95868	4.14605	3.38256e-05	0.000758039	TRUE	9	122264603	122331337	1	protein_coding	MRRF	mitochondrial ribosome recycling factor [Source:HGNC Symbol;Acc:HGNC:7234]
ENST00000419399.4	41.3813	1.63443	0.4874	3.35336	0.000798361	0.0109015	TRUE	10	49734641	49762379	-1	protein_coding	OGDHL	oxoglutarate dehydrogenase like [Source:HGNC Symbol;Acc:HGNC:25590]
ENST00000432695.2	15.1089	21.0836	3.27439	6.43895	1.20307e-10	9.2961e-09	TRUE	10	49734641	49762379	-1	protein_coding	OGDHL	oxoglutarate dehydrogenase like [Source:HGNC Symbol;Acc:HGNC:25590]
ENST00000465003.5	14.7739	7.63998	2.32139	3.29113	0.000997872	0.0131169	TRUE
ENST00000463596.5	18.8563	7.99584	1.67784	4.76557	1.88323e-06	6.14553e-05	TRUE
ENST00000522356.2	330.495	1.4529	0.151398	9.59656	8.26553e-22	2.81965e-19	TRUE	5	710355	784729	-1	protein_coding	ZDHHC11B	zinc finger DHHC-type containing 11B [Source:HGNC Symbol;Acc:HGNC:32962]
ENST00000489435.2	37.4709	-2.01428	0.515874	-3.9046	9.43828e-05	0.00182554	TRUE	15	78264086	78282196	1	protein_coding	DNAJA4	DnaJ heat shock protein family (Hsp40) member A4 [Source:HGNC Symbol;Acc:HGNC:14885]
ENST00000535113.5	126.724	2.158	0.526428	4.09933	4.1435e-05	0.000901008	TRUE	22	38578120	38656629	-1	protein_coding	FAM227A	family with sequence similarity 227 member A [Source:HGNC Symbol;Acc:HGNC:44197]
ENST00000538244.1	33.8896	1.29955	0.424739	3.05965	0.00221595	0.024982	TRUE	11	64270062	64289500	1	protein_coding	GPR137	G protein-coupled receptor 137 [Source:HGNC Symbol;Acc:HGNC:24300]
ENST00000472414.1	6.57739	-4.83596	1.67226	-2.89186	0.00382964	0.0385416	TRUE	1	6634168	6701924	-1	protein_coding	DNAJC11	DnaJ heat shock protein family (Hsp40) member C11 [Source:HGNC Symbol;Acc:HGNC:25570]
ENST00000381055.8	53.8114	1.91839	0.342251	5.6052	2.08019e-08	1.07218e-06	TRUE	5	65148738	65481920	-1	protein_coding	ADAMTS6	ADAM metallopeptidase with thrombospondin type 1 motif 6 [Source:HGNC Symbol;Acc:HGNC:222]
ENST00000377394.7	559.684	-1.16378	0.238421	-4.8812	1.0544e-06	3.651e-05	TRUE	11	64764606	64778786	-1	protein_coding	SF1	splicing factor 1 [Source:HGNC Symbol;Acc:HGNC:12950]
ENST00000396036.5	84.3653	1.10344	0.323876	3.40699	0.000656839	0.00928893	TRUE	16	20933111	21159441	-1	protein_coding	DNAH3	dynein axonemal heavy chain 3 [Source:HGNC Symbol;Acc:HGNC:2949]
ENST00000438672.5	8.21197	-6.16087	1.76109	-3.49834	0.000468171	0.00703104	TRUE	2	55865967	55924139	-1	protein_coding	EFEMP1	EGF containing fibulin extracellular matrix protein 1 [Source:HGNC Symbol;Acc:HGNC:3218]
ENST00000394532.7	72.127	1.16197	0.320937	3.62055	0.000293974	0.00478134	TRUE	11	64269830	64284704	-1	protein_coding	BAD	BCL2 associated agonist of cell death [Source:HGNC Symbol;Acc:HGNC:936]
ENST00000492141.1	30.9954	1.57944	0.438406	3.60268	0.000314948	0.00505994	TRUE	11	64269830	64284704	-1	protein_coding	BAD	BCL2 associated agonist of cell death [Source:HGNC Symbol;Acc:HGNC:936]
ENST00000404826.7	98.1096	1.24468	0.274811	4.52921	5.92056e-06	0.0001678	TRUE	7	3301252	4269000	1	protein_coding	SDK1	sidekick cell adhesion molecule 1 [Source:HGNC Symbol;Acc:HGNC:19307]
ENST00000389531.7	122.831	1.11851	0.246827	4.53154	5.85542e-06	0.0001662	TRUE	7	3301252	4269000	1	protein_coding	SDK1	sidekick cell adhesion molecule 1 [Source:HGNC Symbol;Acc:HGNC:19307]
ENST00000467058.1	26.6569	-4.44415	1.22744	-3.62066	0.00029385	0.00478018	TRUE	2	43886224	43995989	-1	protein_coding	LRPPRC	leucine rich pentatricopeptide repeat containing [Source:HGNC Symbol;Acc:HGNC:15714]
ENST00000279873.12	196.24	1.17639	0.22736	5.17414	2.2896e-07	9.3894e-06	TRUE	10	61901684	62096944	1	protein_coding	ARID5B	AT-rich interaction domain 5B [Source:HGNC Symbol;Acc:HGNC:17362]
ENST00000514224.2	94.8926	1.30812	0.377975	3.46087	0.000538437	0.00790054	TRUE	4	986997	1004564	1	protein_coding	IDUA	alpha-L-iduronidase [Source:HGNC Symbol;Acc:HGNC:5391]
ENST00000325418.5	532.99	-1.06006	0.1239	-8.55577	1.1708e-17	2.49625e-15	TRUE	17	3723903	3726699	1	protein_coding	HASPIN	histone H3 associated protein kinase [Source:HGNC Symbol;Acc:HGNC:19682]
ENST00000280979.9	63.0216	1.09365	0.370894	2.94869	0.00319126	0.0333598	TRUE	14	32329298	32837684	1	protein_coding	AKAP6	A-kinase anchoring protein 6 [Source:HGNC Symbol;Acc:HGNC:376]
ENST00000484491.5	123.098	-1.16418	0.409774	-2.84102	0.00449697	0.0438358	TRUE	3	125225561	125375354	-1	protein_coding	ZNF148	zinc finger protein 148 [Source:HGNC Symbol;Acc:HGNC:12933]
ENST00000624335.1	58.946	2.17969	0.455324	4.78713	1.69184e-06	5.57525e-05	TRUE	CHR_HSCHR19_2_CTG2	21814429	21818511	-1	protein_coding	ZNF43	zinc finger protein 43 [Source:HGNC Symbol;Acc:HGNC:13109]
ENST00000619833.4	38.2934	9.0166	1.91787	4.70136	2.58439e-06	8.08553e-05	TRUE	CHR_HSCHR14_7_CTG1	94050920	94081245	-1	protein_coding	DDX24	DEAD-box helicase 24 [Source:HGNC Symbol;Acc:HGNC:13266]
ENST00000630950.1	49.8563	1.16274	0.375507	3.09646	0.00195847	0.0226332	TRUE	CHR_HSCHR6_1_CTG4	169751622	169781584	1	protein_coding	ERMARD	ER membrane associated RNA degradation [Source:HGNC Symbol;Acc:HGNC:21056]
ENST00000266066.4	8.93438	3.23004	1.02982	3.13652	0.00170964	0.0203053	TRUE	10	97766751	97771999	-1	protein_coding	SFRP5	secreted frizzled related protein 5 [Source:HGNC Symbol;Acc:HGNC:10779]
ENST00000616824.1	284.144	-1.84875	0.536257	-3.44751	0.000565777	0.00822726	TRUE	7	6329412	6348959	-1	protein_coding	AC009412.1	novel protein
ENST00000582707.5	219.716	-1.12703	0.320909	-3.512	0.00044474	0.00672963	TRUE	18	158383	214629	1	protein_coding	USP14	ubiquitin specific peptidase 14 [Source:HGNC Symbol;Acc:HGNC:12612]
ENST00000425847.6	115.708	-1.47105	0.440473	-3.33972	0.000838639	0.0113727	TRUE	3	131462212	131502983	-1	protein_coding	MRPL3	mitochondrial ribosomal protein L3 [Source:HGNC Symbol;Acc:HGNC:10379]
ENST00000510923.5	86.6073	-1.1988	0.42232	-2.83862	0.00453092	0.0440634	TRUE	3	131462212	131502983	-1	protein_coding	MRPL3	mitochondrial ribosomal protein L3 [Source:HGNC Symbol;Acc:HGNC:10379]
ENST00000468653.5	170.329	-1.07371	0.327542	-3.27807	0.00104519	0.0136162	TRUE	3	160399274	160434954	1	protein_coding	SMC4	structural maintenance of chromosomes 4 [Source:HGNC Symbol;Acc:HGNC:14013]
ENST00000467263.1	64.8876	-1.11902	0.393416	-2.84436	0.00445003	0.0434511	TRUE	3	160399274	160434954	1	protein_coding	SMC4	structural maintenance of chromosomes 4 [Source:HGNC Symbol;Acc:HGNC:14013]
ENST00000326035.6	38.951	2.50681	0.590703	4.24378	2.19788e-05	0.000522826	TRUE	5	43192071	43280850	1	protein_coding	NIM1K	NIM1 serine/threonine protein kinase [Source:HGNC Symbol;Acc:HGNC:28646]
ENST00000512629.5	290.314	-1.36272	0.338139	-4.03006	5.5762e-05	0.00116489	TRUE	5	34656328	34832612	1	protein_coding	RAI14	retinoic acid induced 14 [Source:HGNC Symbol;Acc:HGNC:14873]
ENST00000460223.1	7.45933	-6.0145	1.85646	-3.23978	0.00119623	0.0151847	TRUE	3	57755450	57930003	1	protein_coding	SLMAP	sarcolemma associated protein [Source:HGNC Symbol;Acc:HGNC:16643]
ENST00000414986.5	12.0199	-6.72093	2.36866	-2.83744	0.00454765	0.0441891	TRUE	10	97356358	97426076	-1	protein_coding	RRP12	ribosomal RNA processing 12 homolog [Source:HGNC Symbol;Acc:HGNC:29100]
ENST00000375360.7	153.33	-1.61666	0.279848	-5.77692	7.60827e-09	4.26777e-07	TRUE	9	94030794	94109856	1	protein_coding	PTPDC1	protein tyrosine phosphatase domain containing 1 [Source:HGNC Symbol;Acc:HGNC:30184]
ENST00000558124.5	100.599	1.05831	0.290678	3.64083	0.000271755	0.0044815	TRUE	15	51447711	51622833	-1	protein_coding	DMXL2	Dmx like 2 [Source:HGNC Symbol;Acc:HGNC:2938]
ENST00000403999.7	97.7362	-1.80316	0.417907	-4.31475	1.59787e-05	0.000397228	TRUE	22	29603556	29698598	1	protein_coding	NF2	neurofibromin 2 [Source:HGNC Symbol;Acc:HGNC:7773]
ENST00000334961.11	7.14869	6.59469	1.64254	4.01494	5.9461e-05	0.00123238	TRUE	22	29603556	29698598	1	protein_coding	NF2	neurofibromin 2 [Source:HGNC Symbol;Acc:HGNC:7773]
ENST00000392438.7	125.562	-4.32761	1.02743	-4.21209	2.53022e-05	0.000592999	TRUE
ENST00000645553.1	25.9497	-7.81709	1.61577	-4.83801	1.31148e-06	4.43123e-05	TRUE	3	193593144	193697811	1	protein_coding	OPA1	OPA1 mitochondrial dynamin like GTPase [Source:HGNC Symbol;Acc:HGNC:8140]
ENST00000311151.9	77.436	-1.13378	0.318698	-3.55756	0.00037432	0.00585151	TRUE	8	26514031	26658178	1	protein_coding	DPYSL2	dihydropyrimidinase like 2 [Source:HGNC Symbol;Acc:HGNC:3014]
ENST00000293872.12	392.212	-2.03087	0.211013	-9.6244	6.30766e-22	2.17593e-19	TRUE	16	188969	229463	-1	protein_coding	LUC7L	LUC7 like [Source:HGNC Symbol;Acc:HGNC:6723]
ENST00000383508.6	149.833	-1.22626	0.229954	-5.33265	9.67908e-08	4.3382e-06	TRUE	CHR_HSCHR6_MHC_QBL_CTG1	31520488	31536841	-1	protein_coding	DDX39B	DExD-box helicase 39B [Source:HGNC Symbol;Acc:HGNC:13917]
ENST00000446272.5	201.221	-1.66477	0.261341	-6.3701	1.88903e-10	1.40655e-08	TRUE	CHR_HSCHR6_MHC_QBL_CTG1	31520488	31536841	-1	protein_coding	DDX39B	DExD-box helicase 39B [Source:HGNC Symbol;Acc:HGNC:13917]
ENST00000452414.5	102.581	-1.08307	0.251456	-4.30719	1.65343e-05	0.000408067	TRUE	CHR_HSCHR6_MHC_QBL_CTG1	31520488	31536841	-1	protein_coding	DDX39B	DExD-box helicase 39B [Source:HGNC Symbol;Acc:HGNC:13917]
ENST00000355155.5	43.9875	-2.04729	0.627013	-3.26515	0.00109407	0.0141096	TRUE	8	99013266	99877580	1	protein_coding	VPS13B	vacuolar protein sorting 13 homolog B [Source:HGNC Symbol;Acc:HGNC:2183]
ENST00000577827.5	139.167	1.33476	0.26465	5.04348	4.57132e-07	1.7413e-05	TRUE	18	7566782	8406861	1	protein_coding	PTPRM	protein tyrosine phosphatase receptor type M [Source:HGNC Symbol;Acc:HGNC:9675]
ENST00000520121.5	242.916	1.30034	0.25706	5.05853	4.22499e-07	1.62483e-05	TRUE
ENST00000613358.4	18.3541	-7.32022	1.39155	-5.26047	1.43691e-07	6.18739e-06	TRUE	4	128269237	128288829	-1	protein_coding	PGRMC2	progesterone receptor membrane component 2 [Source:HGNC Symbol;Acc:HGNC:16089]
ENST00000588623.5	10.0826	7.08792	1.6532	4.2874	1.80779e-05	0.000440849	TRUE	16	5033923	5087379	1	protein_coding	ALG1	ALG1 chitobiosyldiphosphodolichol beta-mannosyltransferase [Source:HGNC Symbol;Acc:HGNC:18294]
ENST00000306467.9	467.972	-1.24762	0.194978	-6.39876	1.56648e-10	1.19045e-08	TRUE
ENST00000508442.6	21.7862	-7.5691	2.04277	-3.70531	0.000211131	0.00363621	TRUE	5	123344886	123423592	-1	protein_coding	CEP120	centrosomal protein 120 [Source:HGNC Symbol;Acc:HGNC:26690]
ENST00000467254.1	47.3231	1.38228	0.4837	2.85773	0.00426689	0.0420335	TRUE	3	160256986	160399880	-1	protein_coding	IFT80	intraflagellar transport 80 [Source:HGNC Symbol;Acc:HGNC:29262]
ENST00000361895.6	60.3631	-1.37749	0.479007	-2.87573	0.004031	0.0401687	TRUE	5	134524312	134583230	1	protein_coding	JADE2	jade family PHD finger 2 [Source:HGNC Symbol;Acc:HGNC:22984]
ENST00000615255.1	84.3133	1.27563	0.358339	3.55986	0.000371058	0.00581138	TRUE	11	111927144	112022653	1	protein_coding	DIXDC1	DIX domain containing 1 [Source:HGNC Symbol;Acc:HGNC:23695]
ENST00000422861.2	18.3794	4.09582	1.421	2.88236	0.0039471	0.0394993	TRUE	20	43489442	43550950	1	protein_coding	L3MBTL1	L3MBTL histone methyl-lysine binding protein 1 [Source:HGNC Symbol;Acc:HGNC:15905]
ENST00000265239.11	105.632	2.23739	0.617306	3.62444	0.000289586	0.00472374	TRUE	3	197889077	197960142	-1	protein_coding	IQCG	IQ motif containing G [Source:HGNC Symbol;Acc:HGNC:25251]
ENST00000513929.6	52.1497	-1.68309	0.594985	-2.82879	0.00467236	0.0451706	TRUE	19	53519527	53580269	1	protein_coding	ZNF331	zinc finger protein 331 [Source:HGNC Symbol;Acc:HGNC:15489]
ENST00000527346.5	401.963	1.00241	0.225805	4.43925	9.02736e-06	0.000241918	TRUE	11	44065925	44084237	1	protein_coding	ACCS	1-aminocyclopropane-1-carboxylate synthase homolog (inactive) [Source:HGNC Symbol;Acc:HGNC:23989]
ENST00000610922.1	171.217	1.12063	0.24175	4.63552	3.56048e-06	0.000107592	TRUE	10	49818279	49970203	-1	protein_coding	PARG	poly(ADP-ribose) glycohydrolase [Source:HGNC Symbol;Acc:HGNC:8605]
ENST00000454011.6	264.034	1.92127	0.676645	2.83941	0.00451966	0.0440046	TRUE	3	49359145	49412998	-1	protein_coding	RHOA	ras homolog family member A [Source:HGNC Symbol;Acc:HGNC:667]
ENST00000554034.5	113.579	-1.91079	0.581133	-3.28804	0.00100886	0.0132273	TRUE	14	23047062	23057538	-1	protein_coding	CDH24	cadherin 24 [Source:HGNC Symbol;Acc:HGNC:14265]
ENST00000523739.5	322.375	-1.05822	0.333949	-3.16882	0.0015306	0.0185961	TRUE	8	103298433	103332866	1	protein_coding	FZD6	frizzled class receptor 6 [Source:HGNC Symbol;Acc:HGNC:4044]
ENST00000592977.5	49.5032	2.27152	0.789643	2.87665	0.00401925	0.0400888	TRUE	18	11882622	11908366	-1	protein_coding	MPPE1	metallophosphoesterase 1 [Source:HGNC Symbol;Acc:HGNC:15988]
ENST00000589267.5	33.8007	1.80357	0.489613	3.68367	0.000229903	0.00389755	TRUE	18	11882622	11908366	-1	protein_coding	MPPE1	metallophosphoesterase 1 [Source:HGNC Symbol;Acc:HGNC:15988]
ENST00000536119.5	16.2667	3.32239	0.897802	3.70058	0.000215105	0.00368948	TRUE	11	72002864	72080693	-1	protein_coding	NUMA1	nuclear mitotic apparatus protein 1 [Source:HGNC Symbol;Acc:HGNC:8059]
ENST00000246535.4	220.191	-1.02306	0.196271	-5.21246	1.86349e-07	7.81564e-06	TRUE	19	34404399	34426168	1	protein_coding	PDCD2L	programmed cell death 2 like [Source:HGNC Symbol;Acc:HGNC:28194]
ENST00000589640.5	50.6664	-2.97492	0.941648	-3.15927	0.00158164	0.0190904	TRUE	19	34359480	34402413	1	protein_coding	GPI	glucose-6-phosphate isomerase [Source:HGNC Symbol;Acc:HGNC:4458]
ENST00000395260.3	61.7728	-1.2859	0.353443	-3.63822	0.000274534	0.00452024	TRUE	10	62183035	62268844	-1	protein_coding	RTKN2	rhotekin 2 [Source:HGNC Symbol;Acc:HGNC:19364]
ENST00000433017.5	530.04	-1.04842	0.226639	-4.62593	3.72916e-06	0.000111882	TRUE	7	50444128	50542535	-1	protein_coding	FIGNL1	fidgetin like 1 [Source:HGNC Symbol;Acc:HGNC:13286]
ENST00000490935.5	39.3289	1.17979	0.403683	2.92257	0.00347156	0.0357264	TRUE	2	63119559	63827843	-1	protein_coding	WDPCP	WD repeat containing planar cell polarity effector [Source:HGNC Symbol;Acc:HGNC:28027]
ENST00000459720.5	112.883	1.03446	0.295766	3.49756	0.000469541	0.00704979	TRUE	9	87966441	87974753	-1	protein_coding	CDK20	cyclin dependent kinase 20 [Source:HGNC Symbol;Acc:HGNC:21420]
ENST00000495983.1	239.966	-1.13284	0.178506	-6.34623	2.20658e-10	1.62722e-08	TRUE	9	127907886	127917041	-1	protein_coding	ST6GALNAC4	ST6 N-acetylgalactosaminide alpha-2,6-sialyltransferase 4 [Source:HGNC Symbol;Acc:HGNC:17846]
ENST00000648407.1	102.597	-1.43305	0.378055	-3.79058	0.000150298	0.00271279	TRUE	8	47960185	47978160	1	protein_coding	MCM4	minichromosome maintenance complex component 4 [Source:HGNC Symbol;Acc:HGNC:6947]
ENST00000649838.1	268.83	-2.58191	0.300696	-8.58645	8.96968e-18	1.94391e-15	TRUE	8	47960185	47978160	1	protein_coding	MCM4	minichromosome maintenance complex component 4 [Source:HGNC Symbol;Acc:HGNC:6947]
ENST00000523944.5	4765.78	-1.2232	0.243596	-5.02141	5.12924e-07	1.9341e-05	TRUE
ENST00000649919.1	2859.16	-1.04784	0.205743	-5.09297	3.52502e-07	1.37925e-05	TRUE	8	47960185	47978160	1	protein_coding	MCM4	minichromosome maintenance complex component 4 [Source:HGNC Symbol;Acc:HGNC:6947]
ENST00000270221.11	55.168	-1.0313	0.350956	-2.93856	0.00329738	0.0342554	TRUE	19	48321509	48330553	1	protein_coding	EMP3	epithelial membrane protein 3 [Source:HGNC Symbol;Acc:HGNC:3335]
ENST00000556422.5	10.608	-6.53433	1.51643	-4.30903	1.63971e-05	0.000406112	TRUE	14	56488354	56650606	1	protein_coding	TMEM260	transmembrane protein 260 [Source:HGNC Symbol;Acc:HGNC:20185]
ENST00000597700.5	12.2007	-3.8589	1.28797	-2.99612	0.00273438	0.0295436	TRUE	19	57599885	57612722	1	protein_coding	ZNF530	zinc finger protein 530 [Source:HGNC Symbol;Acc:HGNC:29297]
ENST00000566479.5	37.0517	1.41579	0.41389	3.42069	0.000624623	0.00892744	TRUE	15	74836118	74843346	-1	protein_coding	ULK3	unc-51 like kinase 3 [Source:HGNC Symbol;Acc:HGNC:19703]
ENST00000419955.5	10.2427	7.1107	1.56586	4.54107	5.59692e-06	0.00015965	TRUE	8	66432492	66468907	1	protein_coding	ADHFE1	alcohol dehydrogenase iron containing 1 [Source:HGNC Symbol;Acc:HGNC:16354]
ENST00000317398.10	56.8903	1.0307	0.364542	2.8274	0.0046928	0.0452816	TRUE	19	57719751	57727624	-1	protein_coding	ZNF671	zinc finger protein 671 [Source:HGNC Symbol;Acc:HGNC:26279]
ENST00000591280.5	28.984	1.60997	0.506771	3.17693	0.00148845	0.0182137	TRUE	18	23598926	23662911	-1	protein_coding	ANKRD29	ankyrin repeat domain 29 [Source:HGNC Symbol;Acc:HGNC:27110]
ENST00000322980.13	14.6913	2.27758	0.764805	2.97799	0.00290148	0.0309561	TRUE	18	23598926	23662911	-1	protein_coding	ANKRD29	ankyrin repeat domain 29 [Source:HGNC Symbol;Acc:HGNC:27110]
ENST00000613228.1	81.772	1.9194	0.507118	3.78491	0.000153766	0.00276724	TRUE	5	149857953	149944793	-1	protein_coding	PDE6A	phosphodiesterase 6A [Source:HGNC Symbol;Acc:HGNC:8785]
ENST00000298260.8	38.5534	-1.5435	0.4427	-3.48656	0.000489269	0.00729674	TRUE	13	21153595	21176552	-1	protein_coding	SKA3	spindle and kinetochore associated complex subunit 3 [Source:HGNC Symbol;Acc:HGNC:20262]
ENST00000491447.1	54.1536	-2.95784	0.499732	-5.91886	3.24173e-09	1.95152e-07	TRUE	2	10120698	10211725	1	protein_coding	RRM2	ribonucleotide reductase regulatory subunit M2 [Source:HGNC Symbol;Acc:HGNC:10452]
ENST00000485717.1	123.372	-1.33336	0.32621	-4.08744	4.36165e-05	0.000943996	TRUE	2	10120698	10211725	1	protein_coding	RRM2	ribonucleotide reductase regulatory subunit M2 [Source:HGNC Symbol;Acc:HGNC:10452]
ENST00000615152.4	674.188	-1.03358	0.287669	-3.59296	0.000326938	0.0052225	TRUE	2	10120698	10211725	1	protein_coding	RRM2	ribonucleotide reductase regulatory subunit M2 [Source:HGNC Symbol;Acc:HGNC:10452]
ENST00000610390.4	8.27112	6.80691	1.60641	4.23735	2.26173e-05	0.000535948	TRUE	22	17178790	17258235	-1	protein_coding	ADA2	adenosine deaminase 2 [Source:HGNC Symbol;Acc:HGNC:1839]
ENST00000302798.7	137.95	-10.2364	1.94089	-5.27409	1.33419e-07	5.80475e-06	TRUE	9	109498325	110172512	1	protein_coding	PALM2AKAP2	PALM2 and AKAP2 fusion [Source:HGNC Symbol;Acc:HGNC:33529]
ENST00000398587.7	10.7814	7.18455	2.43193	2.95425	0.00313427	0.0329173	TRUE	5	141421047	141512975	1	protein_coding	PCDHGA11	protocadherin gamma subfamily A, 11 [Source:HGNC Symbol;Acc:HGNC:8698]
ENST00000483909.5	47.9111	-2.71502	0.78948	-3.43899	0.000583883	0.00845052	TRUE	9	109498325	110172512	1	protein_coding	PALM2AKAP2	PALM2 and AKAP2 fusion [Source:HGNC Symbol;Acc:HGNC:33529]
ENST00000641834.1	122.36	-1.06611	0.359271	-2.96741	0.00300316	0.0318125	TRUE	19	50797704	50804929	-1	protein_coding	C19orf48	chromosome 19 open reading frame 48 [Source:HGNC Symbol;Acc:HGNC:29667]
ENST00000596655.1	270.722	-1.0027	0.306942	-3.26675	0.0010879	0.0140457	TRUE	19	50797704	50804929	-1	protein_coding	C19orf48	chromosome 19 open reading frame 48 [Source:HGNC Symbol;Acc:HGNC:29667]
ENST00000597493.5	53.4228	-1.69892	0.455073	-3.7333	0.00018899	0.00330896	TRUE	19	50797704	50804929	-1	protein_coding	C19orf48	chromosome 19 open reading frame 48 [Source:HGNC Symbol;Acc:HGNC:29667]
ENST00000595794.5	37.6625	-2.15309	0.491201	-4.38332	1.16887e-05	0.00030304	TRUE	19	50797704	50804929	-1	protein_coding	C19orf48	chromosome 19 open reading frame 48 [Source:HGNC Symbol;Acc:HGNC:29667]
ENST00000345523.9	805.593	-1.01083	0.19462	-5.19385	2.05988e-07	8.50794e-06	TRUE	19	50797704	50804929	-1	protein_coding	C19orf48	chromosome 19 open reading frame 48 [Source:HGNC Symbol;Acc:HGNC:29667]
ENST00000382254.5	54.0789	1.74146	0.511309	3.40588	0.000659523	0.00932116	TRUE
ENST00000524300.6	126.374	1.94335	0.437981	4.43706	9.11952e-06	0.000244033	TRUE	8	73420369	73747708	-1	protein_coding	STAU2	staufen double-stranded RNA binding protein 2 [Source:HGNC Symbol;Acc:HGNC:11371]
ENST00000460265.5	77.4902	-1.40764	0.394458	-3.56854	0.000358971	0.005648	TRUE	5	126776623	126837020	1	protein_coding	LMNB1	lamin B1 [Source:HGNC Symbol;Acc:HGNC:6637]
ENST00000261366.10	4047.07	-1.41396	0.072312	-19.5536	3.84213e-85	7.07767e-81	TRUE	5	126776623	126837020	1	protein_coding	LMNB1	lamin B1 [Source:HGNC Symbol;Acc:HGNC:6637]
ENST00000528330.2	25.4641	2.35766	0.615482	3.83059	0.000127834	0.00236384	TRUE	5	141338760	141512975	1	protein_coding	PCDHGA2	protocadherin gamma subfamily A, 2 [Source:HGNC Symbol;Acc:HGNC:8700]
ENST00000373832.5	2193.29	-1.19582	0.136674	-8.74943	2.14427e-18	5.10335e-16	TRUE	1	28505943	28539300	1	protein_coding	RCC1	regulator of chromosome condensation 1 [Source:HGNC Symbol;Acc:HGNC:1913]
ENST00000411533.5	142.748	-1.13004	0.279378	-4.04485	5.23557e-05	0.00110173	TRUE	1	28505943	28539300	1	protein_coding	RCC1	regulator of chromosome condensation 1 [Source:HGNC Symbol;Acc:HGNC:1913]
ENST00000463743.5	1423.46	1.32111	0.186402	7.08743	1.36624e-12	1.43324e-10	TRUE	10	93306429	93482334	-1	protein_coding	MYOF	myoferlin [Source:HGNC Symbol;Acc:HGNC:3656]
ENST00000450902.6	256.906	-1.3425	0.461053	-2.91181	0.00359339	0.0366607	TRUE	CHR_HSCHR6_MHC_APD_CTG1	30723385	30736950	-1	protein_coding	DHX16	DEAH-box helicase 16 [Source:HGNC Symbol;Acc:HGNC:2739]
ENST00000613459.4	230.215	-1.17591	0.346095	-3.39765	0.000679684	0.00955917	TRUE	5	150000046	150053142	1	protein_coding	HMGXB3	HMG-box containing 3 [Source:HGNC Symbol;Acc:HGNC:28982]
ENST00000585301.1	339.684	-1.20908	0.238766	-5.06386	4.10843e-07	1.58133e-05	TRUE	17	64542282	64662307	-1	protein_coding	SMURF2	SMAD specific E3 ubiquitin protein ligase 2 [Source:HGNC Symbol;Acc:HGNC:16809]
ENST00000380834.7	486.903	-1.1841	0.373488	-3.17037	0.00152245	0.0185181	TRUE	2	24793136	24822376	1	protein_coding	CENPO	centromere protein O [Source:HGNC Symbol;Acc:HGNC:28152]
ENST00000498362.1	26.9497	-2.04745	0.562094	-3.64255	0.000269954	0.00445599	TRUE	2	24793136	24822376	1	protein_coding	CENPO	centromere protein O [Source:HGNC Symbol;Acc:HGNC:28152]
ENST00000260662.2	331.172	-1.34091	0.41139	-3.25946	0.00111623	0.0143293	TRUE	2	24793136	24822376	1	protein_coding	CENPO	centromere protein O [Source:HGNC Symbol;Acc:HGNC:28152]
ENST00000388866.8	15.2997	7.68927	2.7164	2.83068	0.00464489	0.0449534	TRUE	15	68930525	69062762	1	protein_coding	NOX5	NADPH oxidase 5 [Source:HGNC Symbol;Acc:HGNC:14874]
ENST00000498288.1	33.2984	-1.59368	0.520488	-3.0619	0.00219936	0.0248463	TRUE	2	24819169	24919839	-1	protein_coding	ADCY3	adenylate cyclase 3 [Source:HGNC Symbol;Acc:HGNC:234]
ENST00000435135.5	92.104	-1.18739	0.277222	-4.28317	1.84253e-05	0.000448324	TRUE	2	24819169	24919839	-1	protein_coding	ADCY3	adenylate cyclase 3 [Source:HGNC Symbol;Acc:HGNC:234]
ENST00000405392.5	1003.48	-1.08636	0.115271	-9.42441	4.32548e-21	1.39302e-18	TRUE	2	24819169	24919839	-1	protein_coding	ADCY3	adenylate cyclase 3 [Source:HGNC Symbol;Acc:HGNC:234]
ENST00000374279.4	5138.74	-1.0261	0.158507	-6.47353	9.57407e-11	7.51133e-09	TRUE	9	111896814	111935369	1	protein_coding	UGCG	UDP-glucose ceramide glucosyltransferase [Source:HGNC Symbol;Acc:HGNC:12524]
ENST00000630471.2	833.729	-1.91645	0.30109	-6.36504	1.95241e-10	1.4514e-08	TRUE	17	64498254	64508199	-1	protein_coding	DDX5	DEAD-box helicase 5 [Source:HGNC Symbol;Acc:HGNC:2746]
ENST00000634620.1	26.3822	1.51972	0.481518	3.1561	0.00159894	0.0192638	TRUE	13	51930436	52012125	-1	protein_coding	ATP7B	ATPase copper transporting beta [Source:HGNC Symbol;Acc:HGNC:870]
ENST00000484975.5	330.664	1.07817	0.210679	5.11758	3.09473e-07	1.22863e-05	TRUE	20	45841721	45857405	-1	protein_coding	ACOT8	acyl-CoA thioesterase 8 [Source:HGNC Symbol;Acc:HGNC:15919]
ENST00000483141.1	30.2158	1.6576	0.527222	3.14403	0.00166637	0.0199276	TRUE	20	45841721	45857405	-1	protein_coding	ACOT8	acyl-CoA thioesterase 8 [Source:HGNC Symbol;Acc:HGNC:15919]
ENST00000484783.1	104.156	1.07106	0.284963	3.75858	0.000170878	0.00303806	TRUE	20	45841721	45857405	-1	protein_coding	ACOT8	acyl-CoA thioesterase 8 [Source:HGNC Symbol;Acc:HGNC:15919]
ENST00000573618.5	91.9471	1.88117	0.531604	3.53866	0.000402166	0.00619327	TRUE	16	11833850	11851580	-1	protein_coding	RSL1D1	ribosomal L1 domain containing 1 [Source:HGNC Symbol;Acc:HGNC:24534]
ENST00000449558.2	17.2491	-7.24108	2.25429	-3.21214	0.00131752	0.0164522	TRUE	CHR_HSCHR6_MHC_MCF_CTG1	31237108	31242737	1	protein_coding	TCF19	transcription factor 19 [Source:HGNC Symbol;Acc:HGNC:11629]
ENST00000600277.5	108.95	1.0716	0.310466	3.45157	0.000557341	0.00812383	TRUE	19	17468769	17506168	1	protein_coding	SLC27A1	solute carrier family 27 member 1 [Source:HGNC Symbol;Acc:HGNC:10995]
ENST00000512248.5	12.7134	-6.79784	1.48736	-4.57042	4.86744e-06	0.000141426	TRUE	5	103086000	103120138	-1	protein_coding	GIN1	gypsy retrotransposon integrase 1 [Source:HGNC Symbol;Acc:HGNC:25959]
ENST00000433878.5	45.8885	3.3576	1.07202	3.13204	0.00173593	0.0205488	TRUE	3	45917899	45995824	-1	protein_coding	FYCO1	FYVE and coiled-coil domain autophagy adaptor 1 [Source:HGNC Symbol;Acc:HGNC:14673]
ENST00000522146.1	34.5465	-1.34619	0.439877	-3.06038	0.00221059	0.0249342	TRUE	18	8705661	8832778	1	protein_coding	MTCL1	microtubule crosslinking factor 1 [Source:HGNC Symbol;Acc:HGNC:29121]
ENST00000510842.6	111.669	-1.42593	0.445775	-3.19877	0.00138015	0.0171067	TRUE	5	123512099	123617045	1	protein_coding	CSNK1G3	casein kinase 1 gamma 3 [Source:HGNC Symbol;Acc:HGNC:2456]
ENST00000166139.9	328.768	-1.4275	0.223774	-6.37919	1.78027e-10	1.3342e-08	TRUE	19	676392	683392	1	protein_coding	FSTL3	follistatin like 3 [Source:HGNC Symbol;Acc:HGNC:3973]
ENST00000388747.9	124.594	1.37564	0.386863	3.55587	0.000376732	0.00588223	TRUE	9	127920881	127930785	-1	protein_coding	PIP5KL1	phosphatidylinositol-4-phosphate 5-kinase like 1 [Source:HGNC Symbol;Acc:HGNC:28711]
ENST00000492296.1	19.0939	1.71862	0.599532	2.8666	0.00414911	0.0410649	TRUE	9	127920881	127930785	-1	protein_coding	PIP5KL1	phosphatidylinositol-4-phosphate 5-kinase like 1 [Source:HGNC Symbol;Acc:HGNC:28711]
ENST00000340833.4	204.421	-1.76685	0.347449	-5.0852	3.67241e-07	1.42963e-05	TRUE	20	3786772	3806121	1	protein_coding	CDC25B	cell division cycle 25B [Source:HGNC Symbol;Acc:HGNC:1726]
ENST00000624120.3	11.6254	6.31074	1.52049	4.15046	3.31801e-05	0.000745115	TRUE	21	5079294	5128413	-1	protein_coding	GATD3B	glutamine amidotransferase like class 1 domain containing 3B [Source:HGNC Symbol;Acc:HGNC:53816]
ENST00000398545.5	87.5143	1.24184	0.441419	2.81329	0.00490378	0.0468778	TRUE	18	50227193	50266495	-1	protein_coding	CFAP53	cilia and flagella associated protein 53 [Source:HGNC Symbol;Acc:HGNC:26530]
ENST00000450538.5	275.883	-1.01506	0.262609	-3.8653	0.000110951	0.00209625	TRUE	7	816615	896435	1	protein_coding	SUN1	Sad1 and UNC84 domain containing 1 [Source:HGNC Symbol;Acc:HGNC:18587]
ENST00000429178.5	717.858	-1.35215	0.208759	-6.4771	9.35045e-11	7.36096e-09	TRUE	7	816615	896435	1	protein_coding	SUN1	Sad1 and UNC84 domain containing 1 [Source:HGNC Symbol;Acc:HGNC:18587]
ENST00000296657.7	69.534	-1.98833	0.364361	-5.45704	4.84135e-08	2.31525e-06	TRUE	5	10564070	10657816	1	protein_coding	ANKRD33B	ankyrin repeat domain 33B [Source:HGNC Symbol;Acc:HGNC:35240]
ENST00000457430.2	98.1037	-1.19153	0.39179	-3.04125	0.00235596	0.0262773	TRUE	14	21476597	21499175	1	protein_coding	TOX4	TOX high mobility group box family member 4 [Source:HGNC Symbol;Acc:HGNC:20161]
ENST00000518563.5	63.5568	-1.15807	0.383655	-3.01853	0.00254002	0.0278455	TRUE	8	42391624	42405937	1	protein_coding	VDAC3	voltage dependent anion channel 3 [Source:HGNC Symbol;Acc:HGNC:12674]
ENST00000359864.7	500.103	-1.90067	0.151949	-12.5086	6.70012e-36	6.85691e-33	TRUE	12	2959330	3040676	1	protein_coding	TEAD4	TEA domain transcription factor 4 [Source:HGNC Symbol;Acc:HGNC:11717]
ENST00000543035.5	38.3948	-1.32615	0.457906	-2.89612	0.00377812	0.038144	TRUE	12	2959330	3040676	1	protein_coding	TEAD4	TEA domain transcription factor 4 [Source:HGNC Symbol;Acc:HGNC:11717]
ENST00000504466.1	21.9466	-1.88371	0.642631	-2.93125	0.003376	0.0348953	TRUE	5	75336329	75362101	1	protein_coding	HMGCR	3-hydroxy-3-methylglutaryl-CoA reductase [Source:HGNC Symbol;Acc:HGNC:5006]
ENST00000594787.1	23.9269	2.04429	0.562801	3.63235	0.000280848	0.00460501	TRUE	19	47290023	47322066	1	protein_coding	C5AR1	complement C5a receptor 1 [Source:HGNC Symbol;Acc:HGNC:1338]
ENST00000355085.4	427.689	1.62817	0.197375	8.24911	1.59573e-16	2.96323e-14	TRUE	19	47290023	47322066	1	protein_coding	C5AR1	complement C5a receptor 1 [Source:HGNC Symbol;Acc:HGNC:1338]
ENST00000643564.1	17.6682	-3.11802	0.796838	-3.913	9.1157e-05	0.00177133	TRUE	6	151404762	151452158	-1	protein_coding	RMND1	required for meiotic nuclear division 1 homolog [Source:HGNC Symbol;Acc:HGNC:21176]
ENST00000264934.5	145.966	-1.24827	0.31416	-3.97335	7.08696e-05	0.00143116	TRUE	5	32226994	32312987	-1	protein_coding	MTMR12	myotubularin related protein 12 [Source:HGNC Symbol;Acc:HGNC:18191]
ENST00000507810.5	32.5493	2.18207	0.640078	3.40906	0.00065186	0.00923696	TRUE	5	112142441	112419313	-1	protein_coding	EPB41L4A	erythrocyte membrane protein band 4.1 like 4A [Source:HGNC Symbol;Acc:HGNC:13278]
ENST00000515047.5	15.6284	1.9537	0.678481	2.87952	0.00398281	0.0397831	TRUE	5	112142441	112419313	-1	protein_coding	EPB41L4A	erythrocyte membrane protein band 4.1 like 4A [Source:HGNC Symbol;Acc:HGNC:13278]
ENST00000649801.1	18.6771	7.97579	1.66363	4.7942	1.63327e-06	5.40546e-05	TRUE	14	21459020	21476960	-1	protein_coding	RAB2B	RAB2B, member RAS oncogene family [Source:HGNC Symbol;Acc:HGNC:20246]
ENST00000465606.5	77.2739	1.0714	0.285979	3.74642	0.000179375	0.00316838	TRUE	22	20965108	20981360	1	protein_coding	AIFM3	apoptosis inducing factor mitochondria associated 3 [Source:HGNC Symbol;Acc:HGNC:26398]
ENST00000380833.9	138.313	2.49033	0.414122	6.01352	1.81533e-09	1.13589e-07	TRUE	X	10156945	10237660	1	protein_coding	CLCN4	chloride voltage-gated channel 4 [Source:HGNC Symbol;Acc:HGNC:2022]
ENST00000264748.6	27.7266	-7.92602	1.87011	-4.23826	2.25263e-05	0.000534882	TRUE	4	1009936	1026898	1	protein_coding	FGFRL1	fibroblast growth factor receptor like 1 [Source:HGNC Symbol;Acc:HGNC:3693]
ENST00000619298.1	20.7232	2.72902	0.614692	4.43965	9.01063e-06	0.000241681	TRUE	11	99020949	100358885	1	protein_coding	CNTN5	contactin 5 [Source:HGNC Symbol;Acc:HGNC:2175]
ENST00000576056.5	10.8813	-6.58286	1.58536	-4.15229	3.2916e-05	0.000740537	TRUE	17	6444441	6451469	1	protein_coding	PIMREG	PICALM interacting mitotic regulator [Source:HGNC Symbol;Acc:HGNC:25483]
ENST00000619133.4	47.9339	-3.98495	1.24275	-3.20655	0.00134337	0.0167138	TRUE	6	106969831	106975627	-1	protein_coding	CD24	CD24 molecule [Source:HGNC Symbol;Acc:HGNC:1645]
ENST00000606017.2	2702.77	-2.47883	0.126939	-19.5277	6.38569e-85	9.80267e-81	TRUE	6	106969831	106975627	-1	protein_coding	CD24	CD24 molecule [Source:HGNC Symbol;Acc:HGNC:1645]
ENST00000399339.6	884.888	1.37664	0.453379	3.0364	0.00239422	0.0266078	TRUE	10	50067888	50133509	1	protein_coding	WASHC2A	WASH complex subunit 2A [Source:HGNC Symbol;Acc:HGNC:23416]
ENST00000373580.8	2041.44	-1.30819	0.119823	-10.9176	9.49317e-28	5.43092e-25	TRUE	9	124777133	124814885	1	protein_coding	OLFML2A	olfactomedin like 2A [Source:HGNC Symbol;Acc:HGNC:27270]
ENST00000344359.7	255.308	-1.13035	0.319092	-3.54239	0.000396517	0.00611957	TRUE	20	36996349	37095997	-1	protein_coding	RBL1	RB transcriptional corepressor like 1 [Source:HGNC Symbol;Acc:HGNC:9893]
ENST00000373509.6	322.249	-1.26498	0.17085	-7.40407	1.32075e-13	1.66415e-11	TRUE	6	37170152	37175428	1	protein_coding	PIM1	Pim-1 proto-oncogene, serine/threonine kinase [Source:HGNC Symbol;Acc:HGNC:8986]
ENST00000380620.8	124.543	1.23338	0.322505	3.82437	0.000131107	0.00241537	TRUE	21	39556442	39673137	1	protein_coding	B3GALT5	beta-1,3-galactosyltransferase 5 [Source:HGNC Symbol;Acc:HGNC:920]
ENST00000596558.6	145.704	1.48053	0.369704	4.00464	6.21115e-05	0.00127811	TRUE	19	18531751	18544077	-1	protein_coding	FKBP8	FKBP prolyl isomerase 8 [Source:HGNC Symbol;Acc:HGNC:3724]
ENST00000599540.6	84.2562	1.14975	0.344529	3.33716	0.000846389	0.0114563	TRUE	19	18531751	18544077	-1	protein_coding	FKBP8	FKBP prolyl isomerase 8 [Source:HGNC Symbol;Acc:HGNC:3724]
ENST00000419810.6	172.056	-1.04687	0.22408	-4.67184	2.98516e-06	9.20493e-05	TRUE	2	10302889	10427617	1	protein_coding	HPCAL1	hippocalcin like 1 [Source:HGNC Symbol;Acc:HGNC:5145]
ENST00000646285.1	14.1033	6.60234	2.13647	3.0903	0.00199955	0.0230386	TRUE	2	55287842	55419895	-1	protein_coding	CCDC88A	coiled-coil domain containing 88A [Source:HGNC Symbol;Acc:HGNC:25523]
ENST00000374264.6	67.7213	-1.48662	0.341328	-4.35541	1.32817e-05	0.000338214	TRUE	9	112040783	112175297	-1	protein_coding	SUSD1	sushi domain containing 1 [Source:HGNC Symbol;Acc:HGNC:25413]
ENST00000646506.1	295.288	1.10369	0.358568	3.07805	0.00208359	0.0238133	TRUE	22	20982269	20999032	1	protein_coding	LZTR1	leucine zipper like transcription regulator 1 [Source:HGNC Symbol;Acc:HGNC:6742]
ENST00000311381.8	138.278	1.27879	0.305175	4.19035	2.78526e-05	0.000642955	TRUE	6	107028199	107051586	1	protein_coding	MTRES1	mitochondrial transcription rescue factor 1 [Source:HGNC Symbol;Acc:HGNC:17971]
ENST00000396276.7	82.5157	1.40567	0.439459	3.19863	0.00138081	0.0171126	TRUE	7	28995235	29195451	-1	protein_coding	CPVL	carboxypeptidase vitellogenic like [Source:HGNC Symbol;Acc:HGNC:14399]
ENST00000493793.1	21.6908	4.38493	1.13303	3.87009	0.000108794	0.00206185	TRUE	1	51354263	51519266	-1	protein_coding	EPS15	epidermal growth factor receptor pathway substrate 15 [Source:HGNC Symbol;Acc:HGNC:3419]
ENST00000357422.2	48.6578	1.33771	0.439751	3.04198	0.00235031	0.0262302	TRUE	3	46163604	46266706	1	protein_coding	CCR3	C-C motif chemokine receptor 3 [Source:HGNC Symbol;Acc:HGNC:1604]
ENST00000615870.4	109.492	1.10382	0.353712	3.12068	0.00180431	0.0211967	TRUE	CHR_HSCHR5_2_CTG1_1	69492007	69556424	1	protein_coding	OCLN	occludin [Source:HGNC Symbol;Acc:HGNC:8104]
ENST00000351273.11	48.4739	2.45838	0.468248	5.25016	1.51967e-07	6.51631e-06	TRUE	3	132317369	132368298	1	protein_coding	ACP3	acid phosphatase 3 [Source:HGNC Symbol;Acc:HGNC:125]
ENST00000296140.4	214.249	1.1466	0.194696	5.88921	3.88036e-09	2.30517e-07	TRUE	3	46201711	46208313	-1	protein_coding	CCR1	C-C motif chemokine receptor 1 [Source:HGNC Symbol;Acc:HGNC:1602]
ENST00000418930.6	114.957	-1.17571	0.382747	-3.07176	0.00212798	0.0242076	TRUE	8	85177154	85217158	1	protein_coding	E2F5	E2F transcription factor 5 [Source:HGNC Symbol;Acc:HGNC:3119]
ENST00000231484.3	26.9378	1.55558	0.474637	3.2774	0.00104767	0.0136333	TRUE	5	141943585	141969741	-1	protein_coding	PCDH12	protocadherin 12 [Source:HGNC Symbol;Acc:HGNC:8657]
ENST00000618527.4	19.1724	8.0194	2.20977	3.62908	0.000284439	0.00465751	TRUE	10	86435256	86521792	-1	protein_coding	WAPL	WAPL cohesin release factor [Source:HGNC Symbol;Acc:HGNC:23293]
ENST00000523866.1	95.5328	-1.42901	0.398347	-3.58735	0.000334061	0.00531876	TRUE	8	103398635	103415189	-1	protein_coding	SLC25A32	solute carrier family 25 member 32 [Source:HGNC Symbol;Acc:HGNC:29683]
ENST00000399903.6	575.952	1.02937	0.341576	3.0136	0.00258165	0.0282104	TRUE	20	2864184	3039076	1	protein_coding	PTPRA	protein tyrosine phosphatase receptor type A [Source:HGNC Symbol;Acc:HGNC:9664]
ENST00000441793.5	28.8201	2.85079	0.702932	4.05557	5.00127e-05	0.00106018	TRUE	6	31639028	31652705	-1	protein_coding	BAG6	BAG cochaperone 6 [Source:HGNC Symbol;Acc:HGNC:13919]
ENST00000362049.10	1990.2	-1.09562	0.211776	-5.17348	2.29772e-07	9.41162e-06	TRUE	6	31639028	31652705	-1	protein_coding	BAG6	BAG cochaperone 6 [Source:HGNC Symbol;Acc:HGNC:13919]
ENST00000482478.5	6.83076	-4.90898	1.59578	-3.07622	0.00209643	0.0239363	TRUE	1	31652263	31704319	-1	protein_coding	COL16A1	collagen type XVI alpha 1 chain [Source:HGNC Symbol;Acc:HGNC:2193]
ENST00000592287.5	272.016	-1.2036	0.19996	-6.01919	1.75291e-09	1.09907e-07	TRUE	19	12699194	12724011	-1	protein_coding	TNPO2	transportin 2 [Source:HGNC Symbol;Acc:HGNC:19998]
ENST00000576730.5	142.873	1.01634	0.235684	4.31228	1.6158e-05	0.000401036	TRUE	17	81822361	81833302	-1	protein_coding	MCRIP1	MAPK regulated corepressor interacting protein 1 [Source:HGNC Symbol;Acc:HGNC:28007]
ENST00000574190.5	13.5195	7.50921	1.5498	4.84528	1.26432e-06	4.30026e-05	TRUE	17	81822361	81833302	-1	protein_coding	MCRIP1	MAPK regulated corepressor interacting protein 1 [Source:HGNC Symbol;Acc:HGNC:28007]
ENST00000334363.14	92.5906	-1.25618	0.393626	-3.1913	0.00141635	0.0174591	TRUE	22	19875517	19941820	-1	protein_coding	TXNRD2	thioredoxin reductase 2 [Source:HGNC Symbol;Acc:HGNC:18155]
ENST00000369253.6	81.0875	-1.43589	0.445556	-3.22269	0.00126992	0.0159679	TRUE	10	114431113	114768061	-1	protein_coding	ABLIM1	actin binding LIM protein 1 [Source:HGNC Symbol;Acc:HGNC:78]
ENST00000405333.5	2276.17	-1.02514	0.125549	-8.16525	3.20769e-16	5.73684e-14	TRUE	2	10439968	10448327	-1	protein_coding	ODC1	ornithine decarboxylase 1 [Source:HGNC Symbol;Acc:HGNC:8109]
ENST00000426256.6	36.1981	8.93195	1.51872	5.88124	4.07199e-09	2.40883e-07	TRUE	22	31160182	31207019	1	protein_coding	RNF185	ring finger protein 185 [Source:HGNC Symbol;Acc:HGNC:26783]
ENST00000308377.8	14.9029	-7.02009	1.84969	-3.79529	0.000147474	0.00266965	TRUE	17	35350305	35373701	-1	protein_coding	SLFN11	schlafen family member 11 [Source:HGNC Symbol;Acc:HGNC:26633]
ENST00000475322.1	39.0861	-8.41203	1.45105	-5.79719	6.74367e-09	3.83652e-07	TRUE	3	113747033	113812056	1	protein_coding	ATP6V1A	ATPase H+ transporting V1 subunit A [Source:HGNC Symbol;Acc:HGNC:851]
ENST00000292896.3	213.414	1.25436	0.217713	5.76154	8.33519e-09	4.63599e-07	TRUE	11	5268345	5505652	-1	protein_coding	HBE1	hemoglobin subunit epsilon 1 [Source:HGNC Symbol;Acc:HGNC:4830]
ENST00000422140.2	149.207	-1.02251	0.207516	-4.92736	8.33469e-07	2.95943e-05	TRUE	CHR_HSCHR6_MHC_COX_CTG1	30546725	30553562	1	protein_coding	PRR3	proline rich 3 [Source:HGNC Symbol;Acc:HGNC:21149]
ENST00000278302.9	105.253	2.20004	0.372035	5.91354	3.3484e-09	2.00786e-07	TRUE	11	5596109	5612958	1	protein_coding	TRIM6	tripartite motif containing 6 [Source:HGNC Symbol;Acc:HGNC:16277]
ENST00000380097.8	103.02	-1.26401	0.353577	-3.57491	0.000350346	0.00554122	TRUE	11	5596109	5612958	1	protein_coding	TRIM6	tripartite motif containing 6 [Source:HGNC Symbol;Acc:HGNC:16277]
ENST00000376112.4	1917.6	-1.47647	0.196312	-7.52104	5.43415e-14	7.24787e-12	TRUE	20	31605283	31606515	1	protein_coding	ID1	inhibitor of DNA binding 1, HLH protein [Source:HGNC Symbol;Acc:HGNC:5360]
ENST00000376105.4	284.236	-1.18266	0.33572	-3.52276	0.000427081	0.00649979	TRUE	20	31605283	31606515	1	protein_coding	ID1	inhibitor of DNA binding 1, HLH protein [Source:HGNC Symbol;Acc:HGNC:5360]
ENST00000381848.7	324.89	1.20651	0.253919	4.75154	2.01874e-06	6.51042e-05	TRUE	19	4522531	4535224	-1	protein_coding	PLIN5	perilipin 5 [Source:HGNC Symbol;Acc:HGNC:33196]
ENST00000519618.1	88.0795	1.45433	0.512249	2.8391	0.00452405	0.0440166	TRUE	8	140511311	140517154	1	protein_coding	CHRAC1	chromatin accessibility complex subunit 1 [Source:HGNC Symbol;Acc:HGNC:13544]
ENST00000651438.1	175.064	4.79603	0.967743	4.9559	7.19968e-07	2.5995e-05	TRUE	21	45405165	45513720	1	protein_coding	COL18A1	collagen type XVIII alpha 1 chain [Source:HGNC Symbol;Acc:HGNC:2195]
ENST00000342220.9	697.242	2.00971	0.204481	9.82835	8.50009e-23	3.14422e-20	TRUE	21	45405165	45513720	1	protein_coding	COL18A1	collagen type XVIII alpha 1 chain [Source:HGNC Symbol;Acc:HGNC:2195]
ENST00000373534.4	149.383	1.27052	0.227048	5.59582	2.19585e-08	1.12674e-06	TRUE	1	32351521	32364312	1	protein_coding	TSSK3	testis specific serine kinase 3 [Source:HGNC Symbol;Acc:HGNC:15473]
ENST00000485800.6	103.93	1.38269	0.264792	5.22181	1.77181e-07	7.4757e-06	TRUE	10	100486646	100519864	-1	protein_coding	SEC31B	SEC31 homolog B, COPII coat complex component [Source:HGNC Symbol;Acc:HGNC:23197]
ENST00000492667.5	128.09	1.35436	0.246613	5.49185	3.97748e-08	1.93325e-06	TRUE	10	100486646	100519864	-1	protein_coding	SEC31B	SEC31 homolog B, COPII coat complex component [Source:HGNC Symbol;Acc:HGNC:23197]
ENST00000479697.5	37.8385	2.08907	0.734334	2.84484	0.00444332	0.0434086	TRUE	10	100486646	100519864	-1	protein_coding	SEC31B	SEC31 homolog B, COPII coat complex component [Source:HGNC Symbol;Acc:HGNC:23197]
ENST00000462434.5	77.4114	1.74089	0.421195	4.13321	3.57724e-05	0.00079509	TRUE	10	100486646	100519864	-1	protein_coding	SEC31B	SEC31 homolog B, COPII coat complex component [Source:HGNC Symbol;Acc:HGNC:23197]
ENST00000469546.6	145.845	1.51006	0.481566	3.13572	0.00171435	0.0203481	TRUE	10	100486646	100519864	-1	protein_coding	SEC31B	SEC31 homolog B, COPII coat complex component [Source:HGNC Symbol;Acc:HGNC:23197]
ENST00000300875.4	16.4792	7.79472	1.54897	5.0322	4.84876e-07	1.83786e-05	TRUE	19	46647551	46661182	-1	protein_coding	DACT3	dishevelled binding antagonist of beta catenin 3 [Source:HGNC Symbol;Acc:HGNC:30745]
ENST00000380787.5	720.296	-1.04757	0.255096	-4.10656	4.01596e-05	0.000877774	TRUE	X	10445310	10833654	-1	protein_coding	MID1	midline 1 [Source:HGNC Symbol;Acc:HGNC:7095]
ENST00000370371.8	641.386	-1.23636	0.223857	-5.52302	3.33225e-08	1.6448e-06	TRUE	20	62877738	62937952	-1	protein_coding	DIDO1	death inducer-obliterator 1 [Source:HGNC Symbol;Acc:HGNC:2680]
ENST00000220420.9	7.86161	-6.0988	1.72032	-3.54515	0.000392396	0.00606374	TRUE
ENST00000614428.4	2336.91	-1.6168	0.178137	-9.07613	1.12506e-19	3.07493e-17	TRUE	17	37084992	37406836	-1	protein_coding	ACACA	acetyl-CoA carboxylase alpha [Source:HGNC Symbol;Acc:HGNC:84]
ENST00000529568.5	85.3086	1.52941	0.293556	5.20994	1.88901e-07	7.91218e-06	TRUE	10	100505628	100529881	-1	protein_coding	AL133352.1	NADH dehydrogenase (ubiquinone) 1 beta subcomplex, 8, 19kDa (NDUFB8) and SEC31 homolog B (S. cerevisiae) (SEC31B) readthrough
ENST00000622519.4	59.6839	1.11375	0.377321	2.95173	0.00315994	0.033119	TRUE	17	38530031	38605952	-1	protein_coding	SRCIN1	SRC kinase signaling inhibitor 1 [Source:HGNC Symbol;Acc:HGNC:29506]
ENST00000513435.1	64.7046	-2.06381	0.454367	-4.54218	5.56764e-06	0.000159012	TRUE	5	892884	919357	1	protein_coding	TRIP13	thyroid hormone receptor interactor 13 [Source:HGNC Symbol;Acc:HGNC:12307]
ENST00000643502.1	14.0961	-6.94092	1.43379	-4.84096	1.29212e-06	4.38348e-05	TRUE	20	34928432	34956027	-1	protein_coding	GSS	glutathione synthetase [Source:HGNC Symbol;Acc:HGNC:4624]
ENST00000300778.4	20.0925	-2.02693	0.695491	-2.91438	0.00356394	0.0364734	TRUE	11	5422111	5423206	1	protein_coding	OR51Q1	olfactory receptor family 51 subfamily Q member 1 (gene/pseudogene) [Source:HGNC Symbol;Acc:HGNC:14851]
ENST00000480486.1	150.658	-1.10014	0.222487	-4.94475	7.62417e-07	2.73881e-05	TRUE	21	36385392	36419015	1	protein_coding	CHAF1B	chromatin assembly factor 1 subunit B [Source:HGNC Symbol;Acc:HGNC:1911]
ENST00000558957.1	145.312	1.80105	0.355266	5.06958	3.98704e-07	1.53782e-05	TRUE	15	90388242	90502239	1	protein_coding	IQGAP1	IQ motif containing GTPase activating protein 1 [Source:HGNC Symbol;Acc:HGNC:6110]
ENST00000561086.1	48.1645	1.68275	0.601677	2.79677	0.00516159	0.0486961	TRUE	15	90388242	90502239	1	protein_coding	IQGAP1	IQ motif containing GTPase activating protein 1 [Source:HGNC Symbol;Acc:HGNC:6110]
ENST00000250457.7	55.3057	-1.7409	0.578828	-3.00763	0.00263294	0.0286519	TRUE
ENST00000354631.7	64.2052	1.07213	0.314674	3.40711	0.000656547	0.00928766	TRUE	10	17137336	17202054	-1	protein_coding	TRDMT1	tRNA aspartic acid methyltransferase 1 [Source:HGNC Symbol;Acc:HGNC:2977]
ENST00000362012.7	152.744	1.10639	0.209013	5.29342	1.20052e-07	5.28813e-06	TRUE	9	122370530	122395703	1	protein_coding	PTGS1	prostaglandin-endoperoxide synthase 1 [Source:HGNC Symbol;Acc:HGNC:9604]
ENST00000614910.6	152.744	1.10639	0.209013	5.29342	1.20052e-07	5.28813e-06	TRUE
ENST00000406522.5	79.8666	-2.16123	0.71156	-3.03731	0.00238703	0.0265555	TRUE	22	19969896	20016823	-1	protein_coding	ARVCF	ARVCF delta catenin family member [Source:HGNC Symbol;Acc:HGNC:728]
ENST00000406259.1	38.265	9.01777	1.34442	6.70757	1.97896e-11	1.74258e-09	TRUE	22	19969896	20016823	-1	protein_coding	ARVCF	ARVCF delta catenin family member [Source:HGNC Symbol;Acc:HGNC:728]
ENST00000345425.6	36.0248	-2.19108	0.571958	-3.83084	0.000127709	0.00236294	TRUE	19	14477760	14496149	-1	protein_coding	GIPC1	GIPC PDZ domain containing family member 1 [Source:HGNC Symbol;Acc:HGNC:1226]
ENST00000623662.3	238.748	1.14604	0.306161	3.74325	0.000181654	0.00320034	TRUE	10	47750864	47763592	-1	protein_coding	FO681492.1	synaptotagmin-15 [Source:NCBI gene;Acc:102724488]
ENST00000496526.5	533.914	1.42597	0.177869	8.01697	1.08384e-15	1.80195e-13	TRUE	3	9808086	9855138	1	protein_coding	TTLL3	tubulin tyrosine ligase like 3 [Source:HGNC Symbol;Acc:HGNC:24483]
ENST00000383827.5	417.206	1.52035	0.250862	6.06051	1.35688e-09	8.64893e-08	TRUE	3	9808086	9855138	1	protein_coding	TTLL3	tubulin tyrosine ligase like 3 [Source:HGNC Symbol;Acc:HGNC:24483]
ENST00000473661.5	19.3909	21.4307	3.17416	6.7516	1.46225e-11	1.31525e-09	TRUE	3	9808086	9855138	1	protein_coding	TTLL3	tubulin tyrosine ligase like 3 [Source:HGNC Symbol;Acc:HGNC:24483]
ENST00000492440.1	78.2958	1.08302	0.315877	3.42861	0.00060668	0.00871473	TRUE	3	9808086	9855138	1	protein_coding	TTLL3	tubulin tyrosine ligase like 3 [Source:HGNC Symbol;Acc:HGNC:24483]
ENST00000426966.5	37.3987	-2.51456	0.639788	-3.93029	8.48423e-05	0.00166372	TRUE	7	73567537	73578791	-1	protein_coding	TBL2	transducin beta like 2 [Source:HGNC Symbol;Acc:HGNC:11586]
ENST00000496056.5	63.669	-1.04608	0.359095	-2.91311	0.00357849	0.0365938	TRUE	7	73567537	73578791	-1	protein_coding	TBL2	transducin beta like 2 [Source:HGNC Symbol;Acc:HGNC:11586]
ENST00000650455.1	157.787	2.00597	0.430779	4.65661	3.2146e-06	9.81384e-05	TRUE	3	132417502	132539032	1	protein_coding	DNAJC13	DnaJ heat shock protein family (Hsp40) member C13 [Source:HGNC Symbol;Acc:HGNC:30343]
ENST00000598885.5	52.1874	1.3955	0.391411	3.56531	0.000363429	0.00570935	TRUE	19	57769655	57819939	1	protein_coding	ZNF586	zinc finger protein 586 [Source:HGNC Symbol;Acc:HGNC:25949]
ENST00000463539.5	28.3683	2.13313	0.612739	3.4813	0.000498987	0.00741644	TRUE	16	722582	726954	-1	protein_coding	CCDC78	coiled-coil domain containing 78 [Source:HGNC Symbol;Acc:HGNC:14153]
ENST00000595295.1	8.78869	6.88323	1.87908	3.66308	0.000249198	0.0041679	TRUE	19	57848731	57889074	-1	protein_coding	ZNF814	zinc finger protein 814 [Source:HGNC Symbol;Acc:HGNC:33258]
ENST00000490331.2	43.2677	1.71036	0.4981	3.43377	0.000595252	0.0085948	TRUE	8	42541155	42555193	1	protein_coding	SMIM19	small integral membrane protein 19 [Source:HGNC Symbol;Acc:HGNC:25166]
ENST00000396650.6	34.9594	-1.44976	0.44457	-3.26104	0.00111003	0.0142677	TRUE	15	45430529	45448761	1	protein_coding	C15orf48	chromosome 15 open reading frame 48 [Source:HGNC Symbol;Acc:HGNC:29898]
ENST00000520179.5	137.681	-2.29994	0.691989	-3.32367	0.000888399	0.0119219	TRUE	8	42416475	42541926	-1	protein_coding	SLC20A2	solute carrier family 20 member 2 [Source:HGNC Symbol;Acc:HGNC:10947]
ENST00000524237.1	34.2143	-1.51579	0.517723	-2.9278	0.0034137	0.0352176	TRUE	8	42416475	42541926	-1	protein_coding	SLC20A2	solute carrier family 20 member 2 [Source:HGNC Symbol;Acc:HGNC:10947]
ENST00000482722.5	6.94617	6.55313	1.75713	3.72944	0.000191903	0.00335142	TRUE	1	40300489	40317813	-1	protein_coding	COL9A2	collagen type IX alpha 2 chain [Source:HGNC Symbol;Acc:HGNC:2218]
ENST00000378511.7	8.17531	-6.16068	1.57444	-3.91294	9.11795e-05	0.00177139	TRUE	2	44316281	44361862	-1	protein_coding	PREPL	prolyl endopeptidase like [Source:HGNC Symbol;Acc:HGNC:30228]
ENST00000620609.4	29.6465	-1.34873	0.479304	-2.81393	0.00489404	0.0468139	TRUE	17	38705273	38729795	1	protein_coding	MLLT6	MLLT6, PHD finger containing [Source:HGNC Symbol;Acc:HGNC:7138]
ENST00000440446.2	333.009	1.40074	0.175191	7.99553	1.29017e-15	2.13344e-13	TRUE	3	113828182	113947174	1	protein_coding	GRAMD1C	GRAM domain containing 1C [Source:HGNC Symbol;Acc:HGNC:25252]
ENST00000466898.1	133.898	2.0773	0.295506	7.02961	2.0711e-12	2.11252e-10	TRUE	3	113828182	113947174	1	protein_coding	GRAMD1C	GRAM domain containing 1C [Source:HGNC Symbol;Acc:HGNC:25252]
ENST00000491038.1	15.6936	2.49039	0.835694	2.98003	0.0028822	0.030786	TRUE	3	113828182	113947174	1	protein_coding	GRAMD1C	GRAM domain containing 1C [Source:HGNC Symbol;Acc:HGNC:25252]
ENST00000494080.5	268.23	1.20832	0.252048	4.79401	1.63479e-06	5.40855e-05	TRUE	11	64340204	64357534	1	protein_coding	CCDC88B	coiled-coil domain containing 88B [Source:HGNC Symbol;Acc:HGNC:26757]
ENST00000602925.5	263.956	-1.47196	0.303066	-4.85689	1.19247e-06	4.07998e-05	TRUE	9	19230435	19373545	1	protein_coding	DENND4C	DENN domain containing 4C [Source:HGNC Symbol;Acc:HGNC:26079]
ENST00000650711.1	10.6146	7.16105	2.49586	2.86917	0.00411549	0.040834	TRUE	17	30194319	30236002	-1	protein_coding	SLC6A4	solute carrier family 6 member 4 [Source:HGNC Symbol;Acc:HGNC:11050]
ENST00000451715.5	9.24136	-6.33213	1.80488	-3.50834	0.000450904	0.0068039	TRUE	CHR_HSCHR6_MHC_DBB_CTG1	30316726	30333982	1	protein_coding	TRIM39	tripartite motif containing 39 [Source:HGNC Symbol;Acc:HGNC:10065]
ENST00000395927.1	371.225	-1.11911	0.276534	-4.04693	5.18944e-05	0.00109402	TRUE	8	101492439	101669726	1	protein_coding	GRHL2	grainyhead like transcription factor 2 [Source:HGNC Symbol;Acc:HGNC:2799]
ENST00000372518.4	52.9035	1.22708	0.384476	3.19156	0.00141507	0.0174485	TRUE	20	45888625	45891287	-1	protein_coding	NEURL2	neuralized E3 ubiquitin protein ligase 2 [Source:HGNC Symbol;Acc:HGNC:16156]
ENST00000419835.8	49.1932	-3.00688	0.967799	-3.10693	0.00189043	0.0220071	TRUE	6	52264014	52284881	-1	protein_coding	MCM3	minichromosome maintenance complex component 3 [Source:HGNC Symbol;Acc:HGNC:6945]
ENST00000485337.1	8.77314	-6.25801	1.89785	-3.29743	0.000975745	0.0128878	TRUE	9	124878275	124948492	-1	protein_coding	GOLGA1	golgin A1 [Source:HGNC Symbol;Acc:HGNC:4424]
ENST00000463876.5	172.247	1.08068	0.188603	5.72991	1.00486e-08	5.50587e-07	TRUE	3	38007496	38029762	-1	protein_coding	PLCD1	phospholipase C delta 1 [Source:HGNC Symbol;Acc:HGNC:9060]
ENST00000424442.5	205.518	1.21554	0.215538	5.63957	1.70471e-08	8.94665e-07	TRUE	3	9793082	9835401	1	protein_coding	ARPC4-TTLL3	ARPC4-TTLL3 readthrough [Source:HGNC Symbol;Acc:HGNC:38830]
ENST00000396366.6	66.821	-1.45004	0.335863	-4.31734	1.57918e-05	0.000393112	TRUE	9	69035563	69100178	1	protein_coding	FXN	frataxin [Source:HGNC Symbol;Acc:HGNC:3951]
ENST00000628477.2	230.758	-2.7948	0.488926	-5.7162	1.08931e-08	5.90536e-07	TRUE	5	134758771	134855133	1	protein_coding	DDX46	DEAD-box helicase 46 [Source:HGNC Symbol;Acc:HGNC:18681]
ENST00000449777.5	163.771	-1.34662	0.292382	-4.60568	4.11118e-06	0.000121875	TRUE	2	32165841	32224379	1	protein_coding	SLC30A6	solute carrier family 30 member 6 [Source:HGNC Symbol;Acc:HGNC:19305]
ENST00000586965.1	65.8936	-2.34931	0.507418	-4.62992	3.658e-06	0.000110178	TRUE	19	4542593	4559684	-1	protein_coding	SEMA6B	semaphorin 6B [Source:HGNC Symbol;Acc:HGNC:10739]
ENST00000354098.7	407.701	-1.25707	0.245335	-5.1239	2.99273e-07	1.19328e-05	TRUE	17	18327860	18363563	-1	protein_coding	SHMT1	serine hydroxymethyltransferase 1 [Source:HGNC Symbol;Acc:HGNC:10850]
ENST00000613878.4	10.0072	7.07831	2.442	2.89857	0.00374872	0.0379012	TRUE	5	124636913	124748807	-1	protein_coding	ZNF608	zinc finger protein 608 [Source:HGNC Symbol;Acc:HGNC:29238]
ENST00000504727.1	133.805	1.64738	0.379308	4.34311	1.40478e-05	0.000355073	TRUE	5	134845680	134859735	1	protein_coding	C5orf24	chromosome 5 open reading frame 24 [Source:HGNC Symbol;Acc:HGNC:26746]
ENST00000437140.5	43.0883	1.67304	0.51907	3.22316	0.00126785	0.0159509	TRUE	7	23181841	23201011	1	protein_coding	NUP42	nucleoporin 42 [Source:HGNC Symbol;Acc:HGNC:17010]
ENST00000435818.5	162.648	-2.19954	0.252854	-8.69886	3.35246e-18	7.71955e-16	TRUE	CHR_HSCHR6_MHC_QBL_CTG1	30870550	30889733	1	protein_coding	DDR1	discoidin domain receptor tyrosine kinase 1 [Source:HGNC Symbol;Acc:HGNC:2730]
ENST00000400488.5	2514.66	-1.65556	0.128666	-12.8671	6.89486e-38	8.03871e-35	TRUE	CHR_HSCHR6_MHC_QBL_CTG1	30870550	30889733	1	protein_coding	DDR1	discoidin domain receptor tyrosine kinase 1 [Source:HGNC Symbol;Acc:HGNC:2730]
ENST00000400492.5	1614.66	-1.59795	0.17045	-9.37491	6.92331e-21	2.17638e-18	TRUE	CHR_HSCHR6_MHC_QBL_CTG1	30870550	30889733	1	protein_coding	DDR1	discoidin domain receptor tyrosine kinase 1 [Source:HGNC Symbol;Acc:HGNC:2730]
ENST00000356291.2	6.977	4.21581	1.51179	2.78862	0.00529333	0.0496889	TRUE
ENST00000535612.6	168.94	-1.33061	0.441035	-3.01702	0.00255277	0.0279545	TRUE	19	19033575	19060311	1	protein_coding	ARMC6	armadillo repeat containing 6 [Source:HGNC Symbol;Acc:HGNC:25049]
ENST00000508048.5	6.50882	5.46373	1.70698	3.20083	0.00137034	0.017008	TRUE	4	67909385	67964140	-1	protein_coding	TMPRSS11A	transmembrane serine protease 11A [Source:HGNC Symbol;Acc:HGNC:27954]
ENST00000637982.1	42.9798	2.98859	0.566427	5.27621	1.31885e-07	5.74697e-06	TRUE	3	49416778	49422685	-1	protein_coding	AMT	aminomethyltransferase [Source:HGNC Symbol;Acc:HGNC:473]
ENST00000533940.5	209.626	-1.62267	0.43465	-3.73328	0.000189004	0.00330896	TRUE	11	44885903	44951306	-1	protein_coding	TP53I11	tumor protein p53 inducible protein 11 [Source:HGNC Symbol;Acc:HGNC:16842]
ENST00000525680.5	690.829	-1.15508	0.300903	-3.83872	0.000123676	0.00230221	TRUE	11	44885903	44951306	-1	protein_coding	TP53I11	tumor protein p53 inducible protein 11 [Source:HGNC Symbol;Acc:HGNC:16842]
ENST00000616990.4	136.374	-1.26575	0.439555	-2.87962	0.00398151	0.0397745	TRUE	11	44885903	44951306	-1	protein_coding	TP53I11	tumor protein p53 inducible protein 11 [Source:HGNC Symbol;Acc:HGNC:16842]
ENST00000532701.1	121.976	-1.24521	0.379884	-3.27787	0.00104594	0.0136165	TRUE	11	13668668	13732346	1	protein_coding	FAR1	fatty acyl-CoA reductase 1 [Source:HGNC Symbol;Acc:HGNC:26222]
ENST00000423989.5	28.8201	2.85079	0.702932	4.05557	5.00127e-05	0.00106018	TRUE	CHR_HSCHR6_MHC_DBB_CTG1	31621198	31634883	-1	protein_coding	BAG6	BAG cochaperone 6 [Source:HGNC Symbol;Acc:HGNC:13919]
ENST00000596853.5	5.35902	-5.54271	1.80028	-3.07881	0.00207828	0.0237644	TRUE	19	14514769	14529770	-1	protein_coding	DNAJB1	DnaJ heat shock protein family (Hsp40) member B1 [Source:HGNC Symbol;Acc:HGNC:5270]
ENST00000398061.5	1025.86	-1.17539	0.253921	-4.62897	3.67497e-06	0.000110581	TRUE	21	43865223	43987592	1	protein_coding	AGPAT3	1-acylglycerol-3-phosphate O-acyltransferase 3 [Source:HGNC Symbol;Acc:HGNC:326]
ENST00000484865.1	111.479	-1.39437	0.332841	-4.18929	2.79834e-05	0.00064498	TRUE	21	43865223	43987592	1	protein_coding	AGPAT3	1-acylglycerol-3-phosphate O-acyltransferase 3 [Source:HGNC Symbol;Acc:HGNC:326]
ENST00000491967.2	10.846	-4.63094	1.53092	-3.02493	0.00248688	0.027422	TRUE	22	23786931	23838009	1	protein_coding	SMARCB1	SWI/SNF related, matrix associated, actin dependent regulator of chromatin, subfamily b, member 1 [Source:HGNC Symbol;Acc:HGNC:11103]
ENST00000584450.5	635.679	-1.03843	0.147291	-7.05019	1.78671e-12	1.85323e-10	TRUE	17	39687914	39730426	1	protein_coding	ERBB2	erb-b2 receptor tyrosine kinase 2 [Source:HGNC Symbol;Acc:HGNC:3430]
ENST00000427476.4	297.71	1.33771	0.431353	3.1012	0.00192739	0.0223441	TRUE	19	48469208	48482314	1	protein_coding	CYTH2	cytohesin 2 [Source:HGNC Symbol;Acc:HGNC:9502]
ENST00000612478.4	43.2687	-1.89522	0.589452	-3.21522	0.00130343	0.0163182	TRUE	10	98134624	98244897	1	protein_coding	R3HCC1L	R3H domain and coiled-coil containing 1 like [Source:HGNC Symbol;Acc:HGNC:23512]
ENST00000314594.6	51.2648	4.62593	1.41659	3.26553	0.00109258	0.0140942	TRUE	10	98134624	98244897	1	protein_coding	R3HCC1L	R3H domain and coiled-coil containing 1 like [Source:HGNC Symbol;Acc:HGNC:23512]
ENST00000262097.11	305.348	1.26733	0.277964	4.55932	5.13204e-06	0.000148226	TRUE	8	18055992	18084998	-1	protein_coding	ASAH1	N-acylsphingosine amidohydrolase 1 [Source:HGNC Symbol;Acc:HGNC:735]
ENST00000636563.1	437.652	1.07916	0.375903	2.87084	0.00409389	0.0406694	TRUE	8	18055992	18084998	-1	protein_coding	ASAH1	N-acylsphingosine amidohydrolase 1 [Source:HGNC Symbol;Acc:HGNC:735]
ENST00000567224.1	100.787	1.28738	0.340255	3.78357	0.000154595	0.00277999	TRUE	15	53513741	53762878	-1	protein_coding	WDR72	WD repeat domain 72 [Source:HGNC Symbol;Acc:HGNC:26790]
ENST00000262093.10	304.477	1.12796	0.248516	4.53879	5.65793e-06	0.00016129	TRUE
ENST00000495383.5	53.4415	-1.48147	0.409082	-3.62145	0.000292958	0.00476818	TRUE	3	51993522	51995895	-1	protein_coding	RPL29	ribosomal protein L29 [Source:HGNC Symbol;Acc:HGNC:10331]
ENST00000293778.11	2335.74	-1.06226	0.118501	-8.96416	3.12656e-19	8.04399e-17	TRUE
ENST00000575168.1	133.137	-1.82546	0.372399	-4.90189	9.49208e-07	3.32299e-05	TRUE	17	4733531	4739928	-1	protein_coding	CXCL16	C-X-C motif chemokine ligand 16 [Source:HGNC Symbol;Acc:HGNC:16642]
ENST00000533655.6	643.508	-1.15906	0.245694	-4.71752	2.3874e-06	7.53837e-05	TRUE	11	82899975	82958277	1	protein_coding	DDIAS	DNA damage induced apoptosis suppressor [Source:HGNC Symbol;Acc:HGNC:26351]
ENST00000432261.6	116.05	-3.05161	0.937315	-3.2557	0.00113114	0.0144922	TRUE	20	3927309	4015558	-1	protein_coding	RNF24	ring finger protein 24 [Source:HGNC Symbol;Acc:HGNC:13779]
ENST00000395842.2	289.343	1.06914	0.194275	5.50325	3.72852e-08	1.82572e-06	TRUE
ENST00000373887.8	152.871	1.35713	0.302321	4.48905	7.1543e-06	0.000196997	TRUE	9	120902393	120929173	-1	protein_coding	TRAF1	TNF receptor associated factor 1 [Source:HGNC Symbol;Acc:HGNC:12031]
ENST00000509128.5	18.5022	3.22898	0.909843	3.54894	0.000386789	0.00600162	TRUE	2	27444377	27489789	-1	protein_coding	IFT172	intraflagellar transport 172 [Source:HGNC Symbol;Acc:HGNC:30391]
ENST00000481185.1	51.4652	-1.89595	0.434966	-4.35886	1.30744e-05	0.000333337	TRUE	21	36699115	36749917	1	protein_coding	SIM2	SIM bHLH transcription factor 2 [Source:HGNC Symbol;Acc:HGNC:10883]
ENST00000635197.1	130.039	-1.53718	0.321487	-4.78146	1.7403e-06	5.7288e-05	TRUE	17	82078338	82098294	-1	protein_coding	FASN	fatty acid synthase [Source:HGNC Symbol;Acc:HGNC:3594]
ENST00000361499.7	115.464	1.20125	0.314943	3.81418	0.000136635	0.00250296	TRUE	6	70412941	70561174	1	protein_coding	FAM135A	family with sequence similarity 135 member A [Source:HGNC Symbol;Acc:HGNC:21084]
ENST00000449945.5	95.8664	-1.04335	0.353551	-2.95106	0.00316691	0.0331693	TRUE	16	234521	272183	1	protein_coding	FAM234A	family with sequence similarity 234 member A [Source:HGNC Symbol;Acc:HGNC:14163]
ENST00000412523.3	113.342	1.10989	0.335358	3.30957	0.000934387	0.0124404	TRUE	17	44899712	44905390	1	protein_coding	FAM187A	family with sequence similarity 187 member A [Source:HGNC Symbol;Acc:HGNC:35153]
ENST00000237623.11	8.64382	6.86513	1.70263	4.03207	5.5287e-05	0.00115549	TRUE	4	87975650	87983426	1	protein_coding	SPP1	secreted phosphoprotein 1 [Source:HGNC Symbol;Acc:HGNC:11255]
ENST00000395080.8	13.3431	5.70579	1.44315	3.9537	7.69516e-05	0.00153414	TRUE	4	87975650	87983426	1	protein_coding	SPP1	secreted phosphoprotein 1 [Source:HGNC Symbol;Acc:HGNC:11255]
ENST00000500692.6	346.444	1.03329	0.330405	3.12734	0.00176398	0.0208246	TRUE	5	141991749	142013041	-1	protein_coding	GNPDA1	glucosamine-6-phosphate deaminase 1 [Source:HGNC Symbol;Acc:HGNC:4417]
ENST00000508177.5	143.297	1.00201	0.270594	3.70299	0.00021307	0.00366275	TRUE	5	141991749	142013041	-1	protein_coding	GNPDA1	glucosamine-6-phosphate deaminase 1 [Source:HGNC Symbol;Acc:HGNC:4417]
ENST00000379375.6	431.056	-2.92048	0.319063	-9.15332	5.52126e-20	1.57932e-17	TRUE	6	12290361	12297194	1	protein_coding	EDN1	endothelin 1 [Source:HGNC Symbol;Acc:HGNC:3176]
ENST00000452699.5	526.451	-1.35967	0.167663	-8.10954	5.08113e-16	8.88051e-14	TRUE	1	16985958	17011928	-1	protein_coding	ATP13A2	ATPase cation transporting 13A2 [Source:HGNC Symbol;Acc:HGNC:30213]
ENST00000510069.5	33.0329	-2.3541	0.713344	-3.30009	0.000966553	0.0127947	TRUE	1	16985958	17011928	-1	protein_coding	ATP13A2	ATPase cation transporting 13A2 [Source:HGNC Symbol;Acc:HGNC:30213]
ENST00000372688.8	200.643	-2.89923	0.727736	-3.9839	6.77937e-05	0.00137915	TRUE	9	128683424	128696400	1	protein_coding	SET	SET nuclear proto-oncogene [Source:HGNC Symbol;Acc:HGNC:10760]
ENST00000273598.7	182.702	1.25835	0.34714	3.62492	0.000289053	0.00471797	TRUE
ENST00000567248.1	55.5331	1.16334	0.388819	2.99199	0.00277167	0.0298826	TRUE	16	29454501	29458219	1	protein_coding	SLX1B	SLX1 homolog B, structure-specific endonuclease subunit [Source:HGNC Symbol;Acc:HGNC:28748]
ENST00000447040.6	6.87312	-4.91292	1.55367	-3.16214	0.00156614	0.0189355	TRUE	17	35411060	35433283	-1	protein_coding	SLFN12	schlafen family member 12 [Source:HGNC Symbol;Acc:HGNC:25500]
ENST00000474612.1	57.165	1.63957	0.472384	3.47084	0.000518826	0.00767539	TRUE	6	32194843	32224067	-1	protein_coding	NOTCH4	notch receptor 4 [Source:HGNC Symbol;Acc:HGNC:7884]
ENST00000446050.6	36.9723	2.62357	0.734536	3.57173	0.000354628	0.00559208	TRUE	3	167735243	167825568	1	protein_coding	SERPINI1	serpin family I member 1 [Source:HGNC Symbol;Acc:HGNC:8943]
ENST00000610162.5	7.9533	6.74051	1.72492	3.90772	9.31712e-05	0.00180438	TRUE	6	127266610	127288567	1	protein_coding	RNF146	ring finger protein 146 [Source:HGNC Symbol;Acc:HGNC:21336]
ENST00000531499.2	78.7561	1.50211	0.353251	4.25225	2.11638e-05	0.00050671	TRUE	14	91232532	91253925	-1	protein_coding	GPR68	G protein-coupled receptor 68 [Source:HGNC Symbol;Acc:HGNC:4519]
ENST00000537253.5	531.467	-1.63796	0.445424	-3.6773	0.000235716	0.0039778	TRUE	6	17615035	17706925	-1	protein_coding	NUP153	nucleoporin 153 [Source:HGNC Symbol;Acc:HGNC:8062]
ENST00000354613.5	17.9413	7.92334	2.32464	3.40842	0.000653399	0.00925141	TRUE	7	73593194	73624543	-1	protein_coding	MLXIPL	MLX interacting protein like [Source:HGNC Symbol;Acc:HGNC:12744]
ENST00000573674.1	51.8563	1.5592	0.353916	4.40557	1.05506e-05	0.000276859	TRUE	17	5032600	5052009	-1	protein_coding	SLC52A1	solute carrier family 52 member 1 [Source:HGNC Symbol;Acc:HGNC:30225]
ENST00000509954.1	11.181	-5.62131	1.56868	-3.58346	0.000339073	0.00538738	TRUE	5	134874371	134901635	1	protein_coding	TXNDC15	thioredoxin domain containing 15 [Source:HGNC Symbol;Acc:HGNC:20652]
ENST00000577255.1	81.6546	1.28773	0.305184	4.21951	2.44834e-05	0.000575567	TRUE	18	26454910	26657401	-1	protein_coding	KCTD1	potassium channel tetramerization domain containing 1 [Source:HGNC Symbol;Acc:HGNC:18249]
ENST00000598479.1	311.182	1.2341	0.221549	5.57034	2.54246e-08	1.28951e-06	TRUE	19	52397849	52418412	1	protein_coding	ZNF528	zinc finger protein 528 [Source:HGNC Symbol;Acc:HGNC:29384]
ENST00000495273.5	330.007	-1.17864	0.418574	-2.81585	0.00486477	0.0465871	TRUE	3	78597239	79767998	-1	protein_coding	ROBO1	roundabout guidance receptor 1 [Source:HGNC Symbol;Acc:HGNC:10249]
ENST00000307422.9	447.245	-1.91521	0.366586	-5.22445	1.74677e-07	7.38358e-06	TRUE	19	10251901	10260055	1	protein_coding	MRPL4	mitochondrial ribosomal protein L4 [Source:HGNC Symbol;Acc:HGNC:14276]
ENST00000431628.1	147.177	-1.89682	0.421906	-4.49583	6.93002e-06	0.000191738	TRUE	21	39174769	39183488	-1	protein_coding	PSMG1	proteasome assembly chaperone 1 [Source:HGNC Symbol;Acc:HGNC:3043]
ENST00000457868.5	28.8201	2.85079	0.702932	4.05557	5.00127e-05	0.00106018	TRUE	CHR_HSCHR6_MHC_MCF_CTG1	31715314	31728984	-1	protein_coding	BAG6	BAG cochaperone 6 [Source:HGNC Symbol;Acc:HGNC:13919]
ENST00000431380.5	8.2673	-6.174	1.6476	-3.74728	0.000178764	0.0031591	TRUE	4	1166932	1208962	-1	protein_coding	SPON2	spondin 2 [Source:HGNC Symbol;Acc:HGNC:11253]
ENST00000373520.8	38.7526	1.48183	0.453675	3.26628	0.00108969	0.0140649	TRUE	1	32365103	32394731	-1	protein_coding	BSDC1	BSD domain containing 1 [Source:HGNC Symbol;Acc:HGNC:25501]
ENST00000361953.7	592.636	-1.0928	0.212959	-5.13151	2.87424e-07	1.15364e-05	TRUE	12	2857680	2877174	-1	protein_coding	FOXM1	forkhead box M1 [Source:HGNC Symbol;Acc:HGNC:3818]
ENST00000537018.5	103.863	-1.20644	0.34266	-3.52079	0.000430263	0.0065331	TRUE	12	2857680	2877174	-1	protein_coding	FOXM1	forkhead box M1 [Source:HGNC Symbol;Acc:HGNC:3818]
ENST00000217026.5	9064.35	-1.12432	0.0778905	-14.4347	3.13164e-47	7.59061e-44	TRUE	20	43667019	43716495	1	protein_coding	MYBL2	MYB proto-oncogene like 2 [Source:HGNC Symbol;Acc:HGNC:7548]
ENST00000396863.8	1014.08	-1.28699	0.162319	-7.92873	2.214e-15	3.50986e-13	TRUE	20	43667019	43716495	1	protein_coding	MYBL2	MYB proto-oncogene like 2 [Source:HGNC Symbol;Acc:HGNC:7548]
ENST00000443276.6	15.3575	-7.07363	2.29442	-3.08297	0.00204945	0.023496	TRUE	11	75434640	75525941	-1	protein_coding	GDPD5	glycerophosphodiester phosphodiesterase domain containing 5 [Source:HGNC Symbol;Acc:HGNC:28804]
ENST00000379307.6	28.038	3.36876	1.07428	3.13584	0.00171362	0.0203431	TRUE	6	13266542	13328583	-1	protein_coding	TBC1D7	TBC1 domain family member 7 [Source:HGNC Symbol;Acc:HGNC:21066]
ENST00000470395.1	43.3079	2.16734	0.742507	2.91895	0.00351215	0.0360417	TRUE	1	54026681	54053504	-1	protein_coding	TMEM59	transmembrane protein 59 [Source:HGNC Symbol;Acc:HGNC:1239]
ENST00000508722.5	34.2026	1.69159	0.45329	3.73179	0.000190121	0.00332598	TRUE	5	34838833	34899456	1	protein_coding	TTC23L	tetratricopeptide repeat domain 23 like [Source:HGNC Symbol;Acc:HGNC:26355]
ENST00000637658.1	34.0058	1.47385	0.518959	2.84002	0.00451109	0.0439355	TRUE
ENST00000600654.5	17.6079	-2.85924	0.977244	-2.92582	0.00343551	0.0354188	TRUE	19	18557762	18569387	1	protein_coding	KXD1	KxDL motif containing 1 [Source:HGNC Symbol;Acc:HGNC:28420]
ENST00000295878.8	294.673	1.64083	0.193266	8.49004	2.06571e-17	4.27559e-15	TRUE	3	113964137	114056594	-1	protein_coding	CCDC191	coiled-coil domain containing 191 [Source:HGNC Symbol;Acc:HGNC:29272]
ENST00000361053.8	19.0955	4.42965	1.22604	3.61297	0.000302714	0.00489498	TRUE	11	112175510	112224699	1	protein_coding	BCO2	beta-carotene oxygenase 2 [Source:HGNC Symbol;Acc:HGNC:18503]
ENST00000494860.5	64.7428	1.21728	0.398031	3.05826	0.00222628	0.0250677	TRUE	11	112175510	112224699	1	protein_coding	BCO2	beta-carotene oxygenase 2 [Source:HGNC Symbol;Acc:HGNC:18503]
ENST00000527198.1	19.1221	2.02575	0.660896	3.06516	0.00217552	0.0246408	TRUE	11	112175510	112224699	1	protein_coding	BCO2	beta-carotene oxygenase 2 [Source:HGNC Symbol;Acc:HGNC:18503]
ENST00000648282.1	450.57	-1.21431	0.211072	-5.75305	8.76498e-09	4.86623e-07	TRUE	2	32357028	32618899	1	protein_coding	BIRC6	baculoviral IAP repeat containing 6 [Source:HGNC Symbol;Acc:HGNC:13516]
ENST00000372183.7	240.864	-1.39081	0.274349	-5.06949	3.98879e-07	1.53785e-05	TRUE	1	44850522	44986722	-1	protein_coding	EIF2B3	eukaryotic translation initiation factor 2B subunit gamma [Source:HGNC Symbol;Acc:HGNC:3259]
ENST00000478793.1	37.3321	-8.34536	1.28974	-6.47055	9.76437e-11	7.64604e-09	TRUE	3	113947901	113965401	1	protein_coding	ZDHHC23	zinc finger DHHC-type palmitoyltransferase 23 [Source:HGNC Symbol;Acc:HGNC:28654]
ENST00000318833.4	423.809	1.02465	0.175791	5.82882	5.58193e-09	3.22743e-07	TRUE	17	5078467	5096374	1	protein_coding	ZFP3	ZFP3 zinc finger protein [Source:HGNC Symbol;Acc:HGNC:12861]
ENST00000634108.1	9.49547	-3.90043	1.18395	-3.29443	0.00098622	0.0129897	TRUE	CHR_HSCHR7_2_CTG1	195290	199896	1	protein_coding	FAM20C	FAM20C golgi associated secretory pathway kinase [Source:HGNC Symbol;Acc:HGNC:22140]
ENST00000585928.1	35.29	-1.57298	0.510374	-3.08201	0.00205606	0.0235588	TRUE	19	34481758	34512304	1	protein_coding	WTIP	WT1 interacting protein [Source:HGNC Symbol;Acc:HGNC:20964]
ENST00000258733.8	8075.2	1.16821	0.0761337	15.3442	3.87025e-53	1.27312e-49	TRUE
ENST00000381990.6	1870.84	1.57353	0.207478	7.58408	3.34857e-14	4.63794e-12	TRUE	7	23235967	23275108	1	protein_coding	GPNMB	glycoprotein nmb [Source:HGNC Symbol;Acc:HGNC:4462]
ENST00000409458.3	720.889	1.15101	0.14396	7.9953	1.29255e-15	2.13354e-13	TRUE	7	23235967	23275108	1	protein_coding	GPNMB	glycoprotein nmb [Source:HGNC Symbol;Acc:HGNC:4462]
ENST00000647578.1	540.212	1.18188	0.326732	3.61728	0.000297717	0.00483539	TRUE	7	23235967	23275108	1	protein_coding	GPNMB	glycoprotein nmb [Source:HGNC Symbol;Acc:HGNC:4462]
ENST00000479625.1	30.6014	2.57679	0.703171	3.66452	0.000247802	0.00414907	TRUE	7	23235967	23275108	1	protein_coding	GPNMB	glycoprotein nmb [Source:HGNC Symbol;Acc:HGNC:4462]
ENST00000472246.5	87.9234	-1.09969	0.30817	-3.56846	0.000359086	0.00564885	TRUE	7	44379119	44490658	-1	protein_coding	NUDCD3	NudC domain containing 3 [Source:HGNC Symbol;Acc:HGNC:22208]
ENST00000420061.6	141.085	-2.20835	0.457965	-4.82209	1.42065e-06	4.77034e-05	TRUE	16	649311	667833	1	protein_coding	WDR90	WD repeat domain 90 [Source:HGNC Symbol;Acc:HGNC:26960]
ENST00000397310.6	8.30126	-6.16987	1.7227	-3.58151	0.000341612	0.00542025	TRUE	14	23125295	23183674	-1	protein_coding	SLC7A8	solute carrier family 7 member 8 [Source:HGNC Symbol;Acc:HGNC:11066]
ENST00000647715.1	721.329	-1.05182	0.214941	-4.89351	9.90553e-07	3.45853e-05	TRUE	15	69414246	69448427	1	protein_coding	KIF23	kinesin family member 23 [Source:HGNC Symbol;Acc:HGNC:6392]
ENST00000559944.1	31.5563	-1.49324	0.504796	-2.95811	0.00309534	0.0325898	TRUE	15	69414246	69448427	1	protein_coding	KIF23	kinesin family member 23 [Source:HGNC Symbol;Acc:HGNC:6392]
ENST00000496418.5	98.6481	3.3308	0.880714	3.78193	0.000155618	0.00279565	TRUE	3	132558138	132660082	-1	protein_coding	ACAD11	acyl-CoA dehydrogenase family member 11 [Source:HGNC Symbol;Acc:HGNC:30211]
ENST00000507705.5	6.8428	-5.90852	1.72938	-3.41656	0.000634176	0.00903083	TRUE	3	132558138	132660082	-1	protein_coding	ACAD11	acyl-CoA dehydrogenase family member 11 [Source:HGNC Symbol;Acc:HGNC:30211]
ENST00000556726.5	118.935	1.08846	0.270628	4.02199	5.77076e-05	0.00120064	TRUE	14	91271323	91417844	-1	protein_coding	CCDC88C	coiled-coil domain containing 88C [Source:HGNC Symbol;Acc:HGNC:19967]
ENST00000215912.9	90.4056	1.11523	0.374683	2.97647	0.00291587	0.0310874	TRUE
ENST00000480654.5	40.4689	1.77784	0.595975	2.98308	0.00285367	0.0305521	TRUE	22	31281594	31292534	-1	protein_coding	PIK3IP1	phosphoinositide-3-kinase interacting protein 1 [Source:HGNC Symbol;Acc:HGNC:24942]
ENST00000261963.11	158.194	1.41206	0.236123	5.98018	2.22888e-09	1.37504e-07	TRUE	13	112894378	113099742	1	protein_coding	MCF2L	MCF.2 cell line derived transforming sequence like [Source:HGNC Symbol;Acc:HGNC:14576]
ENST00000424546.6	104.446	-1.51824	0.521651	-2.91044	0.00360915	0.0368011	TRUE	16	3443649	3486953	1	protein_coding	NAA60	N-alpha-acetyltransferase 60, NatF catalytic subunit [Source:HGNC Symbol;Acc:HGNC:25875]
ENST00000411772.5	648.888	1.31646	0.252133	5.22128	1.77691e-07	7.49034e-06	TRUE	15	43403061	43510728	-1	protein_coding	TP53BP1	tumor protein p53 binding protein 1 [Source:HGNC Symbol;Acc:HGNC:11999]
ENST00000402497.6	153.348	-1.04109	0.324481	-3.2085	0.00133431	0.0166146	TRUE	7	50590063	50793462	-1	protein_coding	GRB10	growth factor receptor bound protein 10 [Source:HGNC Symbol;Acc:HGNC:4564]
ENST00000645075.1	75.4011	-1.59004	0.418677	-3.79777	0.000146005	0.0026488	TRUE
ENST00000532062.1	60.5329	1.07935	0.383208	2.81663	0.00485307	0.0465065	TRUE	11	117178736	117197445	1	protein_coding	SIDT2	SID1 transmembrane family member 2 [Source:HGNC Symbol;Acc:HGNC:24272]
ENST00000431081.6	759.262	1.16664	0.145192	8.03514	9.34699e-16	1.56815e-13	TRUE	11	117178736	117197445	1	protein_coding	SIDT2	SID1 transmembrane family member 2 [Source:HGNC Symbol;Acc:HGNC:24272]
ENST00000337706.7	261.269	1.23177	0.294153	4.18753	2.82011e-05	0.000649047	TRUE	5	142592178	142698070	-1	protein_coding	FGF1	fibroblast growth factor 1 [Source:HGNC Symbol;Acc:HGNC:3665]
ENST00000423169.6	245.386	-1.01342	0.208291	-4.86541	1.1422e-06	3.92551e-05	TRUE	15	40694774	40732340	1	protein_coding	RAD51	RAD51 recombinase [Source:HGNC Symbol;Acc:HGNC:9817]
ENST00000330333.11	1458.32	-2.26502	0.149071	-15.1943	3.85955e-52	1.22582e-48	TRUE	21	41167801	41282530	1	protein_coding	BACE2	beta-secretase 2 [Source:HGNC Symbol;Acc:HGNC:934]
ENST00000487994.5	253.07	-1.07397	0.201893	-5.31949	1.0406e-07	4.63878e-06	TRUE	21	41167801	41282530	1	protein_coding	BACE2	beta-secretase 2 [Source:HGNC Symbol;Acc:HGNC:934]
ENST00000466122.5	1725	-1.09382	0.0781887	-13.9895	1.8056e-44	3.46472e-41	TRUE	21	41167801	41282530	1	protein_coding	BACE2	beta-secretase 2 [Source:HGNC Symbol;Acc:HGNC:934]
ENST00000402157.6	403.876	1.44917	0.361327	4.01069	6.05426e-05	0.00125142	TRUE	11	8612037	8682694	-1	protein_coding	TRIM66	tripartite motif containing 66 [Source:HGNC Symbol;Acc:HGNC:29005]
ENST00000392951.8	1013.42	-2.04154	0.211574	-9.6493	4.94947e-22	1.72029e-19	TRUE
ENST00000533863.1	566.252	1.04874	0.127429	8.23001	1.8719e-16	3.44827e-14	TRUE	11	117199370	117207464	1	protein_coding	TAGLN	transgelin [Source:HGNC Symbol;Acc:HGNC:11553]
ENST00000530649.5	29.7189	-8.02159	1.41562	-5.66648	1.45763e-08	7.72033e-07	TRUE	11	117199370	117207464	1	protein_coding	TAGLN	transgelin [Source:HGNC Symbol;Acc:HGNC:11553]
ENST00000260383.11	142.146	-1.12062	0.35671	-3.14155	0.00168054	0.0200424	TRUE	15	43369221	43409771	1	protein_coding	TUBGCP4	tubulin gamma complex associated protein 4 [Source:HGNC Symbol;Acc:HGNC:16691]
ENST00000648453.1	212.683	-1.30221	0.2813	-4.62926	3.66981e-06	0.000110461	TRUE	15	90717346	90816166	1	protein_coding	BLM	BLM RecQ like helicase [Source:HGNC Symbol;Acc:HGNC:1058]
ENST00000332810.4	679.123	-1.40734	0.149065	-9.44111	3.68844e-21	1.19203e-18	TRUE	15	88621337	88632281	1	protein_coding	AEN	apoptosis enhancing nuclease [Source:HGNC Symbol;Acc:HGNC:25722]
ENST00000557927.1	75.2418	-1.49938	0.360316	-4.16129	3.16455e-05	0.000715099	TRUE	15	88621337	88632281	1	protein_coding	AEN	apoptosis enhancing nuclease [Source:HGNC Symbol;Acc:HGNC:25722]
ENST00000378450.6	13.744	4.63137	1.43272	3.23258	0.0012268	0.0154958	TRUE	6	24171755	24358059	-1	protein_coding	DCDC2	doublecortin domain containing 2 [Source:HGNC Symbol;Acc:HGNC:18141]
ENST00000542322.5	24.9268	7.42582	2.13506	3.47804	0.000505102	0.00750249	TRUE	5	126360132	126496494	1	protein_coding	GRAMD2B	GRAM domain containing 2B [Source:HGNC Symbol;Acc:HGNC:24911]
ENST00000456246.1	106.118	-1.76472	0.383594	-4.6005	4.21471e-06	0.000124503	TRUE	2	47695530	47810063	1	protein_coding	MSH6	mutS homolog 6 [Source:HGNC Symbol;Acc:HGNC:7329]
ENST00000411819.1	89.5849	-1.41646	0.45789	-3.09345	0.00197844	0.0228297	TRUE	2	47695530	47810063	1	protein_coding	MSH6	mutS homolog 6 [Source:HGNC Symbol;Acc:HGNC:7329]
ENST00000616033.4	710.843	-1.04165	0.111038	-9.38096	6.53724e-21	2.06914e-18	TRUE	2	47695530	47810063	1	protein_coding	MSH6	mutS homolog 6 [Source:HGNC Symbol;Acc:HGNC:7329]
ENST00000534746.5	318.311	-1.13827	0.253459	-4.49094	7.09095e-06	0.000195486	TRUE	11	14277922	14364506	-1	protein_coding	RRAS2	RAS related 2 [Source:HGNC Symbol;Acc:HGNC:17271]
ENST00000542575.6	5272.12	-1.01343	0.110028	-9.21067	3.24092e-20	9.44646e-18	TRUE	19	46774883	46788594	-1	protein_coding	SLC1A5	solute carrier family 1 member 5 [Source:HGNC Symbol;Acc:HGNC:10943]
ENST00000639799.1	17.4941	-4.77919	1.09068	-4.38185	1.17678e-05	0.000304634	TRUE	6	145382535	145736023	-1	protein_coding	EPM2A	EPM2A glucan phosphatase, laforin [Source:HGNC Symbol;Acc:HGNC:3413]
ENST00000611340.5	19.2963	8.02085	1.63524	4.90499	9.34339e-07	3.27591e-05	TRUE	6	145382535	145736023	-1	protein_coding	EPM2A	EPM2A glucan phosphatase, laforin [Source:HGNC Symbol;Acc:HGNC:3413]
ENST00000650914.1	12.808	5.14093	1.30643	3.9351	8.31633e-05	0.00163602	TRUE	6	145382535	145736023	-1	protein_coding	EPM2A	EPM2A glucan phosphatase, laforin [Source:HGNC Symbol;Acc:HGNC:3413]
ENST00000477661.1	253.931	2.93953	0.295658	9.94232	2.72397e-23	1.04539e-20	TRUE	10	4963253	4983283	1	protein_coding	AKR1C1	aldo-keto reductase family 1 member C1 [Source:HGNC Symbol;Acc:HGNC:384]
ENST00000380872.9	105.837	2.63049	0.350626	7.50227	6.27207e-14	8.26459e-12	TRUE	10	4963253	4983283	1	protein_coding	AKR1C1	aldo-keto reductase family 1 member C1 [Source:HGNC Symbol;Acc:HGNC:384]
ENST00000442997.5	135.407	3.18879	0.30873	10.3287	5.22505e-25	2.3362e-22	TRUE	10	4963253	4983283	1	protein_coding	AKR1C1	aldo-keto reductase family 1 member C1 [Source:HGNC Symbol;Acc:HGNC:384]
ENST00000380859.1	41.1792	2.43562	0.597936	4.07338	4.63363e-05	0.000995068	TRUE	10	4963253	4983283	1	protein_coding	AKR1C1	aldo-keto reductase family 1 member C1 [Source:HGNC Symbol;Acc:HGNC:384]
ENST00000579425.5	205.965	1.04509	0.326857	3.1974	0.00138672	0.0171743	TRUE	17	7217125	7225266	1	protein_coding	ACADVL	acyl-CoA dehydrogenase very long chain [Source:HGNC Symbol;Acc:HGNC:92]
ENST00000583850.5	97.7936	1.0995	0.335741	3.27484	0.00105721	0.0137225	TRUE	17	7217125	7225266	1	protein_coding	ACADVL	acyl-CoA dehydrogenase very long chain [Source:HGNC Symbol;Acc:HGNC:92]
ENST00000359332.7	83.7361	1.02585	0.288806	3.55204	0.000382261	0.00594739	TRUE	14	49693105	49753150	1	protein_coding	KLHDC1	kelch domain containing 1 [Source:HGNC Symbol;Acc:HGNC:19836]
ENST00000600358.7	156.96	-1.08551	0.364048	-2.98179	0.00286572	0.0306669	TRUE	19	46719511	46746994	-1	protein_coding	STRN4	striatin 4 [Source:HGNC Symbol;Acc:HGNC:15721]
ENST00000350763.9	151.004	-2.37332	0.411293	-5.7704	7.90849e-09	4.42002e-07	TRUE	9	115019575	115118257	-1	protein_coding	TNC	tenascin C [Source:HGNC Symbol;Acc:HGNC:5318]
ENST00000341037.8	13.909	-6.9241	2.42267	-2.85804	0.00426262	0.0419997	TRUE	9	115019575	115118257	-1	protein_coding	TNC	tenascin C [Source:HGNC Symbol;Acc:HGNC:5318]
ENST00000535648.5	44.1406	2.60558	0.905531	2.8774	0.00400966	0.0400167	TRUE	9	115019575	115118257	-1	protein_coding	TNC	tenascin C [Source:HGNC Symbol;Acc:HGNC:5318]
ENST00000649195.1	81.8639	-1.33777	0.403026	-3.3193	0.000902419	0.0120741	TRUE	11	18266260	18269977	1	protein_coding	SAA1	serum amyloid A1 [Source:HGNC Symbol;Acc:HGNC:10513]
ENST00000422678.2	301.364	-1.02452	0.214859	-4.76836	1.8573e-06	6.07704e-05	TRUE	14	34709113	34714823	-1	protein_coding	CFL2	cofilin 2 [Source:HGNC Symbol;Acc:HGNC:1875]
ENST00000541435.6	153.888	-1.24504	0.24859	-5.0084	5.48839e-07	2.0491e-05	TRUE	19	35154730	35169881	1	protein_coding	FXYD5	FXYD domain containing ion transport regulator 5 [Source:HGNC Symbol;Acc:HGNC:4029]
ENST00000438728.5	162.648	-2.19954	0.252854	-8.69886	3.35246e-18	7.71955e-16	TRUE	CHR_HSCHR6_MHC_COX_CTG1	30870863	30890046	1	protein_coding	DDR1	discoidin domain receptor tyrosine kinase 1 [Source:HGNC Symbol;Acc:HGNC:2730]
ENST00000379893.5	32.1575	2.24986	0.797145	2.8224	0.00476654	0.045854	TRUE	13	35768652	36131306	-1	protein_coding	DCLK1	doublecortin like kinase 1 [Source:HGNC Symbol;Acc:HGNC:2700]
ENST00000648908.1	1322.79	-1.79047	0.587021	-3.05009	0.00228771	0.0256559	TRUE
ENST00000648467.1	103.359	-1.65288	0.387414	-4.26644	1.98617e-05	0.000479271	TRUE	18	57646426	57803315	-1	protein_coding	ATP8B1	ATPase phospholipid transporting 8B1 [Source:HGNC Symbol;Acc:HGNC:3706]
ENST00000652604.1	8.61469	6.86069	1.67546	4.09482	4.22497e-05	0.000916714	TRUE	10	110207605	110287365	1	protein_coding	MXI1	MAX interactor 1, dimerization protein [Source:HGNC Symbol;Acc:HGNC:7534]
ENST00000652323.1	152.029	1.09569	0.240578	4.55441	5.25329e-06	0.000151443	TRUE	10	110207605	110287365	1	protein_coding	MXI1	MAX interactor 1, dimerization protein [Source:HGNC Symbol;Acc:HGNC:7534]
ENST00000563864.5	204.08	-1.20882	0.350288	-3.45095	0.000558626	0.00814127	TRUE	15	32615144	32639941	1	protein_coding	ARHGAP11A	Rho GTPase activating protein 11A [Source:HGNC Symbol;Acc:HGNC:15783]
ENST00000466639.5	98.6908	-1.39813	0.451731	-3.09505	0.00196777	0.022715	TRUE	21	46458891	46570015	1	protein_coding	DIP2A	disco interacting protein 2 homolog A [Source:HGNC Symbol;Acc:HGNC:17217]
ENST00000339474.9	36.617	1.36284	0.459737	2.96439	0.00303286	0.0320828	TRUE	17	64854312	64919480	-1	protein_coding	LRRC37A3	leucine rich repeat containing 37 member A3 [Source:HGNC Symbol;Acc:HGNC:32427]
ENST00000577487.1	42.3325	1.07396	0.385162	2.78833	0.00529802	0.0497228	TRUE	17	64854312	64919480	-1	protein_coding	LRRC37A3	leucine rich repeat containing 37 member A3 [Source:HGNC Symbol;Acc:HGNC:32427]
ENST00000612349.1	178.678	-1.0175	0.238726	-4.26222	2.02406e-05	0.000487012	TRUE	15	66702236	66782849	1	protein_coding	SMAD6	SMAD family member 6 [Source:HGNC Symbol;Acc:HGNC:6772]
ENST00000460906.5	11.9435	-6.71065	1.51102	-4.44115	8.94791e-06	0.000240209	TRUE	1	45010950	45015575	1	protein_coding	UROD	uroporphyrinogen decarboxylase [Source:HGNC Symbol;Acc:HGNC:12591]
ENST00000434410.5	509.767	1.29185	0.169549	7.61934	2.54972e-14	3.60744e-12	TRUE	3	50569152	50596168	1	protein_coding	HEMK1	HemK methyltransferase family member 1 [Source:HGNC Symbol;Acc:HGNC:24923]
ENST00000421141.5	39.6838	2.08298	0.69799	2.98425	0.00284276	0.0304602	TRUE	9	95442980	95517057	-1	protein_coding	PTCH1	patched 1 [Source:HGNC Symbol;Acc:HGNC:9585]
ENST00000532512.1	6.20179	-5.76318	1.92813	-2.989	0.00279888	0.0301126	TRUE	1	37793802	37801137	1	protein_coding	MANEAL	mannosidase endo-alpha like [Source:HGNC Symbol;Acc:HGNC:26452]
ENST00000546834.5	571.275	-1.4104	0.327489	-4.30671	1.65702e-05	0.000408735	TRUE	14	22871740	22881713	1	protein_coding	LRP10	LDL receptor related protein 10 [Source:HGNC Symbol;Acc:HGNC:14553]
ENST00000267485.7	47.5694	1.1041	0.350716	3.14814	0.00164313	0.0197023	TRUE	14	57999735	58298139	-1	protein_coding	ARMH4	armadillo like helical domain containing 4 [Source:HGNC Symbol;Acc:HGNC:19846]
ENST00000369583.4	377.377	-1.5444	0.213514	-7.23326	4.7153e-13	5.3224e-11	TRUE	10	110497907	110511533	1	protein_coding	DUSP5	dual specificity phosphatase 5 [Source:HGNC Symbol;Acc:HGNC:3071]
ENST00000645840.1	2016.9	-1.08441	0.239738	-4.52332	6.08779e-06	0.000171793	TRUE	20	472498	543835	-1	protein_coding	CSNK2A1	casein kinase 2 alpha 1 [Source:HGNC Symbol;Acc:HGNC:2457]
ENST00000645260.1	307.149	-2.50443	0.624253	-4.01188	6.02373e-05	0.00124623	TRUE	20	472498	543835	-1	protein_coding	CSNK2A1	casein kinase 2 alpha 1 [Source:HGNC Symbol;Acc:HGNC:2457]
ENST00000460601.5	168.402	-1.962	0.483134	-4.06099	4.88651e-05	0.00104064	TRUE	20	58981208	58995133	1	protein_coding	NELFCD	negative elongation factor complex member C/D [Source:HGNC Symbol;Acc:HGNC:15934]
ENST00000471683.5	87.3095	1.41588	0.321955	4.39774	1.09384e-05	0.000285894	TRUE	1	28589323	28643085	-1	protein_coding	TAF12	TATA-box binding protein associated factor 12 [Source:HGNC Symbol;Acc:HGNC:11545]
ENST00000355446.9	103.207	-2.58267	0.550788	-4.68904	2.74484e-06	8.52956e-05	TRUE	12	990509	1495933	1	protein_coding	ERC1	ELKS/RAB6-interacting/CAST family member 1 [Source:HGNC Symbol;Acc:HGNC:17072]
ENST00000504181.1	20.7051	-4.04546	1.3816	-2.92811	0.00341034	0.0351868	TRUE	4	146175703	146200000	1	protein_coding	LSM6	LSM6 homolog, U6 small nuclear RNA and mRNA degradation associated [Source:HGNC Symbol;Acc:HGNC:17017]
ENST00000452898.2	52.2752	-3.24436	0.798794	-4.06157	4.87441e-05	0.00103927	TRUE	3	141487027	141615344	1	protein_coding	RASA2	RAS p21 protein activator 2 [Source:HGNC Symbol;Acc:HGNC:9872]
ENST00000338702.3	32.5421	2.48451	0.509027	4.8809	1.05601e-06	3.65518e-05	TRUE	X	43654907	43746824	1	protein_coding	MAOA	monoamine oxidase A [Source:HGNC Symbol;Acc:HGNC:6833]
ENST00000558401.6	19.8461	8.06691	2.26443	3.56244	0.000367427	0.00576332	TRUE
ENST00000532529.1	114.585	1.07446	0.304769	3.52547	0.000422726	0.00644523	TRUE	11	101915010	102001062	1	protein_coding	CEP126	centrosomal protein 126 [Source:HGNC Symbol;Acc:HGNC:29264]
ENST00000380753.8	40.6873	2.65233	0.52513	5.05081	4.39946e-07	1.6814e-05	TRUE	10	4987400	5018031	-1	protein_coding	AKR1C2	aldo-keto reductase family 1 member C2 [Source:HGNC Symbol;Acc:HGNC:385]
ENST00000421196.7	58.5092	1.87996	0.42846	4.38771	1.14548e-05	0.000297954	TRUE	10	4987400	5018031	-1	protein_coding	AKR1C2	aldo-keto reductase family 1 member C2 [Source:HGNC Symbol;Acc:HGNC:385]
ENST00000460124.5	64.0113	2.63301	0.579222	4.54577	5.47352e-06	0.000156712	TRUE	10	4987400	5018031	-1	protein_coding	AKR1C2	aldo-keto reductase family 1 member C2 [Source:HGNC Symbol;Acc:HGNC:385]
ENST00000604507.5	164.656	2.37485	0.272643	8.71047	3.02605e-18	7.05612e-16	TRUE	10	4987400	5018031	-1	protein_coding	AKR1C2	aldo-keto reductase family 1 member C2 [Source:HGNC Symbol;Acc:HGNC:385]
ENST00000379224.9	51.5915	1.2079	0.396671	3.0451	0.00232603	0.025997	TRUE	15	88636153	88656483	1	protein_coding	ISG20	interferon stimulated exonuclease gene 20 [Source:HGNC Symbol;Acc:HGNC:6130]
ENST00000489213.5	109.172	-1.38028	0.390978	-3.53031	0.000415066	0.00635474	TRUE	3	138187248	138298384	1	protein_coding	ARMC8	armadillo repeat containing 8 [Source:HGNC Symbol;Acc:HGNC:24999]
ENST00000406900.5	15.1021	-7.04668	2.44341	-2.88395	0.0039272	0.0393429	TRUE	10	67884656	67918390	1	protein_coding	SIRT1	sirtuin 1 [Source:HGNC Symbol;Acc:HGNC:14929]
ENST00000403579.1	65.8123	1.40714	0.426564	3.29878	0.000971067	0.0128378	TRUE	10	67884656	67918390	1	protein_coding	SIRT1	sirtuin 1 [Source:HGNC Symbol;Acc:HGNC:14929]
ENST00000375966.8	16.1693	7.7698	1.42436	5.45494	4.89905e-08	2.33678e-06	TRUE	20	31847637	31870747	-1	protein_coding	DUSP15	dual specificity phosphatase 15 [Source:HGNC Symbol;Acc:HGNC:16236]
ENST00000493115.1	22.9251	1.89481	0.638301	2.96851	0.00299243	0.0317329	TRUE	20	31847637	31870747	-1	protein_coding	DUSP15	dual specificity phosphatase 15 [Source:HGNC Symbol;Acc:HGNC:16236]
ENST00000435900.5	20.5157	-4.05122	1.23638	-3.27667	0.00105039	0.0136602	TRUE	22	31618491	31662432	-1	protein_coding	PISD	phosphatidylserine decarboxylase [Source:HGNC Symbol;Acc:HGNC:8999]
ENST00000439502.6	263.893	-1.09989	0.23997	-4.58343	4.57402e-06	0.000133829	TRUE	22	31618491	31662432	-1	protein_coding	PISD	phosphatidylserine decarboxylase [Source:HGNC Symbol;Acc:HGNC:8999]
ENST00000358171.7	8138.74	-1.68414	0.0928118	-18.1458	1.38633e-73	9.82223e-70	TRUE
ENST00000618196.6	20.5276	-7.4819	1.9813	-3.77626	0.0001592	0.00285056	TRUE
ENST00000398454.5	14.7225	7.63341	1.85864	4.10699	4.00855e-05	0.000877194	TRUE	5	148025683	148137382	1	protein_coding	SPINK5	serine peptidase inhibitor Kazal type 5 [Source:HGNC Symbol;Acc:HGNC:15464]
ENST00000448451.6	52.0731	9.45627	1.28497	7.35915	1.85088e-13	2.24017e-11	TRUE	5	141515016	141619055	-1	protein_coding	DIAPH1	diaphanous related formin 1 [Source:HGNC Symbol;Acc:HGNC:2876]
ENST00000518047.5	1274.8	-1.25377	0.302728	-4.14158	3.44919e-05	0.000771282	TRUE	5	141515016	141619055	-1	protein_coding	DIAPH1	diaphanous related formin 1 [Source:HGNC Symbol;Acc:HGNC:2876]
ENST00000312123.13	491.175	-1.09964	0.321944	-3.41562	0.000636374	0.00905653	TRUE	9	125261794	125367207	1	protein_coding	GAPVD1	GTPase activating protein and VPS9 domains 1 [Source:HGNC Symbol;Acc:HGNC:23375]
ENST00000431329.5	6.15659	-5.75161	1.68833	-3.40668	0.000657573	0.00929646	TRUE	9	125261794	125367207	1	protein_coding	GAPVD1	GTPase activating protein and VPS9 domains 1 [Source:HGNC Symbol;Acc:HGNC:23375]
ENST00000630269.2	123.582	1.0642	0.297774	3.57386	0.000351754	0.00555794	TRUE	9	20341669	20622518	-1	protein_coding	MLLT3	MLLT3 super elongation complex subunit [Source:HGNC Symbol;Acc:HGNC:7136]
ENST00000536937.5	284.497	1.06104	0.31402	3.37889	0.000727781	0.0101136	TRUE	19	52594060	52690496	-1	protein_coding	ZNF83	zinc finger protein 83 [Source:HGNC Symbol;Acc:HGNC:13158]
ENST00000594723.1	173.795	1.05747	0.254084	4.16189	3.15622e-05	0.000713567	TRUE	19	48630030	48637379	-1	protein_coding	DBP	D-box binding PAR bZIP transcription factor [Source:HGNC Symbol;Acc:HGNC:2697]
ENST00000524979.1	61.3173	4.20354	1.32436	3.17401	0.00150347	0.0183537	TRUE	11	108665069	108940927	1	protein_coding	DDX10	DEAD-box helicase 10 [Source:HGNC Symbol;Acc:HGNC:2735]
ENST00000349847.4	20.1964	3.33954	0.841147	3.97022	7.1806e-05	0.00144721	TRUE	13	77535674	77645263	1	protein_coding	SCEL	sciellin [Source:HGNC Symbol;Acc:HGNC:10573]
ENST00000651498.1	60.6408	1.22975	0.363398	3.38404	0.000714274	0.00995745	TRUE	2	20560448	20651130	-1	protein_coding	HS1BP3	HCLS1 binding protein 3 [Source:HGNC Symbol;Acc:HGNC:24979]
ENST00000583149.1	56.9494	-1.17673	0.415258	-2.83374	0.00460061	0.0445999	TRUE	5	55935095	55995022	-1	protein_coding	IL6ST	interleukin 6 signal transducer [Source:HGNC Symbol;Acc:HGNC:6021]
ENST00000378069.5	74.7781	1.35268	0.31042	4.35759	1.31504e-05	0.000335056	TRUE	X	43766610	43882450	-1	protein_coding	MAOB	monoamine oxidase B [Source:HGNC Symbol;Acc:HGNC:6834]
ENST00000380554.5	472.816	1.71709	0.145066	11.8366	2.52426e-32	2.02173e-29	TRUE	10	5035354	5107686	1	protein_coding	AKR1C3	aldo-keto reductase family 1 member C3 [Source:HGNC Symbol;Acc:HGNC:386]
ENST00000404704.7	362.389	-1.3553	0.281876	-4.80815	1.52331e-06	5.07989e-05	TRUE	7	5190196	5233840	1	protein_coding	WIPI2	WD repeat domain, phosphoinositide interacting 2 [Source:HGNC Symbol;Acc:HGNC:32225]
ENST00000382384.6	440.396	1.56648	0.244951	6.39506	1.60479e-10	1.21455e-08	TRUE	7	5190196	5233840	1	protein_coding	WIPI2	WD repeat domain, phosphoinositide interacting 2 [Source:HGNC Symbol;Acc:HGNC:32225]
ENST00000346691.9	248.737	-1.12097	0.174835	-6.41157	1.44028e-10	1.10323e-08	TRUE	3	48446710	48467645	1	protein_coding	ATRIP	ATR interacting protein [Source:HGNC Symbol;Acc:HGNC:33499]
ENST00000576674.1	26.8785	8.50596	1.51128	5.62831	1.81989e-08	9.5078e-07	TRUE	16	2752626	2772538	1	protein_coding	SRRM2	serine/arginine repetitive matrix 2 [Source:HGNC Symbol;Acc:HGNC:16639]
ENST00000546148.6	31.4158	7.75342	1.35566	5.71929	1.06972e-08	5.81282e-07	TRUE	15	84600986	84627796	1	protein_coding	ZSCAN2	zinc finger and SCAN domain containing 2 [Source:HGNC Symbol;Acc:HGNC:20994]
ENST00000487644.1	52.2947	1.0951	0.338108	3.23892	0.00119985	0.0152201	TRUE	7	64971772	65006684	-1	protein_coding	ZNF117	zinc finger protein 117 [Source:HGNC Symbol;Acc:HGNC:12897]
ENST00000620222.4	313.558	1.38279	0.278698	4.96162	6.99059e-07	2.53295e-05	TRUE	7	64971772	65006684	-1	protein_coding	ZNF117	zinc finger protein 117 [Source:HGNC Symbol;Acc:HGNC:12897]
ENST00000394323.3	358.364	1.05252	0.182127	5.77908	7.51097e-09	4.22348e-07	TRUE	7	64990356	65006743	-1	protein_coding	ERV3-1	endogenous retrovirus group 3 member 1, envelope [Source:HGNC Symbol;Acc:HGNC:3454]
ENST00000361148.6	532.932	-1.11683	0.144287	-7.7403	9.91834e-15	1.464e-12	TRUE	10	56357227	56361273	-1	protein_coding	ZWINT	ZW10 interacting kinetochore protein [Source:HGNC Symbol;Acc:HGNC:13195]
ENST00000612580.2	25.6568	-7.8137	1.34332	-5.81669	6.00247e-09	3.45108e-07	TRUE	CHR_HSCHR8_3_CTG7	143612618	143618048	-1	protein_coding	TSTA3	tissue specific transplantation antigen P35B [Source:HGNC Symbol;Acc:HGNC:12390]
ENST00000557063.5	55.5968	1.07462	0.328233	3.27395	0.00106054	0.0137562	TRUE	14	49768130	49786385	1	protein_coding	KLHDC2	kelch domain containing 2 [Source:HGNC Symbol;Acc:HGNC:20231]
ENST00000652185.1	35.9522	-8.29565	1.72351	-4.81322	1.48515e-06	4.95799e-05	TRUE	19	52702813	52735073	-1	protein_coding	ZNF611	zinc finger protein 611 [Source:HGNC Symbol;Acc:HGNC:28766]
ENST00000317764.6	368.26	-1.18685	0.17636	-6.7297	1.7001e-11	1.51148e-09	TRUE	13	36168217	36214588	-1	protein_coding	SOHLH2	spermatogenesis and oogenesis specific basic helix-loop-helix 2 [Source:HGNC Symbol;Acc:HGNC:26026]
ENST00000378970.4	54.327	1.457	0.425716	3.42247	0.000620549	0.00888486	TRUE
ENST00000373068.6	336.414	-1.45144	0.266611	-5.44406	5.2081e-08	2.46378e-06	TRUE	9	128068201	128109245	1	protein_coding	SLC25A25	solute carrier family 25 member 25 [Source:HGNC Symbol;Acc:HGNC:20663]
ENST00000419020.1	102.581	-1.08307	0.251456	-4.30719	1.65343e-05	0.000408067	TRUE	6	31530219	31542448	-1	protein_coding	DDX39B	DExD-box helicase 39B [Source:HGNC Symbol;Acc:HGNC:13917]
ENST00000395540.6	60.422	-1.17043	0.406436	-2.87974	0.00397997	0.0397678	TRUE	7	51016212	51316818	-1	protein_coding	COBL	cordon-bleu WH2 repeat protein [Source:HGNC Symbol;Acc:HGNC:22199]
ENST00000441453.5	44.1718	-1.2217	0.438458	-2.78635	0.00533058	0.0499723	TRUE	7	51016212	51316818	-1	protein_coding	COBL	cordon-bleu WH2 repeat protein [Source:HGNC Symbol;Acc:HGNC:22199]
ENST00000398556.7	64.5073	1.84878	0.544865	3.3931	0.000691075	0.00968977	TRUE	1	31727117	31764893	-1	protein_coding	ADGRB2	adhesion G protein-coupled receptor B2 [Source:HGNC Symbol;Acc:HGNC:944]
ENST00000509752.5	17.6558	-2.03145	0.709536	-2.86306	0.00419569	0.0414511	TRUE	4	153344649	153415118	1	protein_coding	MND1	meiotic nuclear divisions 1 [Source:HGNC Symbol;Acc:HGNC:24839]
ENST00000504860.2	34.5413	-1.60308	0.522705	-3.06689	0.00216295	0.0245255	TRUE	4	153344649	153415118	1	protein_coding	MND1	meiotic nuclear divisions 1 [Source:HGNC Symbol;Acc:HGNC:24839]
ENST00000528793.5	279.895	-1.20559	0.18505	-6.51493	7.27242e-11	5.84497e-09	TRUE	5	177403204	177442901	1	protein_coding	GRK6	G protein-coupled receptor kinase 6 [Source:HGNC Symbol;Acc:HGNC:4545]
ENST00000263754.5	2051.52	1.03634	0.0858019	12.0783	1.37468e-33	1.20587e-30	TRUE	3	20040446	20154404	1	protein_coding	KAT2B	lysine acetyltransferase 2B [Source:HGNC Symbol;Acc:HGNC:8638]
ENST00000488519.1	18.7645	-2.28571	0.818813	-2.79149	0.00524655	0.0493604	TRUE	9	128061233	128068206	-1	protein_coding	NAIF1	nuclear apoptosis inducing factor 1 [Source:HGNC Symbol;Acc:HGNC:25446]
ENST00000375244.7	58.8438	1.64076	0.488077	3.36168	0.00077471	0.0106342	TRUE	6	32041153	32115334	-1	protein_coding	TNXB	tenascin XB [Source:HGNC Symbol;Acc:HGNC:11976]
ENST00000442290.2	149.207	-1.02251	0.207516	-4.92736	8.33469e-07	2.95943e-05	TRUE	CHR_HSCHR6_MHC_DBB_CTG1	30547117	30553954	1	protein_coding	PRR3	proline rich 3 [Source:HGNC Symbol;Acc:HGNC:21149]
ENST00000456804.5	28.8201	2.85079	0.702932	4.05557	5.00127e-05	0.00106018	TRUE	CHR_HSCHR6_MHC_MANN_CTG1	31678475	31692158	-1	protein_coding	BAG6	BAG cochaperone 6 [Source:HGNC Symbol;Acc:HGNC:13919]
ENST00000518860.1	26.7533	1.58319	0.490608	3.22698	0.00125102	0.0157586	TRUE	8	66667552	66685564	1	protein_coding	C8orf44	chromosome 8 open reading frame 44 [Source:HGNC Symbol;Acc:HGNC:25646]
ENST00000611132.4	123.503	1.39599	0.454397	3.07219	0.00212492	0.0241836	TRUE	13	52412602	52450634	-1	protein_coding	VPS36	vacuolar protein sorting 36 homolog [Source:HGNC Symbol;Acc:HGNC:20312]
ENST00000358739.4	115.215	1.18798	0.240406	4.94154	7.75069e-07	2.77776e-05	TRUE	6	27808199	27808701	1	protein_coding	H2AC13	H2A clustered histone 13 [Source:HGNC Symbol;Acc:HGNC:4725]
ENST00000369163.3	375.762	1.23727	0.174506	7.09013	1.33986e-12	1.40892e-10	TRUE	6	27810064	27811300	1	protein_coding	H3C10	H3 clustered histone 10 [Source:HGNC Symbol;Acc:HGNC:4775]
ENST00000482034.5	134.259	-1.32646	0.341084	-3.88895	0.000100679	0.00192708	TRUE	X	40648305	40735858	-1	protein_coding	MED14	mediator complex subunit 14 [Source:HGNC Symbol;Acc:HGNC:2370]
ENST00000349258.8	28.9386	2.57347	0.900085	2.85914	0.00424793	0.0418876	TRUE	13	52377167	52416373	-1	protein_coding	THSD1	thrombospondin type 1 domain containing 1 [Source:HGNC Symbol;Acc:HGNC:17754]
ENST00000594283.5	48.8789	1.25609	0.420445	2.98752	0.00281255	0.0302173	TRUE	19	17226213	17229219	1	protein_coding	OCEL1	occludin/ELL domain containing 1 [Source:HGNC Symbol;Acc:HGNC:26221]
ENST00000511747.6	93.7877	-1.86143	0.489129	-3.80562	0.000141452	0.00257635	TRUE	4	2793071	2841098	1	protein_coding	SH3BP2	SH3 domain binding protein 2 [Source:HGNC Symbol;Acc:HGNC:10825]
ENST00000618766.2	86.0542	-1.80199	0.602263	-2.99204	0.00277121	0.0298811	TRUE	CHR_HSCHR8_3_CTG7	143621803	143641845	1	protein_coding	ZNF623	zinc finger protein 623 [Source:HGNC Symbol;Acc:HGNC:29084]
ENST00000614486.4	73.1464	-1.26985	0.399555	-3.17816	0.0014821	0.0181552	TRUE	17	4796144	4798502	1	protein_coding	PSMB6	proteasome 20S subunit beta 6 [Source:HGNC Symbol;Acc:HGNC:9543]
ENST00000358537.7	98.7376	-8.78769	1.64065	-5.35622	8.49806e-08	3.84819e-06	TRUE	3	58008400	58172251	1	protein_coding	FLNB	filamin B [Source:HGNC Symbol;Acc:HGNC:3755]
ENST00000612898.1	53.1415	1.13413	0.402915	2.81482	0.0048804	0.0467222	TRUE	6	27837760	27865798	1	protein_coding	H2BC15	H2B clustered histone 15 [Source:HGNC Symbol;Acc:HGNC:4749]
ENST00000606613.1	121.343	1.39467	0.262919	5.30457	1.1294e-07	5.00841e-06	TRUE	6	27837760	27865798	1	protein_coding	H2BC15	H2B clustered histone 15 [Source:HGNC Symbol;Acc:HGNC:4749]
ENST00000355057.2	144.912	1.31158	0.220576	5.94619	2.74455e-09	1.67078e-07	TRUE
ENST00000381947.3	33.107	1.41409	0.476468	2.96787	0.0029987	0.0317725	TRUE	21	33485530	33491720	-1	protein_coding	DNAJC28	DnaJ heat shock protein family (Hsp40) member C28 [Source:HGNC Symbol;Acc:HGNC:1297]
ENST00000506539.5	140.152	-1.19067	0.365292	-3.2595	0.00111607	0.0143293	TRUE	5	65722205	65871725	1	protein_coding	NLN	neurolysin [Source:HGNC Symbol;Acc:HGNC:16058]
ENST00000457185.4	14.5122	6.6466	1.41693	4.69083	2.72098e-06	8.464e-05	TRUE	CHR_HSCHR6_MHC_COX_CTG1	31750175	31752228	1	protein_coding	SAPCD1	suppressor APC domain containing 1 [Source:HGNC Symbol;Acc:HGNC:13938]
ENST00000602637.1	208.372	1.94187	0.307642	6.31212	2.75242e-10	1.9946e-08	TRUE	6	26124145	26139116	1	protein_coding	H2AC6	H2A clustered histone 6 [Source:HGNC Symbol;Acc:HGNC:4733]
ENST00000377791.3	949.529	1.71023	0.208232	8.2131	2.15543e-16	3.93126e-14	TRUE	6	26124145	26139116	1	protein_coding	H2AC6	H2A clustered histone 6 [Source:HGNC Symbol;Acc:HGNC:4733]
ENST00000371033.9	141.854	-1.06771	0.364358	-2.93039	0.00338533	0.0349758	TRUE	20	59033145	59042809	-1	protein_coding	PRELID3B	PRELI domain containing 3B [Source:HGNC Symbol;Acc:HGNC:15892]
ENST00000343677.3	583.63	1.31352	0.152777	8.59761	8.13944e-18	1.78074e-15	TRUE
ENST00000314332.5	97.7501	1.60232	0.303018	5.28787	1.23749e-07	5.42582e-06	TRUE	6	26114873	26123926	-1	protein_coding	H2BC4	H2B clustered histone 4 [Source:HGNC Symbol;Acc:HGNC:4757]
ENST00000316296.9	65.2599	-1.18853	0.416048	-2.85672	0.00428042	0.0421345	TRUE	11	70078302	70189528	1	protein_coding	ANO1	anoctamin 1 [Source:HGNC Symbol;Acc:HGNC:21625]
ENST00000413081.1	63.7917	-9.12492	1.39823	-6.52605	6.75266e-11	5.45101e-09	TRUE	7	5306790	5425414	-1	protein_coding	TNRC18	trinucleotide repeat containing 18 [Source:HGNC Symbol;Acc:HGNC:11962]
ENST00000297195.8	337.754	1.16736	0.286048	4.08099	4.4844e-05	0.000966854	TRUE	7	5274369	5306870	1	protein_coding	SLC29A4	solute carrier family 29 member 4 [Source:HGNC Symbol;Acc:HGNC:23097]
ENST00000263088.11	614.019	-1.02547	0.285714	-3.58916	0.00033175	0.00528653	TRUE	17	4807152	4823434	1	protein_coding	PLD2	phospholipase D2 [Source:HGNC Symbol;Acc:HGNC:9068]
ENST00000506824.5	19.0581	-7.38861	1.43751	-5.13985	2.74952e-07	1.10879e-05	TRUE	4	165207561	165323156	1	protein_coding	KLHL2	kelch like family member 2 [Source:HGNC Symbol;Acc:HGNC:6353]
ENST00000426155.6	165.274	2.4097	0.767446	3.1399	0.00169006	0.0201401	TRUE	6	108211222	108261246	-1	protein_coding	SNX3	sorting nexin 3 [Source:HGNC Symbol;Acc:HGNC:11174]
ENST00000320631.8	793.062	-1.24638	0.224179	-5.55974	2.70175e-08	1.35686e-06	TRUE	11	64851642	64888296	-1	protein_coding	EHD1	EH domain containing 1 [Source:HGNC Symbol;Acc:HGNC:3242]
ENST00000466015.1	77.3668	-1.95998	0.53366	-3.67272	0.000239979	0.00403865	TRUE	11	64851642	64888296	-1	protein_coding	EHD1	EH domain containing 1 [Source:HGNC Symbol;Acc:HGNC:3242]
ENST00000587845.5	77.19	-1.13693	0.31777	-3.57784	0.000346445	0.00548558	TRUE	19	55399745	55407788	-1	protein_coding	UBE2S	ubiquitin conjugating enzyme E2 S [Source:HGNC Symbol;Acc:HGNC:17895]
ENST00000589978.1	364.286	-1.17802	0.329948	-3.57033	0.000356532	0.00561249	TRUE	19	55399745	55407788	-1	protein_coding	UBE2S	ubiquitin conjugating enzyme E2 S [Source:HGNC Symbol;Acc:HGNC:17895]
ENST00000631529.1	53.4098	-1.26374	0.437357	-2.88949	0.00385862	0.0387866	TRUE	CHR_HSCHR7_2_CTG4_4	76510496	76515744	1	protein_coding	UPK3B	uroplakin 3B [Source:HGNC Symbol;Acc:HGNC:21444]
ENST00000619038.4	397.394	1.11897	0.130154	8.59729	8.16213e-18	1.78147e-15	TRUE
ENST00000524205.3	54.9521	1.02183	0.326268	3.13187	0.00173696	0.0205583	TRUE	17	15436015	15503608	-1	protein_coding	CDRT4	CMT1A duplicated region transcript 4 [Source:HGNC Symbol;Acc:HGNC:14383]
ENST00000531747.1	12.7944	7.43555	2.32786	3.19415	0.00140244	0.017327	TRUE	11	9138825	9265350	-1	protein_coding	DENND5A	DENN domain containing 5A [Source:HGNC Symbol;Acc:HGNC:19344]
ENST00000561349.6	13.6075	-4.03501	1.29739	-3.1101	0.00187025	0.0218218	TRUE	15	64165525	64356173	-1	protein_coding	CSNK1G1	casein kinase 1 gamma 1 [Source:HGNC Symbol;Acc:HGNC:2454]
ENST00000594827.5	34.3933	1.46067	0.464299	3.14596	0.00165542	0.0198121	TRUE	19	51022216	51028039	-1	protein_coding	KLK11	kallikrein related peptidase 11 [Source:HGNC Symbol;Acc:HGNC:6359]
ENST00000594458.1	15.7131	1.86336	0.642004	2.90241	0.00370304	0.0375424	TRUE	19	51022216	51028039	-1	protein_coding	KLK11	kallikrein related peptidase 11 [Source:HGNC Symbol;Acc:HGNC:6359]
ENST00000513538.2	145.751	-2.02376	0.359031	-5.63671	1.73328e-08	9.08625e-07	TRUE	5	150357629	150400308	1	protein_coding	TCOF1	treacle ribosome biogenesis factor 1 [Source:HGNC Symbol;Acc:HGNC:11654]
ENST00000513346.5	553.4	-1.49687	0.319877	-4.67952	2.87545e-06	8.8994e-05	TRUE	5	150357629	150400308	1	protein_coding	TCOF1	treacle ribosome biogenesis factor 1 [Source:HGNC Symbol;Acc:HGNC:11654]
ENST00000547204.5	155.905	2.37631	0.499667	4.7558	1.97663e-06	6.39704e-05	TRUE	20	63272785	63289790	1	protein_coding	ARFGAP1	ADP ribosylation factor GTPase activating protein 1 [Source:HGNC Symbol;Acc:HGNC:15852]
ENST00000236877.11	29.2628	2.88216	0.81674	3.52886	0.000417362	0.00638351	TRUE	19	47428017	47471893	-1	protein_coding	SLC8A2	solute carrier family 8 member A2 [Source:HGNC Symbol;Acc:HGNC:11069]
ENST00000595327.1	5.33797	-5.53787	1.823	-3.03777	0.00238334	0.0265263	TRUE	19	4675224	4724673	-1	protein_coding	DPP9	dipeptidyl peptidase 9 [Source:HGNC Symbol;Acc:HGNC:18648]
ENST00000597849.5	26.0392	-2.44546	0.763562	-3.2027	0.00136147	0.0169139	TRUE	19	4675224	4724673	-1	protein_coding	DPP9	dipeptidyl peptidase 9 [Source:HGNC Symbol;Acc:HGNC:18648]
ENST00000476176.5	13.716	-6.90523	2.43297	-2.83818	0.0045371	0.0441003	TRUE	3	183015218	183116075	-1	protein_coding	MCCC1	methylcrotonoyl-CoA carboxylase 1 [Source:HGNC Symbol;Acc:HGNC:6936]
ENST00000382159.8	396.657	1.313	0.239634	5.47919	4.27279e-08	2.05616e-06	TRUE	19	2511219	2702694	-1	protein_coding	GNG7	G protein subunit gamma 7 [Source:HGNC Symbol;Acc:HGNC:4410]
ENST00000587867.1	12.2704	3.263	0.970706	3.36147	0.000775283	0.0106365	TRUE	19	2511219	2702694	-1	protein_coding	GNG7	G protein subunit gamma 7 [Source:HGNC Symbol;Acc:HGNC:4410]
ENST00000414440.5	149.833	-1.22626	0.229954	-5.33265	9.67908e-08	4.3382e-06	TRUE	CHR_HSCHR6_MHC_MCF_CTG1	31606569	31622924	-1	protein_coding	DDX39B	DExD-box helicase 39B [Source:HGNC Symbol;Acc:HGNC:13917]
ENST00000438433.5	201.221	-1.66477	0.261341	-6.3701	1.88903e-10	1.40655e-08	TRUE	CHR_HSCHR6_MHC_MCF_CTG1	31606569	31622924	-1	protein_coding	DDX39B	DExD-box helicase 39B [Source:HGNC Symbol;Acc:HGNC:13917]
ENST00000452163.5	102.581	-1.08307	0.251456	-4.30719	1.65343e-05	0.000408067	TRUE	CHR_HSCHR6_MHC_MCF_CTG1	31606569	31622924	-1	protein_coding	DDX39B	DExD-box helicase 39B [Source:HGNC Symbol;Acc:HGNC:13917]
ENST00000560932.1	107.039	1.67515	0.272776	6.14113	8.19359e-10	5.47662e-08	TRUE	15	42067009	42094562	-1	protein_coding	PLA2G4D	phospholipase A2 group IVD [Source:HGNC Symbol;Acc:HGNC:30038]
ENST00000290472.3	291.764	1.85035	0.173907	10.6399	1.9439e-26	9.6781e-24	TRUE
ENST00000583147.5	150.736	-1.11592	0.372912	-2.99244	0.00276759	0.0298526	TRUE	18	9334767	9402420	1	protein_coding	TWSG1	twisted gastrulation BMP signaling modulator 1 [Source:HGNC Symbol;Acc:HGNC:12429]
ENST00000562532.3	351.478	-1.24152	0.142853	-8.6909	3.59585e-18	8.23879e-16	TRUE	20	31968151	32003387	1	protein_coding	XKR7	XK related 7 [Source:HGNC Symbol;Acc:HGNC:23062]
ENST00000260356.5	3638.18	-2.44144	0.165493	-14.7526	2.96177e-49	8.02344e-46	TRUE
ENST00000497720.1	13.8668	-2.321	0.804581	-2.88473	0.00391752	0.039263	TRUE	15	39581079	39599466	1	protein_coding	THBS1	thrombospondin 1 [Source:HGNC Symbol;Acc:HGNC:11785]
ENST00000564377.6	219.832	1.72213	0.397121	4.33653	1.4475e-05	0.000364356	TRUE	3	64092236	64445476	-1	protein_coding	PRICKLE2	prickle planar cell polarity protein 2 [Source:HGNC Symbol;Acc:HGNC:20340]
ENST00000639940.1	41.8913	1.28945	0.432493	2.98144	0.00286901	0.0306914	TRUE	17	63682336	63741986	-1	protein_coding	STRADA	STE20 related adaptor alpha [Source:HGNC Symbol;Acc:HGNC:30172]
ENST00000579350.1	55.0299	1.49768	0.379509	3.94636	7.93477e-05	0.00157577	TRUE	17	63682336	63741986	-1	protein_coding	STRADA	STE20 related adaptor alpha [Source:HGNC Symbol;Acc:HGNC:30172]
ENST00000558770.5	38.0224	2.40918	0.470794	5.11727	3.09982e-07	1.22977e-05	TRUE	15	88877294	88895597	-1	protein_coding	HAPLN3	hyaluronan and proteoglycan link protein 3 [Source:HGNC Symbol;Acc:HGNC:21446]
ENST00000438535.1	35.155	-1.66105	0.480321	-3.45821	0.000543773	0.00795859	TRUE	3	48744597	48847874	-1	protein_coding	PRKAR2A	protein kinase cAMP-dependent type II regulatory subunit alpha [Source:HGNC Symbol;Acc:HGNC:9391]
ENST00000619396.4	594.282	-1.73589	0.525374	-3.3041	0.000952802	0.0126543	TRUE	19	6413348	6424794	-1	protein_coding	KHSRP	KH-type splicing regulatory protein [Source:HGNC Symbol;Acc:HGNC:6316]
ENST00000634529.1	60.069	4.12111	1.39552	2.95311	0.00314592	0.0330134	TRUE	15	64181180	64381440	-1	protein_coding	AC087632.2	novel protein
ENST00000259392.8	1475.96	-1.34356	0.114848	-11.6986	1.29641e-31	9.78749e-29	TRUE	9	113150976	113164140	1	protein_coding	SLC31A2	solute carrier family 31 member 2 [Source:HGNC Symbol;Acc:HGNC:11017]
ENST00000542016.6	26.6036	-7.85771	1.50857	-5.20873	1.9014e-07	7.95127e-06	TRUE	14	22893204	22919182	-1	protein_coding	RBM23	RNA binding motif protein 23 [Source:HGNC Symbol;Acc:HGNC:20155]
ENST00000323744.10	95.0796	1.84356	0.283464	6.50368	7.83766e-11	6.28829e-09	TRUE	15	74890005	74902219	1	protein_coding	MPI	mannose phosphate isomerase [Source:HGNC Symbol;Acc:HGNC:7216]
ENST00000615600.3	9.047	4.44622	1.40537	3.16373	0.0015576	0.0188744	TRUE	CHR_HSCHR20_1_CTG3	64097802	64100643	1	protein_coding	OPRL1	opioid related nociceptin receptor 1 [Source:HGNC Symbol;Acc:HGNC:8155]
ENST00000481024.5	36.1128	-2.84658	1.01177	-2.81348	0.0049008	0.0468591	TRUE	X	30653359	30731456	1	protein_coding	GK	glycerol kinase [Source:HGNC Symbol;Acc:HGNC:4289]
ENST00000611503.4	82.9427	10.1328	1.23763	8.18722	2.67336e-16	4.83757e-14	TRUE	5	107376889	107670937	-1	protein_coding	EFNA5	ephrin A5 [Source:HGNC Symbol;Acc:HGNC:3225]
ENST00000249075.4	209.645	-1.72645	0.294718	-5.85797	4.68554e-09	2.74883e-07	TRUE	22	30240453	30246759	-1	protein_coding	LIF	LIF interleukin 6 family cytokine [Source:HGNC Symbol;Acc:HGNC:6596]
ENST00000397272.7	1924.57	1.10968	0.0814492	13.6242	2.87683e-42	4.5685e-39	TRUE	15	42139034	42156636	-1	protein_coding	PLA2G4F	phospholipase A2 group IVF [Source:HGNC Symbol;Acc:HGNC:27396]
ENST00000562320.1	130.417	2.6005	0.345146	7.5345	4.90211e-14	6.58183e-12	TRUE	15	42139034	42156636	-1	protein_coding	PLA2G4F	phospholipase A2 group IVF [Source:HGNC Symbol;Acc:HGNC:27396]
ENST00000394211.7	178.758	-2.39872	0.513049	-4.67542	2.93358e-06	9.05801e-05	TRUE	17	39737927	39747291	1	protein_coding	GRB7	growth factor receptor bound protein 7 [Source:HGNC Symbol;Acc:HGNC:4567]
ENST00000401395.1	386.838	1.19399	0.346524	3.44562	0.000569748	0.00827978	TRUE	22	24952730	25197448	1	protein_coding	KIAA1671	KIAA1671 [Source:HGNC Symbol;Acc:HGNC:29345]
ENST00000394894.8	2657.97	-1.19471	0.0628626	-19.0052	1.54578e-80	2.03394e-76	TRUE	5	138178719	138187723	1	protein_coding	KIF20A	kinesin family member 20A [Source:HGNC Symbol;Acc:HGNC:9787]
ENST00000443566.6	417.61	1.22687	0.204668	5.99446	2.04162e-09	1.26545e-07	TRUE	9	129887187	130043194	-1	protein_coding	FNBP1	formin binding protein 1 [Source:HGNC Symbol;Acc:HGNC:17069]
ENST00000372599.7	594.332	-1.34099	0.221803	-6.04588	1.48601e-09	9.40692e-08	TRUE	9	128882112	128918039	1	protein_coding	LRRC8A	leucine rich repeat containing 8 VRAC subunit A [Source:HGNC Symbol;Acc:HGNC:19027]
ENST00000570805.1	299.866	-2.22443	0.564744	-3.93882	8.18834e-05	0.0016174	TRUE	17	5432777	5448830	-1	protein_coding	C1QBP	complement C1q binding protein [Source:HGNC Symbol;Acc:HGNC:1243]
ENST00000560985.5	258.615	-1.48648	0.235817	-6.30355	2.90904e-10	2.10314e-08	TRUE	15	89575469	89631056	1	protein_coding	TICRR	TOPBP1 interacting checkpoint and replication regulator [Source:HGNC Symbol;Acc:HGNC:28704]
ENST00000576862.5	111.729	-1.14245	0.368486	-3.1004	0.00193257	0.022393	TRUE	17	5360963	5419676	-1	protein_coding	NUP88	nucleoporin 88 [Source:HGNC Symbol;Acc:HGNC:8067]
ENST00000619412.4	347.019	1.26675	0.366515	3.4562	0.000547852	0.00800578	TRUE	5	107859035	108382098	-1	protein_coding	FBXL17	F-box and leucine rich repeat protein 17 [Source:HGNC Symbol;Acc:HGNC:13615]
ENST00000503603.1	120.944	-1.01916	0.291214	-3.49969	0.000465797	0.00699766	TRUE	17	49838309	49848017	-1	protein_coding	TAC4	tachykinin precursor 4 [Source:HGNC Symbol;Acc:HGNC:16641]
ENST00000522082.5	22.8726	1.5241	0.547043	2.78606	0.00533525	0.0499997	TRUE	8	43140464	43202855	1	protein_coding	HGSNAT	heparan-alpha-glucosaminide N-acetyltransferase [Source:HGNC Symbol;Acc:HGNC:26527]
ENST00000521576.1	136.117	1.4574	0.518088	2.81304	0.00490752	0.0469038	TRUE	8	43140464	43202855	1	protein_coding	HGSNAT	heparan-alpha-glucosaminide N-acetyltransferase [Source:HGNC Symbol;Acc:HGNC:26527]
ENST00000474249.5	10.9527	-6.58447	1.48453	-4.4354	9.19026e-06	0.000245569	TRUE	12	6534512	6538374	1	protein_coding	GAPDH	glyceraldehyde-3-phosphate dehydrogenase [Source:HGNC Symbol;Acc:HGNC:4141]
ENST00000540871.5	17.557	7.8849	1.497	5.26712	1.3858e-07	5.98969e-06	TRUE	14	35278633	35317493	1	protein_coding	PSMA6	proteasome 20S subunit alpha 6 [Source:HGNC Symbol;Acc:HGNC:9535]
ENST00000483670.5	63.9473	1.90975	0.519254	3.67787	0.000235192	0.00396997	TRUE	10	110871795	110900006	1	protein_coding	PDCD4	programmed cell death 4 [Source:HGNC Symbol;Acc:HGNC:8763]
ENST00000400159.6	103.446	1.10113	0.288523	3.81643	0.000135395	0.00248272	TRUE	4	673580	682033	1	protein_coding	MYL5	myosin light chain 5 [Source:HGNC Symbol;Acc:HGNC:7586]
ENST00000483273.2	63.3454	1.24509	0.342149	3.63902	0.000273673	0.00450929	TRUE	1	15807169	15809348	-1	protein_coding	UQCRHL	ubiquinol-cytochrome c reductase hinge protein like [Source:HGNC Symbol;Acc:HGNC:51714]
ENST00000471538.1	36.2791	-1.87357	0.497031	-3.76953	0.000163557	0.00292232	TRUE	1	15836095	15940456	1	protein_coding	SPEN	spen family transcriptional repressor [Source:HGNC Symbol;Acc:HGNC:17575]
ENST00000414833.2	57.4431	-1.87026	0.598847	-3.1231	0.00178957	0.0210565	TRUE	17	30477362	30527592	1	protein_coding	GOSR1	golgi SNAP receptor complex member 1 [Source:HGNC Symbol;Acc:HGNC:4430]
ENST00000593013.5	32.1669	1.77333	0.610144	2.90641	0.00365602	0.037168	TRUE	17	44076746	44123702	-1	protein_coding	HDAC5	histone deacetylase 5 [Source:HGNC Symbol;Acc:HGNC:14068]
ENST00000643932.2	245.019	1.07957	0.180342	5.98622	2.14777e-09	1.32945e-07	TRUE	9	35814451	35865518	1	protein_coding	TMEM8B	transmembrane protein 8B [Source:HGNC Symbol;Acc:HGNC:21427]
ENST00000507165.5	56.6868	1.28577	0.402103	3.19761	0.0013857	0.017165	TRUE	4	681829	689441	-1	protein_coding	SLC49A3	solute carrier family 49 member 3 [Source:HGNC Symbol;Acc:HGNC:26177]
ENST00000625998.2	81.8602	1.65177	0.521988	3.16438	0.00155413	0.0188423	TRUE	13	39009865	39038089	-1	protein_coding	PROSER1	proline and serine rich 1 [Source:HGNC Symbol;Acc:HGNC:20291]
ENST00000449010.5	102.581	-1.08307	0.251456	-4.30719	1.65343e-05	0.000408067	TRUE	CHR_HSCHR6_MHC_SSTO_CTG1	31520968	31533197	-1	protein_coding	DDX39B	DExD-box helicase 39B [Source:HGNC Symbol;Acc:HGNC:13917]
ENST00000597075.1	72.8214	1.25049	0.360992	3.46404	0.000532131	0.00783573	TRUE	19	17555649	17583162	1	protein_coding	COLGALT1	collagen beta(1-O)galactosyltransferase 1 [Source:HGNC Symbol;Acc:HGNC:26182]
ENST00000529389.5	8.61418	-6.23109	1.70801	-3.64816	0.000264127	0.00437549	TRUE	11	65653597	65663090	-1	protein_coding	RELA	RELA proto-oncogene, NF-kB subunit [Source:HGNC Symbol;Acc:HGNC:9955]
ENST00000633082.1	80.0223	-1.49811	0.466529	-3.21119	0.00132188	0.0164868	TRUE	CHR_HSCHR16_3_CTG1	4427764	4458734	1	protein_coding	DNAJA3	DnaJ heat shock protein family (Hsp40) member A3 [Source:HGNC Symbol;Acc:HGNC:11808]
ENST00000505839.1	6.64424	-5.84531	1.84896	-3.16141	0.00157007	0.0189718	TRUE	4	1289887	1340147	1	protein_coding	MAEA	macrophage erythroblast attacher [Source:HGNC Symbol;Acc:HGNC:13731]
ENST00000265074.13	66.4673	-1.20645	0.369708	-3.26324	0.00110145	0.0141895	TRUE	5	32689070	32791724	1	protein_coding	NPR3	natriuretic peptide receptor 3 [Source:HGNC Symbol;Acc:HGNC:7945]
ENST00000305138.8	274.074	1.16898	0.20885	5.59726	2.17771e-08	1.11873e-06	TRUE	5	69369293	69414801	1	protein_coding	RAD17	RAD17 checkpoint clamp loader component [Source:HGNC Symbol;Acc:HGNC:9807]
ENST00000358030.6	119.027	-1.61786	0.476829	-3.39295	0.000691436	0.00969188	TRUE	5	69369293	69414801	1	protein_coding	RAD17	RAD17 checkpoint clamp loader component [Source:HGNC Symbol;Acc:HGNC:9807]
ENST00000434382.2	115.989	-1.23155	0.430959	-2.85769	0.00426742	0.0420335	TRUE	7	65873074	65959563	1	protein_coding	VKORC1L1	vitamin K epoxide reductase complex subunit 1 like 1 [Source:HGNC Symbol;Acc:HGNC:21492]
ENST00000648179.1	1152.67	-1.17795	0.235096	-5.01052	5.42818e-07	2.02991e-05	TRUE	7	65873074	65959563	1	protein_coding	VKORC1L1	vitamin K epoxide reductase complex subunit 1 like 1 [Source:HGNC Symbol;Acc:HGNC:21492]
ENST00000409933.5	15.9061	-21.2612	3.36454	-6.31919	2.6294e-10	1.91298e-08	TRUE	2	64524305	64593005	1	protein_coding	AFTPH	aftiphilin [Source:HGNC Symbol;Acc:HGNC:25951]
ENST00000409183.5	9.75701	7.04171	2.4517	2.87217	0.0040766	0.040531	TRUE	2	64524305	64593005	1	protein_coding	AFTPH	aftiphilin [Source:HGNC Symbol;Acc:HGNC:25951]
ENST00000327381.6	88.8563	1.0537	0.302461	3.48374	0.000494459	0.00735745	TRUE
ENST00000644379.1	22.1048	-7.59153	1.51591	-5.0079	5.50282e-07	2.05366e-05	TRUE	17	43044295	43170245	-1	protein_coding	BRCA1	BRCA1 DNA repair associated [Source:HGNC Symbol;Acc:HGNC:1100]
ENST00000484087.5	13.0011	-6.82394	1.59315	-4.28332	1.84129e-05	0.000448324	TRUE	17	43044295	43170245	-1	protein_coding	BRCA1	BRCA1 DNA repair associated [Source:HGNC Symbol;Acc:HGNC:1100]
ENST00000470026.5	10.083	-4.58753	1.5603	-2.94016	0.00328041	0.034133	TRUE	17	43044295	43170245	-1	protein_coding	BRCA1	BRCA1 DNA repair associated [Source:HGNC Symbol;Acc:HGNC:1100]
ENST00000616279.4	398.454	-1.25479	0.424099	-2.95872	0.00308917	0.0325439	TRUE	2	11179759	11348330	-1	protein_coding	ROCK2	Rho associated coiled-coil containing protein kinase 2 [Source:HGNC Symbol;Acc:HGNC:10252]
ENST00000298537.11	1270.27	-1.2043	0.158438	-7.60107	2.93689e-14	4.12356e-12	TRUE	9	136401922	136410614	-1	protein_coding	ENTR1	endosome associated trafficking regulator 1 [Source:HGNC Symbol;Acc:HGNC:10667]
ENST00000419007.5	28.7579	1.73593	0.529815	3.27649	0.00105107	0.013666	TRUE	3	50267558	50277546	1	protein_coding	SEMA3B	semaphorin 3B [Source:HGNC Symbol;Acc:HGNC:10724]
ENST00000543145.6	23.7055	-3.84658	1.26999	-3.02883	0.00245501	0.0271493	TRUE	15	74409289	74433958	-1	protein_coding	SEMA7A	semaphorin 7A (John Milton Hagen blood group) [Source:HGNC Symbol;Acc:HGNC:10741]
ENST00000506725.1	181.382	-1.21035	0.225015	-5.37895	7.49222e-08	3.42981e-06	TRUE	5	36606355	36688334	1	protein_coding	SLC1A3	solute carrier family 1 member 3 [Source:HGNC Symbol;Acc:HGNC:10941]
ENST00000544894.6	88.039	1.59742	0.302374	5.28293	1.27135e-07	5.55764e-06	TRUE	16	19067614	19080095	1	protein_coding	COQ7	coenzyme Q7, hydroxylase [Source:HGNC Symbol;Acc:HGNC:2244]
ENST00000463795.5	23.1755	2.89499	0.843875	3.43059	0.000602266	0.00867161	TRUE	22	30285117	30289622	-1	protein_coding	CASTOR1	cytosolic arginine sensor for mTORC1 subunit 1 [Source:HGNC Symbol;Acc:HGNC:34423]
ENST00000262138.4	920.66	-2.47435	0.141072	-17.5396	7.13693e-69	3.65197e-65	TRUE	17	66964707	67033398	1	protein_coding	CACNG4	calcium voltage-gated channel auxiliary subunit gamma 4 [Source:HGNC Symbol;Acc:HGNC:1408]
ENST00000424454.5	11.03	7.22171	2.57527	2.80425	0.00504334	0.0478832	TRUE	10	28532493	28623112	1	protein_coding	WAC	WW domain containing adaptor with coiled-coil [Source:HGNC Symbol;Acc:HGNC:17327]
ENST00000467249.1	511.214	-1.01278	0.18561	-5.45653	4.85539e-08	2.31878e-06	TRUE	10	68331174	68343191	1	protein_coding	HNRNPH3	heterogeneous nuclear ribonucleoprotein H3 [Source:HGNC Symbol;Acc:HGNC:5043]
ENST00000470258.5	47.5133	2.39137	0.692673	3.45238	0.00055567	0.00810203	TRUE	13	39038306	39050109	1	protein_coding	NHLRC3	NHL repeat containing 3 [Source:HGNC Symbol;Acc:HGNC:33751]
ENST00000379599.6	268.575	1.4707	0.172962	8.50303	1.84712e-17	3.83178e-15	TRUE	13	39038306	39050109	1	protein_coding	NHLRC3	NHL repeat containing 3 [Source:HGNC Symbol;Acc:HGNC:33751]
ENST00000389420.7	36.0013	3.13007	0.978883	3.1976	0.00138579	0.017165	TRUE
ENST00000295522.4	1924.78	-2.7972	0.203346	-13.7559	4.69665e-43	8.16207e-40	TRUE	3	190305707	190322446	-1	protein_coding	CLDN1	claudin 1 [Source:HGNC Symbol;Acc:HGNC:2032]
ENST00000085068.7	102.402	-1.00599	0.33496	-3.00332	0.00267054	0.0289925	TRUE	19	55452985	55462343	-1	protein_coding	ISOC2	isochorismatase domain containing 2 [Source:HGNC Symbol;Acc:HGNC:26278]
ENST00000389428.7	110.293	4.16677	1.03339	4.03213	5.52737e-05	0.00115548	TRUE	15	47184101	47774228	1	protein_coding	SEMA6D	semaphorin 6D [Source:HGNC Symbol;Acc:HGNC:16770]
ENST00000406652.5	179.431	1.13437	0.399092	2.84237	0.00447799	0.0436824	TRUE	2	42494569	42756947	1	protein_coding	MTA3	metastasis associated 1 family member 3 [Source:HGNC Symbol;Acc:HGNC:23784]
ENST00000432462.6	374.436	-1.04649	0.149308	-7.00893	2.40146e-12	2.42798e-10	TRUE	CHR_HSCHR6_MHC_SSTO_CTG1	30712452	30717677	1	protein_coding	TUBB	tubulin beta class I [Source:HGNC Symbol;Acc:HGNC:20778]
ENST00000614491.1	274.696	1.46448	0.45501	3.21855	0.00128839	0.0161673	TRUE	8	142771197	142777810	-1	protein_coding	LYNX1	Ly6/neurotoxin 1 [Source:HGNC Symbol;Acc:HGNC:29604]
ENST00000257100.7	44.6482	2.05389	0.704426	2.91569	0.00354898	0.0363486	TRUE	1	31790422	31816051	-1	protein_coding	SPOCD1	SPOC domain containing 1 [Source:HGNC Symbol;Acc:HGNC:26338]
ENST00000360482.6	88.8119	1.15162	0.347785	3.31131	0.000928613	0.0123743	TRUE	1	31790422	31816051	-1	protein_coding	SPOCD1	SPOC domain containing 1 [Source:HGNC Symbol;Acc:HGNC:26338]
ENST00000468720.5	86.0868	1.13068	0.282181	4.00694	6.15115e-05	0.00126832	TRUE	1	31790422	31816051	-1	protein_coding	SPOCD1	SPOC domain containing 1 [Source:HGNC Symbol;Acc:HGNC:26338]
ENST00000543216.5	295.351	-1.07596	0.230852	-4.66081	3.14975e-06	9.63823e-05	TRUE	X	44873177	45112779	1	protein_coding	KDM6A	lysine demethylase 6A [Source:HGNC Symbol;Acc:HGNC:12637]
ENST00000382899.8	160.353	-1.14564	0.39001	-2.93747	0.00330907	0.0343459	TRUE	X	44873177	45112779	1	protein_coding	KDM6A	lysine demethylase 6A [Source:HGNC Symbol;Acc:HGNC:12637]
ENST00000536777.5	19.3993	-7.40223	2.45026	-3.02099	0.00251946	0.0276881	TRUE	X	44873177	45112779	1	protein_coding	KDM6A	lysine demethylase 6A [Source:HGNC Symbol;Acc:HGNC:12637]
ENST00000611961.1	18.3782	21.3558	3.19431	6.68556	2.30043e-11	1.9989e-09	TRUE	17	4932277	4935023	1	protein_coding	GP1BA	glycoprotein Ib platelet subunit alpha [Source:HGNC Symbol;Acc:HGNC:4439]
ENST00000601496.5	16.9375	-1.94426	0.697808	-2.78624	0.00533242	0.0499794	TRUE	19	48795062	48811029	-1	protein_coding	BCAT2	branched chain amino acid transaminase 2 [Source:HGNC Symbol;Acc:HGNC:977]
ENST00000579415.5	19.5325	8.04196	1.60497	5.01065	5.42468e-07	2.02976e-05	TRUE	18	9546791	9615240	-1	protein_coding	PPP4R1	protein phosphatase 4 regulatory subunit 1 [Source:HGNC Symbol;Acc:HGNC:9320]
ENST00000568357.1	36.8709	1.88256	0.489528	3.84565	0.000120232	0.00224771	TRUE	15	42158701	42208316	-1	protein_coding	VPS39	VPS39 subunit of HOPS complex [Source:HGNC Symbol;Acc:HGNC:20593]
ENST00000334793.5	49.3432	-1.10749	0.396546	-2.79285	0.00522463	0.0491743	TRUE
ENST00000457131.1	1356.84	-1.78021	0.39625	-4.49265	7.03421e-06	0.000194154	TRUE	3	12834485	12841582	-1	protein_coding	RPL32	ribosomal protein L32 [Source:HGNC Symbol;Acc:HGNC:10336]
ENST00000466046.5	134.868	1.28578	0.350227	3.67129	0.000241328	0.00405616	TRUE	3	9917074	9933630	1	protein_coding	IL17RC	interleukin 17 receptor C [Source:HGNC Symbol;Acc:HGNC:18358]
ENST00000646663.1	8.35016	-6.17687	1.80947	-3.41363	0.000641024	0.00911321	TRUE	11	109864295	110296712	-1	protein_coding	RDX	radixin [Source:HGNC Symbol;Acc:HGNC:9944]
ENST00000529774.1	15.0149	7.65595	1.75352	4.36604	1.26519e-05	0.000324149	TRUE	11	109864295	110296712	-1	protein_coding	RDX	radixin [Source:HGNC Symbol;Acc:HGNC:9944]
ENST00000613981.3	157.974	2.56242	0.903096	2.83738	0.0045486	0.0441891	TRUE	CHR_HSCHR17_3_CTG2	1003519	1116206	-1	protein_coding	ABR	ABR activator of RhoGEF and GTPase [Source:HGNC Symbol;Acc:HGNC:81]
ENST00000466939.1	167.262	-1.29734	0.392397	-3.30619	0.000945753	0.0125772	TRUE	3	183122215	183163839	-1	protein_coding	LAMP3	lysosomal associated membrane protein 3 [Source:HGNC Symbol;Acc:HGNC:14582]
ENST00000526171.5	179.537	-2.02238	0.613902	-3.29431	0.00098665	0.0129916	TRUE	11	65122183	65127371	1	protein_coding	MRPL49	mitochondrial ribosomal protein L49 [Source:HGNC Symbol;Acc:HGNC:1176]
ENST00000279242.6	2839.65	-1.13348	0.0802904	-14.1172	2.974e-45	6.52198e-42	TRUE
ENST00000492366.5	235.312	1.4602	0.284893	5.12542	2.96878e-07	1.18681e-05	TRUE	4	103077592	103099870	-1	protein_coding	BDH2	3-hydroxybutyrate dehydrogenase 2 [Source:HGNC Symbol;Acc:HGNC:32389]
ENST00000460378.1	326.486	1.28461	0.231032	5.56029	2.69325e-08	1.35332e-06	TRUE	1	28887091	29120046	1	protein_coding	EPB41	erythrocyte membrane protein band 4.1 [Source:HGNC Symbol;Acc:HGNC:3377]
ENST00000453961.2	84.8529	-1.40221	0.378615	-3.70351	0.000212634	0.00365662	TRUE	CHR_HSCHR6_MHC_COX_CTG1	32133204	32138654	-1	protein_coding	PBX2	PBX homeobox 2 [Source:HGNC Symbol;Acc:HGNC:8633]
ENST00000505838.1	40.0405	-1.42591	0.440647	-3.23595	0.00121237	0.0153578	TRUE	4	103019868	103085829	-1	protein_coding	SLC9B2	solute carrier family 9 member B2 [Source:HGNC Symbol;Acc:HGNC:25143]
ENST00000359353.9	363.945	-1.76138	0.406491	-4.33314	1.46998e-05	0.000369121	TRUE	17	63773603	63819317	1	protein_coding	DDX42	DEAD-box helicase 42 [Source:HGNC Symbol;Acc:HGNC:18676]
ENST00000632195.1	118.029	-3.63762	0.383294	-9.49044	2.30065e-21	7.48775e-19	TRUE	CHR_HSCHR7_2_CTG6	142038524	142106747	1	protein_coding	MGAM	maltase-glucoamylase [Source:HGNC Symbol;Acc:HGNC:7043]
ENST00000300231.6	321.583	1.16431	0.308248	3.77719	0.000158607	0.0028416	TRUE	15	43510958	43531620	1	protein_coding	MAP1A	microtubule associated protein 1A [Source:HGNC Symbol;Acc:HGNC:6835]
ENST00000582252.1	740.803	-1.38998	0.36305	-3.82862	0.000128866	0.00237957	TRUE	17	63745255	63776351	-1	protein_coding	CCDC47	coiled-coil domain containing 47 [Source:HGNC Symbol;Acc:HGNC:24856]
ENST00000552309.5	29.1888	1.90739	0.498293	3.82785	0.000129269	0.00238654	TRUE	12	43758944	43789543	1	protein_coding	IRAK4	interleukin 1 receptor associated kinase 4 [Source:HGNC Symbol;Acc:HGNC:17967]
ENST00000305363.9	61.6282	1.76282	0.536123	3.28808	0.00100872	0.0132273	TRUE	4	68447463	68497604	1	protein_coding	TMPRSS11E	transmembrane serine protease 11E [Source:HGNC Symbol;Acc:HGNC:24465]
ENST00000504757.2	138.992	-1.17051	0.413495	-2.83076	0.00464371	0.0449468	TRUE	4	56467617	56503681	1	protein_coding	SRP72	signal recognition particle 72 [Source:HGNC Symbol;Acc:HGNC:11303]
ENST00000462790.8	248.644	-1.26742	0.193108	-6.56325	5.26485e-11	4.30661e-09	TRUE	19	19176903	19192591	-1	protein_coding	BORCS8	BLOC-1 related complex subunit 8 [Source:HGNC Symbol;Acc:HGNC:37247]
ENST00000469733.5	29.4876	1.67688	0.596833	2.80963	0.00495981	0.0472809	TRUE	1	2184461	2212720	-1	protein_coding	FAAP20	FA core complex associated protein 20 [Source:HGNC Symbol;Acc:HGNC:26428]
ENST00000521473.5	16.647	3.05744	0.962961	3.17504	0.00149814	0.0183056	TRUE	8	28600469	28755599	1	protein_coding	EXTL3	exostosin like glycosyltransferase 3 [Source:HGNC Symbol;Acc:HGNC:3518]
ENST00000442196.7	321.923	1.31874	0.19078	6.91239	4.7657e-12	4.63027e-10	TRUE	15	55340032	55408510	-1	protein_coding	CCPG1	cell cycle progression 1 [Source:HGNC Symbol;Acc:HGNC:24227]
ENST00000308724.9	217.425	1.06787	0.234202	4.55961	5.12476e-06	0.000148062	TRUE	14	23559565	23568070	-1	protein_coding	AP1G2	adaptor related protein complex 1 subunit gamma 2 [Source:HGNC Symbol;Acc:HGNC:556]
ENST00000557391.1	72.3677	1.37898	0.316968	4.35054	1.35803e-05	0.000344961	TRUE	14	23559565	23568070	-1	protein_coding	AP1G2	adaptor related protein complex 1 subunit gamma 2 [Source:HGNC Symbol;Acc:HGNC:556]
ENST00000553685.1	131.997	1.25234	0.285163	4.39167	1.12482e-05	0.000292994	TRUE	14	23559565	23568070	-1	protein_coding	AP1G2	adaptor related protein complex 1 subunit gamma 2 [Source:HGNC Symbol;Acc:HGNC:556]
ENST00000266085.6	7618.12	-1.70914	0.0757201	-22.5718	8.20879e-113	3.7804e-108	TRUE	22	32801701	32863043	1	protein_coding	TIMP3	TIMP metallopeptidase inhibitor 3 [Source:HGNC Symbol;Acc:HGNC:11822]
ENST00000396425.7	541.299	-1.1205	0.14565	-7.69312	1.43592e-14	2.08608e-12	TRUE	22	41969475	41998221	1	protein_coding	SEPTIN3	septin 3 [Source:HGNC Symbol;Acc:HGNC:10750]
ENST00000563742.1	51.837	1.24616	0.435147	2.86377	0.00418638	0.0413813	TRUE	15	55318960	55355648	1	protein_coding	PIGB	phosphatidylinositol glycan anchor biosynthesis class B [Source:HGNC Symbol;Acc:HGNC:8959]
ENST00000244728.10	143.015	1.56374	0.260395	6.00525	1.91034e-09	1.19048e-07	TRUE	6	56056590	56394094	-1	protein_coding	COL21A1	collagen type XXI alpha 1 chain [Source:HGNC Symbol;Acc:HGNC:17025]
ENST00000356577.9	4429.18	-1.84552	0.301681	-6.11746	9.50784e-10	6.25074e-08	TRUE
ENST00000381692.6	875.82	1.16233	0.384655	3.02175	0.00251321	0.0276363	TRUE	21	33543038	33577481	1	protein_coding	SON	SON DNA binding protein [Source:HGNC Symbol;Acc:HGNC:11183]
ENST00000503139.5	19.1436	-3.29089	0.858794	-3.83199	0.00012711	0.00235375	TRUE	4	121801318	121817021	1	protein_coding	EXOSC9	exosome component 9 [Source:HGNC Symbol;Acc:HGNC:9137]
ENST00000447830.2	45.3026	1.35374	0.406381	3.33121	0.000864694	0.0116608	TRUE	8	144012280	144047114	1	protein_coding	SPATC1	spermatogenesis and centriole associated 1 [Source:HGNC Symbol;Acc:HGNC:30510]
ENST00000400561.6	122.169	-1.7929	0.360704	-4.97055	6.67631e-07	2.43151e-05	TRUE	22	17787649	18024561	-1	protein_coding	MICAL3	microtubule associated monooxygenase, calponin and LIM domain containing 3 [Source:HGNC Symbol;Acc:HGNC:24694]
ENST00000461307.5	378.408	-1.0675	0.192422	-5.54767	2.89504e-08	1.44919e-06	TRUE	22	17787649	18024561	-1	protein_coding	MICAL3	microtubule associated monooxygenase, calponin and LIM domain containing 3 [Source:HGNC Symbol;Acc:HGNC:24694]
ENST00000585038.1	68.4593	-1.34406	0.414084	-3.24586	0.00117098	0.0149073	TRUE	22	17787649	18024561	-1	protein_coding	MICAL3	microtubule associated monooxygenase, calponin and LIM domain containing 3 [Source:HGNC Symbol;Acc:HGNC:24694]
ENST00000264221.6	2624.66	-1.35949	0.17236	-7.88748	3.08351e-15	4.79194e-13	TRUE	4	56435741	56464579	1	protein_coding	PAICS	phosphoribosylaminoimidazole carboxylase and phosphoribosylaminoimidazolesuccinocarboxamide synthase [Source:HGNC Symbol;Acc:HGNC:8587]
ENST00000618804.4	50.7826	2.56525	0.543695	4.71818	2.37968e-06	7.51656e-05	TRUE
ENST00000526630.2	62.9552	1.49367	0.405527	3.68328	0.000230252	0.00390061	TRUE	11	18322295	18367045	1	protein_coding	GTF2H1	general transcription factor IIH subunit 1 [Source:HGNC Symbol;Acc:HGNC:4655]
ENST00000368930.5	35.5739	-8.27598	1.42617	-5.80294	6.51636e-09	3.72099e-07	TRUE	6	110180141	110254275	1	protein_coding	CDC40	cell division cycle 40 [Source:HGNC Symbol;Acc:HGNC:17350]
ENST00000472866.6	8.05103	6.76038	1.80475	3.74587	0.000179767	0.00317377	TRUE	3	39107704	39138903	1	protein_coding	TTC21A	tetratricopeptide repeat domain 21A [Source:HGNC Symbol;Acc:HGNC:30761]
ENST00000644077.1	177.765	2.58946	0.464289	5.57726	2.44342e-08	1.24477e-06	TRUE	12	6570082	6614524	-1	protein_coding	CHD4	chromodomain helicase DNA binding protein 4 [Source:HGNC Symbol;Acc:HGNC:1919]
ENST00000525460.5	146.118	1.44163	0.460821	3.12839	0.00175764	0.0207581	TRUE	1	107571161	107965180	-1	protein_coding	VAV3	vav guanine nucleotide exchange factor 3 [Source:HGNC Symbol;Acc:HGNC:12659]
ENST00000483208.5	22.0238	3.56218	0.977468	3.64429	0.000268126	0.00442978	TRUE	15	42348103	42412317	1	protein_coding	AC012651.1	novel transcript
ENST00000548553.1	231.58	1.16182	0.180551	6.43484	1.23601e-10	9.52667e-09	TRUE	12	50923472	50932510	1	protein_coding	METTL7A	methyltransferase like 7A [Source:HGNC Symbol;Acc:HGNC:24550]
ENST00000547104.1	481.274	1.37615	0.225505	6.10254	1.04395e-09	6.81946e-08	TRUE	12	50923472	50932510	1	protein_coding	METTL7A	methyltransferase like 7A [Source:HGNC Symbol;Acc:HGNC:24550]
ENST00000420504.2	85.7876	-1.43258	0.386573	-3.70584	0.000210688	0.00363062	TRUE	1	29119429	29123903	-1	protein_coding	TMEM200B	transmembrane protein 200B [Source:HGNC Symbol;Acc:HGNC:33785]
ENST00000225972.8	8596.24	-1.03039	0.0891051	-11.5637	6.29261e-31	4.5999e-28	TRUE	17	50375059	50397523	-1	protein_coding	LRRC59	leucine rich repeat containing 59 [Source:HGNC Symbol;Acc:HGNC:28817]
ENST00000529987.5	72.7828	9.94379	1.37969	7.20727	5.70858e-13	6.37326e-11	TRUE	11	90200429	90223077	-1	protein_coding	CHORDC1	cysteine and histidine rich domain containing 1 [Source:HGNC Symbol;Acc:HGNC:14525]
ENST00000325568.9	155.956	-1.71038	0.288379	-5.93103	3.01037e-09	1.82057e-07	TRUE	16	3065297	3082192	1	protein_coding	IL32	interleukin 32 [Source:HGNC Symbol;Acc:HGNC:16830]
ENST00000526464.6	122.251	-1.27922	0.318544	-4.01583	5.9238e-05	0.00122924	TRUE	16	3065297	3082192	1	protein_coding	IL32	interleukin 32 [Source:HGNC Symbol;Acc:HGNC:16830]
ENST00000440815.7	63.9237	-1.02188	0.342376	-2.98467	0.0028388	0.0304283	TRUE	16	3065297	3082192	1	protein_coding	IL32	interleukin 32 [Source:HGNC Symbol;Acc:HGNC:16830]
ENST00000529550.5	47.1315	-4.4194	1.24262	-3.55651	0.000375807	0.00587178	TRUE	16	3065297	3082192	1	protein_coding	IL32	interleukin 32 [Source:HGNC Symbol;Acc:HGNC:16830]
ENST00000528163.6	389.873	-1.59056	0.148558	-10.7067	9.47153e-27	4.87366e-24	TRUE	16	3065297	3082192	1	protein_coding	IL32	interleukin 32 [Source:HGNC Symbol;Acc:HGNC:16830]
ENST00000444393.7	106.838	-1.9091	0.323199	-5.90688	3.48651e-09	2.08525e-07	TRUE	16	3065297	3082192	1	protein_coding	IL32	interleukin 32 [Source:HGNC Symbol;Acc:HGNC:16830]
ENST00000396890.6	102.172	-2.29585	0.457284	-5.02061	5.15074e-07	1.93955e-05	TRUE	16	3065297	3082192	1	protein_coding	IL32	interleukin 32 [Source:HGNC Symbol;Acc:HGNC:16830]
ENST00000530538.6	49.2757	-1.8281	0.568531	-3.21548	0.00130225	0.0163079	TRUE	16	3065297	3082192	1	protein_coding	IL32	interleukin 32 [Source:HGNC Symbol;Acc:HGNC:16830]
ENST00000548476.5	131.424	-1.92007	0.633988	-3.02856	0.00245722	0.0271694	TRUE	16	3065297	3082192	1	protein_coding	IL32	interleukin 32 [Source:HGNC Symbol;Acc:HGNC:16830]
ENST00000545509.2	54.8807	2.60252	0.607626	4.28311	1.84303e-05	0.000448324	TRUE	12	2812622	2859791	1	protein_coding	ITFG2	integrin alpha FG-GAP repeat containing 2 [Source:HGNC Symbol;Acc:HGNC:30879]
ENST00000555914.5	302.065	2.64265	0.378632	6.97947	2.96299e-12	2.95997e-10	TRUE	14	21209136	21269494	-1	protein_coding	HNRNPC	heterogeneous nuclear ribonucleoprotein C [Source:HGNC Symbol;Acc:HGNC:5035]
ENST00000555309.5	636.614	-1.28853	0.282958	-4.55378	5.26892e-06	0.000151751	TRUE	14	21209136	21269494	-1	protein_coding	HNRNPC	heterogeneous nuclear ribonucleoprotein C [Source:HGNC Symbol;Acc:HGNC:5035]
ENST00000449098.5	136.301	1.72054	0.456063	3.7726	0.000161558	0.00288899	TRUE	14	21209136	21269494	-1	protein_coding	HNRNPC	heterogeneous nuclear ribonucleoprotein C [Source:HGNC Symbol;Acc:HGNC:5035]
ENST00000431640.5	373.992	-1.84957	0.35521	-5.20696	1.91962e-07	8.0149e-06	TRUE	7	44565417	44575051	-1	protein_coding	DDX56	DEAD-box helicase 56 [Source:HGNC Symbol;Acc:HGNC:18193]
ENST00000409121.6	178.097	1.11374	0.233657	4.76654	1.8742e-06	6.12362e-05	TRUE	2	113627229	113643396	1	protein_coding	RABL2A	RAB, member of RAS oncogene family like 2A [Source:HGNC Symbol;Acc:HGNC:9799]
ENST00000494909.5	81.4306	1.2359	0.286759	4.30988	1.63342e-05	0.000404755	TRUE	2	113627229	113643396	1	protein_coding	RABL2A	RAB, member of RAS oncogene family like 2A [Source:HGNC Symbol;Acc:HGNC:9799]
ENST00000474556.5	27.5781	-4.08137	1.36775	-2.98401	0.00284497	0.0304803	TRUE	3	50287732	50292918	-1	protein_coding	IFRD2	interferon related developmental regulator 2 [Source:HGNC Symbol;Acc:HGNC:5457]
ENST00000467783.1	6.768	6.50738	2.11728	3.07346	0.00211593	0.0240962	TRUE	7	1428465	1459470	-1	protein_coding	MICALL2	MICAL like 2 [Source:HGNC Symbol;Acc:HGNC:29672]
ENST00000520200.5	9456.87	1.29498	0.394012	3.28664	0.00101391	0.0132803	TRUE	5	151504093	151568944	-1	protein_coding	FAT2	FAT atypical cadherin 2 [Source:HGNC Symbol;Acc:HGNC:3596]
ENST00000561080.5	90.5479	1.3042	0.384654	3.39059	0.000697425	0.00976544	TRUE	15	34229784	34338060	-1	protein_coding	SLC12A6	solute carrier family 12 member 6 [Source:HGNC Symbol;Acc:HGNC:10914]
ENST00000510651.5	5.42815	-5.57556	1.75249	-3.18152	0.00146506	0.0179825	TRUE	3	126006355	126101561	-1	protein_coding	SLC41A3	solute carrier family 41 member 3 [Source:HGNC Symbol;Acc:HGNC:31046]
ENST00000646607.2	39.2946	1.66884	0.426746	3.91061	9.20634e-05	0.00178593	TRUE	13	77895481	77975529	-1	protein_coding	EDNRB	endothelin receptor type B [Source:HGNC Symbol;Acc:HGNC:3180]
ENST00000641936.1	605.952	1.12553	0.373977	3.00963	0.0026157	0.0285182	TRUE	17	18697998	18736118	1	protein_coding	TRIM16L	tripartite motif containing 16 like [Source:HGNC Symbol;Acc:HGNC:32670]
ENST00000641182.1	49.4117	-8.76167	1.33091	-6.58323	4.60345e-11	3.80615e-09	TRUE	17	18697998	18736118	1	protein_coding	TRIM16L	tripartite motif containing 16 like [Source:HGNC Symbol;Acc:HGNC:32670]
ENST00000219022.3	19.5058	2.40604	0.71088	3.3846	0.000712828	0.00994482	TRUE	13	53028813	53052057	1	protein_coding	OLFM4	olfactomedin 4 [Source:HGNC Symbol;Acc:HGNC:17190]
ENST00000518318.6	84.5211	2.09201	0.3809	5.49229	3.96746e-08	1.9298e-06	TRUE
ENST00000566265.1	17.7085	7.8973	1.70866	4.62193	3.80186e-06	0.000113841	TRUE	16	58462846	58513628	1	protein_coding	NDRG4	NDRG family member 4 [Source:HGNC Symbol;Acc:HGNC:14466]
ENST00000305481.10	141.818	1.50712	0.429062	3.51259	0.000443757	0.00671695	TRUE	11	11841423	11961887	1	protein_coding	USP47	ubiquitin specific peptidase 47 [Source:HGNC Symbol;Acc:HGNC:20076]
ENST00000428221.5	16.927	-7.20599	2.41417	-2.98488	0.00283693	0.0304204	TRUE	2	11444375	11466177	-1	protein_coding	E2F6	E2F transcription factor 6 [Source:HGNC Symbol;Acc:HGNC:3120]
ENST00000339998.10	34.7191	3.60936	0.923308	3.90916	9.26179e-05	0.00179517	TRUE	18	50266882	50281774	-1	protein_coding	MBD1	methyl-CpG binding domain protein 1 [Source:HGNC Symbol;Acc:HGNC:6916]
ENST00000346049.10	2789.83	-1.24219	0.0971175	-12.7906	1.84939e-37	2.07731e-34	TRUE	8	27311482	27459391	1	protein_coding	PTK2B	protein tyrosine kinase 2 beta [Source:HGNC Symbol;Acc:HGNC:9612]
ENST00000420218.3	50.6703	-4.68062	0.878774	-5.32631	1.00229e-07	4.4814e-06	TRUE	8	27311482	27459391	1	protein_coding	PTK2B	protein tyrosine kinase 2 beta [Source:HGNC Symbol;Acc:HGNC:9612]
ENST00000622020.4	63.7988	-1.43608	0.513191	-2.79833	0.00513681	0.0485164	TRUE	1	5862811	5992473	-1	protein_coding	NPHP4	nephrocystin 4 [Source:HGNC Symbol;Acc:HGNC:19104]
ENST00000645065.1	20.6831	3.91904	1.38377	2.83214	0.00462373	0.0447753	TRUE	5	140691430	140699305	1	protein_coding	HARS2	histidyl-tRNA synthetase 2, mitochondrial [Source:HGNC Symbol;Acc:HGNC:4817]
ENST00000605618.5	351.989	-1.34546	0.221991	-6.06087	1.35384e-09	8.63553e-08	TRUE	19	35248330	35267964	1	protein_coding	LSR	lipolysis stimulated lipoprotein receptor [Source:HGNC Symbol;Acc:HGNC:29572]
ENST00000400113.8	31.4499	1.48025	0.497102	2.97777	0.00290358	0.0309749	TRUE	13	19173772	19181824	-1	protein_coding	TUBA3C	tubulin alpha 3c [Source:HGNC Symbol;Acc:HGNC:12408]
ENST00000439702.5	17.3972	-7.25018	1.82468	-3.97341	7.08523e-05	0.00143112	TRUE	7	43875894	43926411	-1	protein_coding	URGCP	upregulator of cell proliferation [Source:HGNC Symbol;Acc:HGNC:30890]
ENST00000529383.5	582.698	-1.1703	0.199771	-5.85821	4.67876e-09	2.7466e-07	TRUE	17	44205033	44221626	-1	protein_coding	UBTF	upstream binding transcription factor [Source:HGNC Symbol;Acc:HGNC:12511]
ENST00000342058.8	12.8683	-6.80654	1.47124	-4.6264	3.72084e-06	0.000111669	TRUE	14	91869412	91947987	-1	protein_coding	FBLN5	fibulin 5 [Source:HGNC Symbol;Acc:HGNC:3602]
ENST00000389037.7	142.441	1.87714	0.522493	3.59266	0.000327317	0.00522584	TRUE	15	45129933	45165576	1	protein_coding	DUOX1	dual oxidase 1 [Source:HGNC Symbol;Acc:HGNC:3062]
ENST00000557893.5	32.6744	1.53808	0.476529	3.22766	0.00124806	0.0157314	TRUE	15	45129933	45165576	1	protein_coding	DUOX1	dual oxidase 1 [Source:HGNC Symbol;Acc:HGNC:3062]
ENST00000329841.10	2981.48	-2.48692	0.134998	-18.4219	8.7718e-76	8.97706e-72	TRUE	15	100877714	100916626	1	protein_coding	ALDH1A3	aldehyde dehydrogenase 1 family member A3 [Source:HGNC Symbol;Acc:HGNC:409]
ENST00000558033.5	29.7267	-2.97943	0.706616	-4.21647	2.48154e-05	0.000582034	TRUE	15	100877714	100916626	1	protein_coding	ALDH1A3	aldehyde dehydrogenase 1 family member A3 [Source:HGNC Symbol;Acc:HGNC:409]
ENST00000558869.1	41.0862	-3.40173	0.824697	-4.12483	3.71013e-05	0.000821653	TRUE	15	100877714	100916626	1	protein_coding	ALDH1A3	aldehyde dehydrogenase 1 family member A3 [Source:HGNC Symbol;Acc:HGNC:409]
ENST00000421473.6	374.436	-1.04649	0.149308	-7.00893	2.40146e-12	2.42798e-10	TRUE	CHR_HSCHR6_MHC_APD_CTG1	30784111	30789336	1	protein_coding	TUBB	tubulin beta class I [Source:HGNC Symbol;Acc:HGNC:20778]
ENST00000374859.3	128.556	-1.63928	0.292873	-5.59725	2.1778e-08	1.11873e-06	TRUE	6	32844136	32859851	1	protein_coding	PSMB9	proteasome 20S subunit beta 9 [Source:HGNC Symbol;Acc:HGNC:9546]
ENST00000263278.9	36.7912	1.89479	0.449298	4.21723	2.47324e-05	0.000580678	TRUE	19	48813018	48836510	-1	protein_coding	HSD17B14	hydroxysteroid 17-beta dehydrogenase 14 [Source:HGNC Symbol;Acc:HGNC:23238]
ENST00000251334.6	74.0359	-4.60826	1.21224	-3.80143	0.000143861	0.00261402	TRUE	17	61865367	61928016	-1	protein_coding	INTS2	integrator complex subunit 2 [Source:HGNC Symbol;Acc:HGNC:29241]
ENST00000589332.7	101.679	1.35756	0.258268	5.25641	1.46897e-07	6.31066e-06	TRUE	18	35366694	35377337	-1	protein_coding	ZNF396	zinc finger protein 396 [Source:HGNC Symbol;Acc:HGNC:18824]
ENST00000613292.1	78.7348	1.09495	0.344519	3.1782	0.0014819	0.0181552	TRUE	10	100969518	100985871	1	protein_coding	SEMA4G	semaphorin 4G [Source:HGNC Symbol;Acc:HGNC:10735]
ENST00000486249.5	8.54382	-6.21919	1.56503	-3.97385	7.07188e-05	0.00142937	TRUE	3	98732236	98821201	1	protein_coding	ST3GAL6	ST3 beta-galactoside alpha-2,3-sialyltransferase 6 [Source:HGNC Symbol;Acc:HGNC:18080]
ENST00000253925.11	926.354	-1.04585	0.310966	-3.36322	0.000770389	0.0105812	TRUE	11	70270700	70385312	1	protein_coding	PPFIA1	PTPRF interacting protein alpha 1 [Source:HGNC Symbol;Acc:HGNC:9245]
ENST00000547198.5	66.662	2.4258	0.687939	3.52618	0.000421601	0.00643234	TRUE	12	50979401	51028566	-1	protein_coding	SLC11A2	solute carrier family 11 member 2 [Source:HGNC Symbol;Acc:HGNC:10908]
ENST00000620565.4	252.794	-1.28064	0.300505	-4.26163	2.02944e-05	0.00048805	TRUE	19	4903080	4962154	1	protein_coding	UHRF1	ubiquitin like with PHD and ring finger domains 1 [Source:HGNC Symbol;Acc:HGNC:12556]
ENST00000650932.1	2406.97	-1.17815	0.248939	-4.73268	2.21579e-06	7.0789e-05	TRUE	19	4903080	4962154	1	protein_coding	UHRF1	ubiquitin like with PHD and ring finger domains 1 [Source:HGNC Symbol;Acc:HGNC:12556]
ENST00000650153.1	101.743	1.30465	0.336072	3.88205	0.000103579	0.00197726	TRUE	11	34438934	34472060	1	protein_coding	CAT	catalase [Source:HGNC Symbol;Acc:HGNC:1516]
ENST00000530343.1	77.1826	1.1541	0.291611	3.95767	7.56836e-05	0.00151294	TRUE	11	34438934	34472060	1	protein_coding	CAT	catalase [Source:HGNC Symbol;Acc:HGNC:1516]
ENST00000534710.2	33.8086	1.17847	0.422786	2.78738	0.00531366	0.0498441	TRUE	11	34438934	34472060	1	protein_coding	CAT	catalase [Source:HGNC Symbol;Acc:HGNC:1516]
ENST00000502865.5	82.198	-1.43312	0.483977	-2.96113	0.00306512	0.0323497	TRUE	5	175477062	175529742	1	protein_coding	SFXN1	sideroflexin 1 [Source:HGNC Symbol;Acc:HGNC:16085]
ENST00000643860.1	417.471	-1.14107	0.316661	-3.60344	0.00031403	0.0050496	TRUE	10	100987367	100994403	1	protein_coding	TWNK	twinkle mtDNA helicase [Source:HGNC Symbol;Acc:HGNC:1160]
ENST00000590169.5	80.3838	1.08178	0.367716	2.94188	0.00326228	0.0339712	TRUE	17	44191805	44200113	-1	protein_coding	ATXN7L3	ataxin 7 like 3 [Source:HGNC Symbol;Acc:HGNC:25416]
ENST00000562557.5	26.7278	-7.86768	1.7654	-4.4566	8.32709e-06	0.00022618	TRUE	16	29806106	29811164	1	protein_coding	MAZ	MYC associated zinc finger protein [Source:HGNC Symbol;Acc:HGNC:6914]
ENST00000545450.7	5.85979	-5.66376	1.93426	-2.92813	0.00341008	0.0351868	TRUE	16	760734	768865	1	protein_coding	MSLN	mesothelin [Source:HGNC Symbol;Acc:HGNC:7371]
ENST00000469707.5	92.3487	-2.27781	0.416052	-5.47481	4.37972e-08	2.10322e-06	TRUE	13	97221434	97394120	1	protein_coding	MBNL2	muscleblind like splicing regulator 2 [Source:HGNC Symbol;Acc:HGNC:16746]
ENST00000472148.5	257.491	1.47163	0.201658	7.29766	2.92815e-13	3.40531e-11	TRUE	20	46557823	46684467	-1	protein_coding	SLC13A3	solute carrier family 13 member 3 [Source:HGNC Symbol;Acc:HGNC:14430]
ENST00000290317.9	172.928	1.67211	0.3801	4.39913	1.08685e-05	0.000284149	TRUE	20	46557823	46684467	-1	protein_coding	SLC13A3	solute carrier family 13 member 3 [Source:HGNC Symbol;Acc:HGNC:14430]
ENST00000306268.8	182.295	-2.01655	0.250079	-8.06366	7.40447e-16	1.26296e-13	TRUE	5	170105897	170109734	1	protein_coding	FOXI1	forkhead box I1 [Source:HGNC Symbol;Acc:HGNC:3815]
ENST00000521780.5	76.3137	7.48629	2.47372	3.02632	0.00247547	0.0273291	TRUE	8	27490781	27545564	1	protein_coding	EPHX2	epoxide hydrolase 2 [Source:HGNC Symbol;Acc:HGNC:3402]
ENST00000594800.5	64.3123	1.09353	0.365031	2.99573	0.00273787	0.0295736	TRUE	19	40778216	40796942	1	protein_coding	RAB4B	RAB4B, member RAS oncogene family [Source:HGNC Symbol;Acc:HGNC:9782]
ENST00000216099.13	45.2195	1.5333	0.500776	3.06185	0.00219975	0.0248463	TRUE	22	39021113	39033277	1	protein_coding	APOBEC3D	apolipoprotein B mRNA editing enzyme catalytic subunit 3D [Source:HGNC Symbol;Acc:HGNC:17354]
ENST00000396123.2	81.3192	1.26815	0.313335	4.04725	5.1823e-05	0.00109327	TRUE	2	11482341	11642788	1	protein_coding	GREB1	growth regulating estrogen receptor binding 1 [Source:HGNC Symbol;Acc:HGNC:24885]
ENST00000234142.9	34.4044	7.08759	1.26218	5.61536	1.96155e-08	1.01755e-06	TRUE	2	11482341	11642788	1	protein_coding	GREB1	growth regulating estrogen receptor binding 1 [Source:HGNC Symbol;Acc:HGNC:24885]
ENST00000527469.1	17.4123	-7.25329	2.37439	-3.0548	0.00225213	0.0253186	TRUE	11	65180566	65212006	1	protein_coding	CAPN1	calpain 1 [Source:HGNC Symbol;Acc:HGNC:1476]
ENST00000250930.7	99.0653	-9.75522	1.40057	-6.96519	3.27966e-12	3.25163e-10	TRUE	16	370788	387113	-1	protein_coding	PGAP6	post-glycosylphosphatidylinositol attachment to proteins 6 [Source:HGNC Symbol;Acc:HGNC:17205]
ENST00000389623.11	36.0083	2.68592	0.549752	4.8857	1.03063e-06	3.57946e-05	TRUE	19	55488404	55519099	1	protein_coding	SSC5D	scavenger receptor cysteine rich family member with 5 domains [Source:HGNC Symbol;Acc:HGNC:26641]
ENST00000389675.6	548.08	-1.21814	0.334772	-3.63872	0.000273992	0.00451282	TRUE	16	366969	371289	-1	protein_coding	MRPL28	mitochondrial ribosomal protein L28 [Source:HGNC Symbol;Acc:HGNC:14484]
ENST00000491387.1	9.25955	4.21986	1.42682	2.95752	0.00310128	0.0326378	TRUE	22	39040604	39055972	1	protein_coding	APOBEC3F	apolipoprotein B mRNA editing enzyme catalytic subunit 3F [Source:HGNC Symbol;Acc:HGNC:17356]
ENST00000448225.5	45.9221	-8.64376	1.31345	-6.58097	4.6739e-11	3.85748e-09	TRUE	3	71675414	71754773	-1	protein_coding	EIF4E3	eukaryotic translation initiation factor 4E family member 3 [Source:HGNC Symbol;Acc:HGNC:31837]
ENST00000593942.5	52.3841	1.1646	0.339322	3.43215	0.000598818	0.00863858	TRUE	19	7476875	7497449	-1	protein_coding	PEX11G	peroxisomal biogenesis factor 11 gamma [Source:HGNC Symbol;Acc:HGNC:20208]
ENST00000495310.5	23.9137	-2.5474	0.620631	-4.10453	4.05142e-05	0.000884056	TRUE	3	141944428	142149544	-1	protein_coding	TFDP2	transcription factor Dp-2 [Source:HGNC Symbol;Acc:HGNC:11751]
ENST00000482573.5	9.21463	6.96346	2.4256	2.87082	0.00409405	0.0406694	TRUE	3	119703022	119767102	1	protein_coding	MAATS1	MYCBP associated and testis expressed 1 [Source:HGNC Symbol;Acc:HGNC:24010]
ENST00000536010.1	67.2357	1.51962	0.522638	2.90759	0.00364224	0.0370564	TRUE	10	87504875	87553461	1	protein_coding	MINPP1	multiple inositol-polyphosphate phosphatase 1 [Source:HGNC Symbol;Acc:HGNC:7102]
ENST00000529960.5	11.1795	-6.60701	1.64637	-4.01308	5.99313e-05	0.00124101	TRUE	11	46677080	46700619	-1	protein_coding	ARHGAP1	Rho GTPase activating protein 1 [Source:HGNC Symbol;Acc:HGNC:673]
ENST00000325103.10	503.368	1.5155	0.372572	4.06768	4.74832e-05	0.0010152	TRUE	10	98416198	98446947	-1	protein_coding	HPS1	HPS1 biogenesis of lysosomal organelles complex 3 subunit 1 [Source:HGNC Symbol;Acc:HGNC:5163]
ENST00000622737.4	21.3579	2.1526	0.739255	2.91185	0.00359296	0.0366604	TRUE	CHR_HSCHR19KIR_FH08_A_HAP_CTG3_1	54874290	54891462	1	protein_coding	FCAR	Fc fragment of IgA receptor [Source:HGNC Symbol;Acc:HGNC:3608]
ENST00000494297.5	181.904	-1.0856	0.330053	-3.28917	0.00100484	0.0131826	TRUE	3	133784023	133825772	1	protein_coding	SRPRB	SRP receptor subunit beta [Source:HGNC Symbol;Acc:HGNC:24085]
ENST00000260113.7	21.7635	2.25851	0.620052	3.64246	0.00027005	0.00445676	TRUE	8	74824534	74855029	1	protein_coding	PI15	peptidase inhibitor 15 [Source:HGNC Symbol;Acc:HGNC:8946]
ENST00000463518.5	50.5465	-1.0415	0.369695	-2.81717	0.00484487	0.0464596	TRUE	3	161104696	161253532	1	protein_coding	NMD3	NMD3 ribosome export adaptor [Source:HGNC Symbol;Acc:HGNC:24250]
ENST00000322563.8	32.0291	-1.87115	0.546744	-3.42234	0.000620837	0.0088876	TRUE	11	76186325	76210736	-1	protein_coding	WNT11	Wnt family member 11 [Source:HGNC Symbol;Acc:HGNC:12776]
ENST00000650725.1	138.52	1.45555	0.307963	4.72637	2.28566e-06	7.26944e-05	TRUE
ENST00000409414.2	115.266	1.68204	0.290284	5.79448	6.85351e-09	3.89179e-07	TRUE	9	137224635	137226315	1	protein_coding	CYSRT1	cysteine rich tail 1 [Source:HGNC Symbol;Acc:HGNC:30529]
ENST00000445101.3	306.035	1.59678	0.244041	6.5431	6.02559e-11	4.89843e-09	TRUE
ENST00000510685.1	89.6129	1.0911	0.326265	3.34421	0.000825164	0.0112131	TRUE	5	133196455	133612541	-1	protein_coding	FSTL4	follistatin like 4 [Source:HGNC Symbol;Acc:HGNC:21389]
ENST00000589189.5	269.999	-1.56204	0.359969	-4.33938	1.42884e-05	0.000360265	TRUE	18	35581117	35711834	1	protein_coding	GALNT1	polypeptide N-acetylgalactosaminyltransferase 1 [Source:HGNC Symbol;Acc:HGNC:4123]
ENST00000361134.2	71.2135	1.73116	0.351025	4.93173	8.15063e-07	2.90415e-05	TRUE	9	137230757	137236555	1	protein_coding	SLC34A3	solute carrier family 34 member 3 [Source:HGNC Symbol;Acc:HGNC:20305]
ENST00000538474.5	373.313	1.17304	0.209367	5.60279	2.10931e-08	1.08599e-06	TRUE	9	137230757	137236555	1	protein_coding	SLC34A3	solute carrier family 34 member 3 [Source:HGNC Symbol;Acc:HGNC:20305]
ENST00000449821.1	22.1843	-2.52455	0.900535	-2.80339	0.00505687	0.047972	TRUE	20	37983007	38033461	-1	protein_coding	TTI1	TELO2 interacting protein 1 [Source:HGNC Symbol;Acc:HGNC:29029]
ENST00000367976.4	166.893	-1.55919	0.329691	-4.72923	2.2537e-06	7.18065e-05	TRUE	6	131948176	131951372	-1	protein_coding	CCN2	cellular communication network factor 2 [Source:HGNC Symbol;Acc:HGNC:2500]
ENST00000463643.5	85.3106	1.09511	0.324473	3.37504	0.000738045	0.01023	TRUE	2	97713560	97739862	1	protein_coding	ZAP70	zeta chain of T cell receptor associated protein kinase 70 [Source:HGNC Symbol;Acc:HGNC:12858]
ENST00000355870.8	46.9245	9.30657	1.28237	7.25731	3.94866e-13	4.51235e-11	TRUE	7	23710203	23832513	1	protein_coding	STK31	serine/threonine kinase 31 [Source:HGNC Symbol;Acc:HGNC:11407]
ENST00000651686.1	18.4051	-7.32618	2.47767	-2.95688	0.00310766	0.0326846	TRUE	3	161083883	161105411	-1	protein_coding	B3GALNT1	beta-1,3-N-acetylgalactosaminyltransferase 1 (globoside blood group) [Source:HGNC Symbol;Acc:HGNC:918]
ENST00000652596.1	14.2127	-6.9623	2.31461	-3.00799	0.00262985	0.028625	TRUE	3	161083883	161105411	-1	protein_coding	B3GALNT1	beta-1,3-N-acetylgalactosaminyltransferase 1 (globoside blood group) [Source:HGNC Symbol;Acc:HGNC:918]
ENST00000652259.1	1297.91	-1.56919	0.207886	-7.54832	4.40901e-14	5.972e-12	TRUE	6	32821833	32838770	-1	protein_coding	TAP2	transporter 2, ATP binding cassette subfamily B member [Source:HGNC Symbol;Acc:HGNC:44]
ENST00000395347.1	139.022	-1.1925	0.365839	-3.25964	0.00111555	0.0143293	TRUE	10	59650761	59736002	-1	protein_coding	SLC16A9	solute carrier family 16 member 9 [Source:HGNC Symbol;Acc:HGNC:23520]
ENST00000367495.4	417.93	-1.32594	0.162382	-8.16554	3.2e-16	5.73422e-14	TRUE	6	146543833	146554953	1	protein_coding	RAB32	RAB32, member RAS oncogene family [Source:HGNC Symbol;Acc:HGNC:9772]
ENST00000481448.5	7.29488	-6.00202	1.6407	-3.65821	0.00025398	0.00423481	TRUE	21	34513142	34615113	-1	protein_coding	RCAN1	regulator of calcineurin 1 [Source:HGNC Symbol;Acc:HGNC:3040]
ENST00000381132.6	754.99	-1.40016	0.264508	-5.29344	1.20036e-07	5.28813e-06	TRUE	21	34513142	34615113	-1	protein_coding	RCAN1	regulator of calcineurin 1 [Source:HGNC Symbol;Acc:HGNC:3040]
ENST00000492600.1	23.1017	-2.75667	0.86375	-3.19151	0.0014153	0.0174485	TRUE	21	34513142	34615113	-1	protein_coding	RCAN1	regulator of calcineurin 1 [Source:HGNC Symbol;Acc:HGNC:3040]
ENST00000646597.1	45.8889	2.06151	0.540165	3.81644	0.000135389	0.00248272	TRUE	11	65714005	65720818	-1	protein_coding	RNASEH2C	ribonuclease H2 subunit C [Source:HGNC Symbol;Acc:HGNC:24116]
ENST00000316607.5	184.727	1.08516	0.230326	4.71142	2.45992e-06	7.73816e-05	TRUE	4	40749925	40811184	1	protein_coding	NSUN7	NOP2/Sun RNA methyltransferase family member 7 [Source:HGNC Symbol;Acc:HGNC:25857]
ENST00000473399.5	91.9236	-1.47845	0.371968	-3.97466	7.04795e-05	0.00142516	TRUE	4	40749925	40811184	1	protein_coding	NSUN7	NOP2/Sun RNA methyltransferase family member 7 [Source:HGNC Symbol;Acc:HGNC:25857]
ENST00000463952.5	48.0635	1.65532	0.459723	3.60069	0.000317379	0.00509277	TRUE	4	40749925	40811184	1	protein_coding	NSUN7	NOP2/Sun RNA methyltransferase family member 7 [Source:HGNC Symbol;Acc:HGNC:25857]
ENST00000439158.5	111.646	2.79561	0.94381	2.96204	0.00305605	0.0322762	TRUE	6	28324693	28356271	-1	protein_coding	ZSCAN31	zinc finger and SCAN domain containing 31 [Source:HGNC Symbol;Acc:HGNC:14097]
ENST00000302328.7	50.8831	1.85175	0.520838	3.55532	0.000377512	0.00588942	TRUE
ENST00000508593.6	398.201	-1.67971	0.268075	-6.26581	3.7089e-10	2.63183e-08	TRUE	4	40810027	41216714	-1	protein_coding	APBB2	amyloid beta precursor protein binding family B member 2 [Source:HGNC Symbol;Acc:HGNC:582]
ENST00000348499.9	31.8866	-8.12125	1.32665	-6.12161	9.26321e-10	6.10299e-08	TRUE	21	44133610	44210114	1	protein_coding	GATD3A	glutamine amidotransferase like class 1 domain containing 3A [Source:HGNC Symbol;Acc:HGNC:1273]
ENST00000560530.5	147.446	1.00395	0.22615	4.43932	9.02445e-06	0.000241911	TRUE	15	48134632	48178353	-1	protein_coding	MYEF2	myelin expression factor 2 [Source:HGNC Symbol;Acc:HGNC:17940]
ENST00000610570.4	13.4124	7.49762	2.01433	3.72214	0.000197538	0.0034381	TRUE	15	48134632	48178353	-1	protein_coding	MYEF2	myelin expression factor 2 [Source:HGNC Symbol;Acc:HGNC:17940]
ENST00000471785.5	18.6332	21.3734	3.18907	6.70209	2.0546e-11	1.80058e-09	TRUE	3	122527924	122564577	-1	protein_coding	PARP9	poly(ADP-ribose) polymerase family member 9 [Source:HGNC Symbol;Acc:HGNC:24118]
ENST00000580824.5	35.9584	-2.14586	0.498239	-4.3069	1.65561e-05	0.000408496	TRUE	17	40287879	40304657	1	protein_coding	CDC6	cell division cycle 6 [Source:HGNC Symbol;Acc:HGNC:1744]
ENST00000649662.1	1395.02	-1.10604	0.112431	-9.83754	7.75883e-23	2.89326e-20	TRUE	17	40287879	40304657	1	protein_coding	CDC6	cell division cycle 6 [Source:HGNC Symbol;Acc:HGNC:1744]
ENST00000377126.3	202.92	1.13935	0.200034	5.69578	1.22806e-08	6.58011e-07	TRUE	9	70384597	70414624	-1	protein_coding	KLF9	Kruppel like factor 9 [Source:HGNC Symbol;Acc:HGNC:1123]
ENST00000619300.4	252.044	-1.96876	0.334557	-5.88467	3.98848e-09	2.36246e-07	TRUE	13	19674752	19783019	-1	protein_coding	PSPC1	paraspeckle component 1 [Source:HGNC Symbol;Acc:HGNC:20320]
ENST00000409735.9	617.405	1.14744	0.288008	3.98406	6.7747e-05	0.00137868	TRUE	19	40348456	40380439	1	protein_coding	PLD3	phospholipase D family member 3 [Source:HGNC Symbol;Acc:HGNC:17158]
ENST00000458356.6	109.184	-1.39143	0.357378	-3.89345	9.88273e-05	0.00189677	TRUE	21	41464305	41531116	-1	protein_coding	TMPRSS2	transmembrane serine protease 2 [Source:HGNC Symbol;Acc:HGNC:11876]
ENST00000573432.5	29.1492	2.10839	0.510312	4.13157	3.60299e-05	0.000800041	TRUE	17	18840085	18931287	1	protein_coding	PRPSAP2	phosphoribosyl pyrophosphate synthetase associated protein 2 [Source:HGNC Symbol;Acc:HGNC:9467]
ENST00000277480.7	912.312	-1.0448	0.230569	-4.53139	5.85978e-06	0.000166273	TRUE	9	128149071	128153453	1	protein_coding	LCN2	lipocalin 2 [Source:HGNC Symbol;Acc:HGNC:6526]
ENST00000620529.1	12.0925	7.35755	1.69148	4.34978	1.36276e-05	0.000345876	TRUE	4	705748	770640	1	protein_coding	PCGF3	polycomb group ring finger 3 [Source:HGNC Symbol;Acc:HGNC:10066]
ENST00000485554.5	65.648	1.17429	0.373496	3.14404	0.00166634	0.0199276	TRUE	7	100574011	100586129	-1	protein_coding	LRCH4	leucine rich repeats and calponin homology domain containing 4 [Source:HGNC Symbol;Acc:HGNC:6691]
ENST00000542866.2	642.713	1.44134	0.441876	3.26187	0.00110681	0.0142459	TRUE	5	138352685	138437028	1	protein_coding	KDM3B	lysine demethylase 3B [Source:HGNC Symbol;Acc:HGNC:1337]
ENST00000528993.5	81.3694	-1.31874	0.407646	-3.23501	0.00121638	0.0153959	TRUE	11	76349956	76381132	-1	protein_coding	THAP12	THAP domain containing 12 [Source:HGNC Symbol;Acc:HGNC:9440]
ENST00000461137.5	36.2187	2.01216	0.656442	3.06525	0.0021749	0.0246397	TRUE	6	84124241	84227643	-1	protein_coding	CEP162	centrosomal protein 162 [Source:HGNC Symbol;Acc:HGNC:21107]
ENST00000283415.4	2451.68	-1.3846	0.123297	-11.2297	2.91313e-29	1.88955e-26	TRUE	5	1456480	1523962	-1	protein_coding	LPCAT1	lysophosphatidylcholine acyltransferase 1 [Source:HGNC Symbol;Acc:HGNC:25718]
ENST00000312196.9	199.069	1.46383	0.363851	4.02314	5.74264e-05	0.00119533	TRUE
ENST00000649797.1	8.78957	-6.25038	1.75306	-3.56541	0.000363282	0.00570901	TRUE	X	11758159	11775772	1	protein_coding	MSL3	MSL complex subunit 3 [Source:HGNC Symbol;Acc:HGNC:7370]
ENST00000361475.7	79.1079	-1.92031	0.445659	-4.30893	1.64046e-05	0.000406112	TRUE	20	38127385	38166578	-1	protein_coding	TGM2	transglutaminase 2 [Source:HGNC Symbol;Acc:HGNC:11778]
ENST00000295962.8	83.855	1.45177	0.483299	3.00388	0.00266559	0.0289456	TRUE	3	58237532	58295693	1	protein_coding	ABHD6	abhydrolase domain containing 6 [Source:HGNC Symbol;Acc:HGNC:21398]
ENST00000392035.6	269.144	-1.02235	0.232702	-4.39338	1.11603e-05	0.000291075	TRUE	19	40319536	40348527	-1	protein_coding	C19orf47	chromosome 19 open reading frame 47 [Source:HGNC Symbol;Acc:HGNC:26723]
ENST00000565809.5	6.89685	-5.90206	1.75578	-3.3615	0.000775193	0.0106365	TRUE	16	784974	788397	-1	protein_coding	RPUSD1	RNA pseudouridine synthase domain containing 1 [Source:HGNC Symbol;Acc:HGNC:14173]
ENST00000448800.5	573.937	-1.51895	0.205242	-7.40074	1.35427e-13	1.69478e-11	TRUE	CHR_HSCHR6_MHC_APD_CTG1	31597175	31606140	-1	protein_coding	DDX39B	DExD-box helicase 39B [Source:HGNC Symbol;Acc:HGNC:13917]
ENST00000426766.5	573.937	-1.51895	0.205242	-7.40074	1.35427e-13	1.69478e-11	TRUE	CHR_HSCHR6_MHC_APD_CTG1	31597175	31606140	-1	protein_coding	DDX39B	DExD-box helicase 39B [Source:HGNC Symbol;Acc:HGNC:13917]
ENST00000420337.5	573.937	-1.51895	0.205242	-7.40074	1.35427e-13	1.69478e-11	TRUE	CHR_HSCHR6_MHC_APD_CTG1	31597175	31606140	-1	protein_coding	DDX39B	DExD-box helicase 39B [Source:HGNC Symbol;Acc:HGNC:13917]
ENST00000416325.5	26.1763	8.45943	1.37578	6.14883	7.80565e-10	5.24396e-08	TRUE	CHR_HSCHR6_MHC_APD_CTG1	31597175	31606140	-1	protein_coding	DDX39B	DExD-box helicase 39B [Source:HGNC Symbol;Acc:HGNC:13917]
ENST00000527813.5	95.806	-1.00382	0.342141	-2.93393	0.00334697	0.0346611	TRUE	11	9280654	9314636	-1	protein_coding	TMEM41B	transmembrane protein 41B [Source:HGNC Symbol;Acc:HGNC:28948]
ENST00000467457.5	143.852	1.01113	0.231972	4.35883	1.30757e-05	0.000333337	TRUE	3	49015488	49022293	-1	protein_coding	DALRD3	DALR anticodon binding domain containing 3 [Source:HGNC Symbol;Acc:HGNC:25536]
ENST00000454994.3	19.2872	1.72025	0.599622	2.8689	0.00411906	0.0408605	TRUE	1	38864501	38881617	-1	protein_coding	AL139260.3	novel protein
ENST00000494695.4	97.4005	-1.23683	0.370419	-3.33899	0.000840827	0.0113957	TRUE	1	38862493	38873368	-1	protein_coding	MYCBP	MYC binding protein [Source:HGNC Symbol;Acc:HGNC:7554]
ENST00000422650.6	374.436	-1.04649	0.149308	-7.00893	2.40146e-12	2.42798e-10	TRUE	CHR_HSCHR6_MHC_MCF_CTG1	30798683	30803908	1	protein_coding	TUBB	tubulin beta class I [Source:HGNC Symbol;Acc:HGNC:20778]
ENST00000556659.5	37.0463	-4.00061	1.37735	-2.90458	0.00367744	0.0373321	TRUE	14	73886617	73932521	1	protein_coding	ZNF410	zinc finger protein 410 [Source:HGNC Symbol;Acc:HGNC:20144]
ENST00000497866.5	53.7044	-1.26447	0.453871	-2.78597	0.00533675	0.0499997	TRUE	1	43978943	43991170	1	protein_coding	B4GALT2	beta-1,4-galactosyltransferase 2 [Source:HGNC Symbol;Acc:HGNC:925]
ENST00000481924.1	75.2604	-1.08521	0.313737	-3.45896	0.000542257	0.0079404	TRUE	1	43978943	43991170	1	protein_coding	B4GALT2	beta-1,4-galactosyltransferase 2 [Source:HGNC Symbol;Acc:HGNC:925]
ENST00000446821.5	16.8185	-7.19122	1.68623	-4.26467	2.00198e-05	0.000482582	TRUE	2	113890063	113962596	1	protein_coding	ACTR3	actin related protein 3 [Source:HGNC Symbol;Acc:HGNC:170]
ENST00000159111.9	287.131	1.43809	0.446243	3.22267	0.00127003	0.0159679	TRUE	19	4969113	5153598	1	protein_coding	KDM4B	lysine demethylase 4B [Source:HGNC Symbol;Acc:HGNC:29136]
ENST00000375477.5	248.813	-1.09361	0.371972	-2.94004	0.00328169	0.0341348	TRUE	13	113177536	113208715	-1	protein_coding	PCID2	PCI domain containing 2 [Source:HGNC Symbol;Acc:HGNC:25653]
ENST00000356948.11	6923.66	-1.01272	0.113938	-8.88836	6.20201e-19	1.56077e-16	TRUE	19	797075	812327	1	protein_coding	PTBP1	polypyrimidine tract binding protein 1 [Source:HGNC Symbol;Acc:HGNC:9583]
ENST00000394601.8	166.039	-1.27571	0.354702	-3.59656	0.000322449	0.00516333	TRUE	19	797075	812327	1	protein_coding	PTBP1	polypyrimidine tract binding protein 1 [Source:HGNC Symbol;Acc:HGNC:9583]
ENST00000648378.1	10.8058	3.24322	1.0843	2.99107	0.00278	0.0299655	TRUE	7	97020396	97024950	-1	protein_coding	DLX5	distal-less homeobox 5 [Source:HGNC Symbol;Acc:HGNC:2918]
ENST00000544451.2	110.415	1.16943	0.402507	2.90536	0.0036683	0.037264	TRUE	8	51817575	51899186	-1	protein_coding	PCMTD1	protein-L-isoaspartate (D-aspartate) O-methyltransferase domain containing 1 [Source:HGNC Symbol;Acc:HGNC:30483]
ENST00000529527.5	336.816	-1.34812	0.227154	-5.93483	2.94153e-09	1.78245e-07	TRUE	11	34621093	34661057	1	protein_coding	EHF	ETS homologous factor [Source:HGNC Symbol;Acc:HGNC:3246]
ENST00000383234.8	116.175	-1.47449	0.326342	-4.51824	6.23544e-06	0.000175146	TRUE	CHR_HSCHR6_MHC_QBL_CTG1	32772831	32808281	1	protein_coding	PSMB9	proteasome 20S subunit beta 9 [Source:HGNC Symbol;Acc:HGNC:9546]
ENST00000555552.5	10.7685	7.18453	1.74938	4.10691	4.00987e-05	0.000877207	TRUE	14	73949926	73963670	1	protein_coding	COQ6	coenzyme Q6, monooxygenase [Source:HGNC Symbol;Acc:HGNC:20233]
ENST00000533214.1	23.1674	-3.07755	0.687261	-4.47799	7.53488e-06	0.000206427	TRUE	11	130875436	130916509	-1	protein_coding	SNX19	sorting nexin 19 [Source:HGNC Symbol;Acc:HGNC:21532]
ENST00000597202.1	120.679	1.10603	0.262916	4.2068	2.59018e-05	0.000605663	TRUE	19	7534004	7561764	1	protein_coding	PNPLA6	patatin like phospholipase domain containing 6 [Source:HGNC Symbol;Acc:HGNC:16268]
ENST00000600120.5	11.109	7.23045	2.43693	2.96703	0.00300689	0.0318438	TRUE	19	53107879	53133077	-1	protein_coding	ZNF415	zinc finger protein 415 [Source:HGNC Symbol;Acc:HGNC:20636]
ENST00000243643.8	107.236	1.36707	0.432834	3.15841	0.00158631	0.0191367	TRUE	19	53107879	53133077	-1	protein_coding	ZNF415	zinc finger protein 415 [Source:HGNC Symbol;Acc:HGNC:20636]
ENST00000633938.1	275.175	-1.44651	0.259467	-5.57492	2.47639e-08	1.25995e-06	TRUE	CHR_HSCHR17_7_CTG4	36496005	36543807	-1	protein_coding	MYO19	myosin XIX [Source:HGNC Symbol;Acc:HGNC:26234]
ENST00000563130.5	38.2435	1.92017	0.645723	2.97367	0.00294261	0.0313115	TRUE	16	58519951	58629885	-1	protein_coding	CNOT1	CCR4-NOT transcription complex subunit 1 [Source:HGNC Symbol;Acc:HGNC:7877]
ENST00000441024.6	313.743	-1.15879	0.343673	-3.37177	0.000746869	0.0103321	TRUE	16	58519951	58629885	-1	protein_coding	CNOT1	CCR4-NOT transcription complex subunit 1 [Source:HGNC Symbol;Acc:HGNC:7877]
ENST00000607833.5	804.933	-1.04969	0.185606	-5.65549	1.554e-08	8.18837e-07	TRUE	6	32968594	32981505	1	protein_coding	BRD2	bromodomain containing 2 [Source:HGNC Symbol;Acc:HGNC:1103]
ENST00000303941.3	11.5515	3.41875	0.990476	3.45163	0.000557213	0.00812325	TRUE
ENST00000634901.1	5.7012	-5.63018	1.76127	-3.19666	0.00139028	0.0172091	TRUE	9	128161251	128204383	-1	protein_coding	CIZ1	CDKN1A interacting zinc finger protein 1 [Source:HGNC Symbol;Acc:HGNC:16744]
ENST00000634501.1	35.1413	1.36309	0.456512	2.98589	0.00282757	0.0303397	TRUE	9	128161251	128204383	-1	protein_coding	CIZ1	CDKN1A interacting zinc finger protein 1 [Source:HGNC Symbol;Acc:HGNC:16744]
ENST00000371144.7	381.505	-1.27821	0.260127	-4.91379	8.93303e-07	3.1428e-05	TRUE	X	123960212	124422664	1	protein_coding	STAG2	stromal antigen 2 [Source:HGNC Symbol;Acc:HGNC:11355]
ENST00000497705.5	112.032	-1.14251	0.292424	-3.90705	9.34291e-05	0.00180899	TRUE	8	106359476	106752694	1	protein_coding	OXR1	oxidation resistance 1 [Source:HGNC Symbol;Acc:HGNC:15822]
ENST00000449762.6	148.197	1.37332	0.456173	3.01053	0.00260796	0.0284507	TRUE	8	106359476	106752694	1	protein_coding	OXR1	oxidation resistance 1 [Source:HGNC Symbol;Acc:HGNC:15822]
ENST00000407351.5	143.058	1.24432	0.346701	3.58904	0.000331898	0.00528798	TRUE	2	43230836	43596046	-1	protein_coding	THADA	THADA armadillo repeat containing [Source:HGNC Symbol;Acc:HGNC:19217]
ENST00000334348.7	194.849	-1.16959	0.227222	-5.14732	2.64238e-07	1.06886e-05	TRUE	7	76510428	76516521	1	protein_coding	UPK3B	uroplakin 3B [Source:HGNC Symbol;Acc:HGNC:21444]
ENST00000567958.5	1048.61	-1.1994	0.197556	-6.07119	1.26966e-09	8.12506e-08	TRUE	16	74296814	74306288	1	protein_coding	PSMD7	proteasome 26S subunit, non-ATPase 7 [Source:HGNC Symbol;Acc:HGNC:9565]
ENST00000396097.5	13.6706	7.52661	2.40844	3.1251	0.00177745	0.0209541	TRUE	2	11677595	11827409	1	protein_coding	LPIN1	lipin 1 [Source:HGNC Symbol;Acc:HGNC:13345]
ENST00000495131.1	28.6835	-1.47634	0.518715	-2.84615	0.00442517	0.043268	TRUE	1	89052319	89065230	-1	protein_coding	GBP1	guanylate binding protein 1 [Source:HGNC Symbol;Acc:HGNC:4182]
ENST00000380310.6	13.4773	7.50572	2.45806	3.05351	0.00226179	0.0254144	TRUE	16	30923055	30948783	1	protein_coding	FBXL19	F-box and leucine rich repeat protein 19 [Source:HGNC Symbol;Acc:HGNC:25300]
ENST00000395139.7	641.134	-1.12975	0.172066	-6.56576	5.17669e-11	4.24203e-09	TRUE	3	50317790	50322782	-1	protein_coding	HYAL2	hyaluronidase 2 [Source:HGNC Symbol;Acc:HGNC:5321]
ENST00000563161.1	112.123	1.14858	0.267753	4.28972	1.78901e-05	0.000436963	TRUE	16	30949068	30956461	1	protein_coding	ORAI3	ORAI calcium release-activated calcium modulator 3 [Source:HGNC Symbol;Acc:HGNC:28185]
ENST00000562699.1	81.0036	1.23276	0.36191	3.40626	0.00065859	0.0093094	TRUE	16	30949068	30956461	1	protein_coding	ORAI3	ORAI calcium release-activated calcium modulator 3 [Source:HGNC Symbol;Acc:HGNC:28185]
ENST00000379805.3	107.649	-1.3255	0.454138	-2.91871	0.00351479	0.0360585	TRUE	X	19343893	19361718	1	protein_coding	PDHA1	pyruvate dehydrogenase E1 subunit alpha 1 [Source:HGNC Symbol;Acc:HGNC:8806]
ENST00000642248.1	14.6919	-7.00388	2.40476	-2.91251	0.00358542	0.0366145	TRUE	3	41194741	41260096	1	protein_coding	CTNNB1	catenin beta 1 [Source:HGNC Symbol;Acc:HGNC:2514]
ENST00000645982.1	504.244	-1.033	0.218355	-4.73081	2.23622e-06	7.13319e-05	TRUE	3	41194741	41260096	1	protein_coding	CTNNB1	catenin beta 1 [Source:HGNC Symbol;Acc:HGNC:2514]
ENST00000242728.5	364.253	1.56424	0.140993	11.0944	1.33567e-28	8.14724e-26	TRUE	12	26120030	26125037	-1	protein_coding	BHLHE41	basic helix-loop-helix family member e41 [Source:HGNC Symbol;Acc:HGNC:16617]
ENST00000523522.5	19.0823	8.0079	2.32342	3.44661	0.000567673	0.00825353	TRUE	8	143267433	143276931	1	protein_coding	GLI4	GLI family zinc finger 4 [Source:HGNC Symbol;Acc:HGNC:4320]
ENST00000270861.10	466.853	-1.2405	0.310881	-3.99028	6.59957e-05	0.00134656	TRUE	4	127880893	127899224	1	protein_coding	PLK4	polo like kinase 4 [Source:HGNC Symbol;Acc:HGNC:11397]
ENST00000288344.14	18.1262	-7.31757	1.45335	-5.03497	4.7793e-07	1.81452e-05	TRUE	21	39342315	39349647	-1	protein_coding	HMGN1	high mobility group nucleosome binding domain 1 [Source:HGNC Symbol;Acc:HGNC:4984]
ENST00000380748.5	59.4596	-1.48578	0.46979	-3.16265	0.00156339	0.0189122	TRUE	21	39342315	39349647	-1	protein_coding	HMGN1	high mobility group nucleosome binding domain 1 [Source:HGNC Symbol;Acc:HGNC:4984]
ENST00000419378.5	53.5182	-1.46236	0.463948	-3.152	0.00162157	0.0194931	TRUE	21	39342315	39349647	-1	protein_coding	HMGN1	high mobility group nucleosome binding domain 1 [Source:HGNC Symbol;Acc:HGNC:4984]
ENST00000415253.5	32.5275	-8.14934	1.34152	-6.0747	1.2422e-09	7.96757e-08	TRUE	8	22048995	22082527	1	protein_coding	DMTN	dematin actin binding protein [Source:HGNC Symbol;Acc:HGNC:3382]
ENST00000493802.5	339.227	1.19404	0.171022	6.98181	2.91405e-12	2.91741e-10	TRUE	1	89106132	89150456	-1	protein_coding	GBP2	guanylate binding protein 2 [Source:HGNC Symbol;Acc:HGNC:4183]
ENST00000481907.1	44.2245	-1.19932	0.391207	-3.06569	0.00217166	0.0246092	TRUE	3	120164645	120285094	-1	protein_coding	GPR156	G protein-coupled receptor 156 [Source:HGNC Symbol;Acc:HGNC:20844]
ENST00000519668.1	33.0819	2.36539	0.684146	3.45743	0.000545356	0.00797816	TRUE	8	67062426	67196263	1	protein_coding	CSPP1	centrosome and spindle pole associated protein 1 [Source:HGNC Symbol;Acc:HGNC:26193]
ENST00000455470.6	15.126	-7.04658	2.40722	-2.92727	0.00341957	0.0352702	TRUE	13	23328826	23433740	-1	protein_coding	SACS	sacsin molecular chaperone [Source:HGNC Symbol;Acc:HGNC:10519]
ENST00000488267.5	81.3639	-1.10482	0.387417	-2.85176	0.00434774	0.0426559	TRUE	4	1692731	1712344	-1	protein_coding	SLBP	stem-loop binding protein [Source:HGNC Symbol;Acc:HGNC:10904]
ENST00000472045.1	70.6236	-1.20791	0.391423	-3.08594	0.00202911	0.023315	TRUE	5	132481609	132490777	-1	protein_coding	IRF1	interferon regulatory factor 1 [Source:HGNC Symbol;Acc:HGNC:6116]
ENST00000405885.6	343.292	-1.20193	0.178502	-6.73342	1.6572e-11	1.47619e-09	TRUE	5	132481609	132490777	-1	protein_coding	IRF1	interferon regulatory factor 1 [Source:HGNC Symbol;Acc:HGNC:6116]
ENST00000437654.5	82.0919	-1.85438	0.467442	-3.96708	7.27583e-05	0.00146352	TRUE	5	132481609	132490777	-1	protein_coding	IRF1	interferon regulatory factor 1 [Source:HGNC Symbol;Acc:HGNC:6116]
ENST00000295633.8	895.907	-1.11239	0.136904	-8.12535	4.46063e-16	7.87071e-14	TRUE	3	120392293	120450993	-1	protein_coding	FSTL1	follistatin like 1 [Source:HGNC Symbol;Acc:HGNC:3972]
ENST00000538185.1	24.6123	1.87528	0.625813	2.99655	0.00273058	0.0295143	TRUE	11	61481120	61490931	1	protein_coding	PPP1R32	protein phosphatase 1 regulatory subunit 32 [Source:HGNC Symbol;Acc:HGNC:28869]
ENST00000334744.8	55.3239	-1.4295	0.347794	-4.1102	3.95317e-05	0.000866724	TRUE	5	145471799	145835369	-1	protein_coding	PRELID2	PRELI domain containing 2 [Source:HGNC Symbol;Acc:HGNC:28306]
ENST00000487745.5	115.673	1.40279	0.376218	3.72868	0.000192489	0.00335974	TRUE	9	137306896	137423211	-1	protein_coding	EXD3	exonuclease 3'-5' domain containing 3 [Source:HGNC Symbol;Acc:HGNC:26023]
ENST00000479452.5	91.2102	1.17663	0.349116	3.3703	0.000750859	0.0103726	TRUE	9	137306896	137423211	-1	protein_coding	EXD3	exonuclease 3'-5' domain containing 3 [Source:HGNC Symbol;Acc:HGNC:26023]
ENST00000564241.5	8.85324	-6.26372	1.61842	-3.87027	0.000108714	0.00206076	TRUE	16	81035842	81047350	1	protein_coding	ATMIN	ATM interactor [Source:HGNC Symbol;Acc:HGNC:29034]
ENST00000439957.7	115.848	-1.00789	0.259969	-3.87696	0.000105771	0.00201242	TRUE	16	81006498	81033114	1	protein_coding	CENPN	centromere protein N [Source:HGNC Symbol;Acc:HGNC:30873]
ENST00000392194.5	251.971	1.00863	0.22371	4.50863	6.52487e-06	0.00018206	TRUE	2	209424058	209734118	1	protein_coding	MAP2	microtubule associated protein 2 [Source:HGNC Symbol;Acc:HGNC:6839]
ENST00000378858.4	25.1825	-2.30357	0.577776	-3.98696	6.69255e-05	0.00136287	TRUE
ENST00000649945.1	569.739	2.74799	0.501058	5.48438	4.14919e-08	2.00192e-06	TRUE	3	122680839	122730840	1	protein_coding	PARP14	poly(ADP-ribose) polymerase family member 14 [Source:HGNC Symbol;Acc:HGNC:29232]
ENST00000538031.5	70.0425	-1.38696	0.489192	-2.83521	0.00457962	0.0444292	TRUE	10	68721012	68792377	1	protein_coding	CCAR1	cell division cycle and apoptosis regulator 1 [Source:HGNC Symbol;Acc:HGNC:24236]
ENST00000371741.6	518.077	-2.48274	0.247578	-10.0281	1.14702e-23	4.59338e-21	TRUE	20	49293394	49484297	-1	protein_coding	KCNB1	potassium voltage-gated channel subfamily B member 1 [Source:HGNC Symbol;Acc:HGNC:6231]
ENST00000635465.1	129.406	-2.44292	0.450175	-5.42661	5.74355e-08	2.69493e-06	TRUE	20	49293394	49484297	-1	protein_coding	KCNB1	potassium voltage-gated channel subfamily B member 1 [Source:HGNC Symbol;Acc:HGNC:6231]
ENST00000450235.5	10.5961	4.42651	1.38146	3.20423	0.00135425	0.0168288	TRUE	7	1815793	2233243	-1	protein_coding	MAD1L1	mitotic arrest deficient 1 like 1 [Source:HGNC Symbol;Acc:HGNC:6762]
ENST00000429779.1	7.5257	-6.03097	1.71022	-3.52642	0.000421219	0.00642969	TRUE	7	1815793	2233243	-1	protein_coding	MAD1L1	mitotic arrest deficient 1 like 1 [Source:HGNC Symbol;Acc:HGNC:6762]
ENST00000491602.1	37.611	-1.89892	0.584585	-3.24833	0.00116086	0.0148071	TRUE	X	100674491	100732123	-1	protein_coding	SYTL4	synaptotagmin like 4 [Source:HGNC Symbol;Acc:HGNC:15588]
ENST00000483019.1	13.0461	-6.84246	1.4848	-4.60833	4.05913e-06	0.000120436	TRUE	6	4706159	4955551	1	protein_coding	CDYL	chromodomain Y like [Source:HGNC Symbol;Acc:HGNC:1811]
ENST00000394308.8	245.154	-1.07246	0.360499	-2.97494	0.00293047	0.0312075	TRUE	7	97851677	97872542	-1	protein_coding	ASNS	asparagine synthetase (glutamine-hydrolyzing) [Source:HGNC Symbol;Acc:HGNC:753]
ENST00000175506.8	14.6127	-6.99011	1.66451	-4.1995	2.67509e-05	0.000621887	TRUE	7	97851677	97872542	-1	protein_coding	ASNS	asparagine synthetase (glutamine-hydrolyzing) [Source:HGNC Symbol;Acc:HGNC:753]
ENST00000462255.1	78.8454	1.01099	0.334664	3.02091	0.00252012	0.0276881	TRUE	3	179148114	179240093	1	protein_coding	PIK3CA	phosphatidylinositol-4,5-bisphosphate 3-kinase catalytic subunit alpha [Source:HGNC Symbol;Acc:HGNC:8975]
ENST00000320552.6	19.6717	4.59897	1.26438	3.63733	0.000275477	0.0045309	TRUE	8	232137	264703	1	protein_coding	ZNF596	zinc finger protein 596 [Source:HGNC Symbol;Acc:HGNC:27268]
ENST00000627032.2	85.6909	-1.71021	0.510226	-3.35187	0.000802665	0.0109543	TRUE	16	74447427	74607144	-1	protein_coding	GLG1	golgi glycoprotein 1 [Source:HGNC Symbol;Acc:HGNC:4316]
ENST00000372923.7	62.2082	3.27946	0.72958	4.495	6.9569e-06	0.000192424	TRUE
ENST00000628346.2	212.314	1.87597	0.329392	5.69525	1.23188e-08	6.59672e-07	TRUE	9	128191655	128255248	1	protein_coding	DNM1	dynamin 1 [Source:HGNC Symbol;Acc:HGNC:2972]
ENST00000636280.1	113.316	1.52274	0.365317	4.16826	3.06932e-05	0.000696826	TRUE	9	128191655	128255248	1	protein_coding	DNM1	dynamin 1 [Source:HGNC Symbol;Acc:HGNC:2972]
ENST00000441149.6	115.007	1.1904	0.262277	4.53871	5.66006e-06	0.000161301	TRUE	9	128191655	128255248	1	protein_coding	DNM1	dynamin 1 [Source:HGNC Symbol;Acc:HGNC:2972]
ENST00000482638.6	55.088	1.98016	0.496388	3.98914	6.63134e-05	0.0013516	TRUE	9	128191655	128255248	1	protein_coding	DNM1	dynamin 1 [Source:HGNC Symbol;Acc:HGNC:2972]
ENST00000463998.3	53.4665	1.53702	0.400479	3.83796	0.00012406	0.00230655	TRUE	9	128191655	128255248	1	protein_coding	DNM1	dynamin 1 [Source:HGNC Symbol;Acc:HGNC:2972]
ENST00000493925.3	17.1774	2.3154	0.815726	2.83845	0.00453327	0.044077	TRUE	9	128191655	128255248	1	protein_coding	DNM1	dynamin 1 [Source:HGNC Symbol;Acc:HGNC:2972]
ENST00000426898.2	168.812	-1.0295	0.3284	-3.13491	0.00171909	0.0203836	TRUE	12	45215987	45440404	1	protein_coding	ANO6	anoctamin 6 [Source:HGNC Symbol;Acc:HGNC:25240]
ENST00000423947.7	483.3	-1.75691	0.401665	-4.37406	1.21958e-05	0.000314199	TRUE	12	45215987	45440404	1	protein_coding	ANO6	anoctamin 6 [Source:HGNC Symbol;Acc:HGNC:25240]
ENST00000487638.5	694.937	1.66357	0.42167	3.94519	7.97383e-05	0.00158284	TRUE	2	71276561	71435069	1	protein_coding	ZNF638	zinc finger protein 638 [Source:HGNC Symbol;Acc:HGNC:17894]
ENST00000483421.7	184.537	1.4884	0.37589	3.95967	7.50547e-05	0.00150315	TRUE	2	71276561	71435069	1	protein_coding	ZNF638	zinc finger protein 638 [Source:HGNC Symbol;Acc:HGNC:17894]
ENST00000638504.1	8.31359	-6.18525	1.67797	-3.68615	0.000227676	0.00386693	TRUE	5	132410832	132646079	1	protein_coding	AC116366.3	novel protein
ENST00000422729.6	116.175	-1.47449	0.326342	-4.51824	6.23544e-06	0.000175146	TRUE	CHR_HSCHR6_MHC_COX_CTG1	32766454	32801905	1	protein_coding	PSMB9	proteasome 20S subunit beta 9 [Source:HGNC Symbol;Acc:HGNC:9546]
ENST00000313288.9	3835.8	-1.09642	0.0685704	-15.9896	1.5088e-57	6.04214e-54	TRUE	4	1712891	1745176	1	protein_coding	TACC3	transforming acidic coiled-coil containing protein 3 [Source:HGNC Symbol;Acc:HGNC:11524]
ENST00000484264.1	208.314	1.27939	0.273356	4.68028	2.86481e-06	8.87244e-05	TRUE	4	1712891	1745176	1	protein_coding	TACC3	transforming acidic coiled-coil containing protein 3 [Source:HGNC Symbol;Acc:HGNC:11524]
ENST00000372739.5	138.384	6.16058	0.895064	6.88284	5.8669e-12	5.64657e-10	TRUE
ENST00000417999.5	25.4964	1.59442	0.526218	3.02996	0.00244585	0.0270799	TRUE	22	41229510	41240931	-1	protein_coding	CHADL	chondroadherin like [Source:HGNC Symbol;Acc:HGNC:25165]
ENST00000479136.5	95.5205	1.77762	0.465818	3.81613	0.000135559	0.00248424	TRUE	17	39904595	39919854	-1	protein_coding	GSDMB	gasdermin B [Source:HGNC Symbol;Acc:HGNC:23690]
ENST00000360317.7	51.0799	1.7021	0.442699	3.84483	0.000120635	0.00225334	TRUE	17	39904595	39919854	-1	protein_coding	GSDMB	gasdermin B [Source:HGNC Symbol;Acc:HGNC:23690]
ENST00000394175.6	85.04	2.05115	0.477752	4.29333	1.76011e-05	0.00043059	TRUE	17	39904595	39919854	-1	protein_coding	GSDMB	gasdermin B [Source:HGNC Symbol;Acc:HGNC:23690]
ENST00000477054.6	557.012	1.27217	0.140877	9.03033	1.71161e-19	4.56954e-17	TRUE	17	39904595	39919854	-1	protein_coding	GSDMB	gasdermin B [Source:HGNC Symbol;Acc:HGNC:23690]
ENST00000520542.5	49.0352	1.3745	0.402607	3.41401	0.000640149	0.00910463	TRUE	17	39904595	39919854	-1	protein_coding	GSDMB	gasdermin B [Source:HGNC Symbol;Acc:HGNC:23690]
ENST00000464556.1	30.8688	1.78529	0.613942	2.90792	0.00363844	0.03703	TRUE	17	39904595	39919854	-1	protein_coding	GSDMB	gasdermin B [Source:HGNC Symbol;Acc:HGNC:23690]
ENST00000422447.8	3391.03	-1.47512	0.11923	-12.372	3.70478e-35	3.66917e-32	TRUE	11	18394560	18408425	1	protein_coding	LDHA	lactate dehydrogenase A [Source:HGNC Symbol;Acc:HGNC:6535]
ENST00000543445.5	1101.51	-1.52021	0.158998	-9.56122	1.16382e-21	3.92655e-19	TRUE	11	18394560	18408425	1	protein_coding	LDHA	lactate dehydrogenase A [Source:HGNC Symbol;Acc:HGNC:6535]
ENST00000375710.7	77.6665	-1.02949	0.28646	-3.59382	0.000325866	0.0052099	TRUE	11	18394560	18408425	1	protein_coding	LDHA	lactate dehydrogenase A [Source:HGNC Symbol;Acc:HGNC:6535]
ENST00000507939.5	45.598	-1.40834	0.493525	-2.85363	0.00432222	0.0424688	TRUE	5	138506095	138543236	-1	protein_coding	ETF1	eukaryotic translation termination factor 1 [Source:HGNC Symbol;Acc:HGNC:3477]
ENST00000422452.2	550.147	1.944	0.269093	7.22427	5.03795e-13	5.65885e-11	TRUE	X	124375903	124963817	-1	protein_coding	TENM1	teneurin transmembrane protein 1 [Source:HGNC Symbol;Acc:HGNC:8117]
ENST00000575981.1	115.159	-1.05523	0.274926	-3.83822	0.000123932	0.00230556	TRUE	16	2968024	2980479	-1	protein_coding	PKMYT1	protein kinase, membrane associated tyrosine/threonine 1 [Source:HGNC Symbol;Acc:HGNC:29650]
ENST00000573944.5	51.8766	-1.45627	0.410294	-3.54934	0.000386193	0.00599451	TRUE	16	2968024	2980479	-1	protein_coding	PKMYT1	protein kinase, membrane associated tyrosine/threonine 1 [Source:HGNC Symbol;Acc:HGNC:29650]
ENST00000382240.9	297.396	-1.08601	0.178306	-6.09071	1.12413e-09	7.28124e-08	TRUE	16	2968024	2980479	-1	protein_coding	PKMYT1	protein kinase, membrane associated tyrosine/threonine 1 [Source:HGNC Symbol;Acc:HGNC:29650]
ENST00000575632.5	118.982	-1.86277	0.404599	-4.60398	4.14493e-06	0.000122638	TRUE	16	2968024	2980479	-1	protein_coding	PKMYT1	protein kinase, membrane associated tyrosine/threonine 1 [Source:HGNC Symbol;Acc:HGNC:29650]
ENST00000621344.4	275.175	-1.44651	0.259467	-5.57492	2.47639e-08	1.25995e-06	TRUE	17	36495633	36543435	-1	protein_coding	MYO19	myosin XIX [Source:HGNC Symbol;Acc:HGNC:26234]
ENST00000544305.5	118.682	-1.17719	0.354516	-3.32056	0.000898369	0.0120269	TRUE	1	22710839	22921500	1	protein_coding	EPHB2	EPH receptor B2 [Source:HGNC Symbol;Acc:HGNC:3393]
ENST00000400324.8	915.491	-1.03517	0.203542	-5.08577	3.66143e-07	1.42596e-05	TRUE
ENST00000498416.2	19.094	-7.38406	1.46183	-5.05124	4.38953e-07	1.6783e-05	TRUE	13	59665583	60163928	-1	protein_coding	DIAPH3	diaphanous related formin 3 [Source:HGNC Symbol;Acc:HGNC:15480]
ENST00000419573.7	48.6872	3.3362	1.10755	3.01223	0.00259338	0.0283151	TRUE	15	78959947	79090773	-1	protein_coding	RASGRF1	Ras protein specific guanine nucleotide releasing factor 1 [Source:HGNC Symbol;Acc:HGNC:9875]
ENST00000309182.9	71.2001	9.91299	1.27078	7.80071	6.1561e-15	9.21974e-13	TRUE	17	1716523	1738599	1	protein_coding	WDR81	WD repeat domain 81 [Source:HGNC Symbol;Acc:HGNC:26600]
ENST00000369167.2	186.438	1.89807	0.264506	7.1759	7.18346e-13	7.8208e-11	TRUE	1	149782689	149812373	-1	protein_coding	H2BC18	H2B clustered histone 18 [Source:HGNC Symbol;Acc:HGNC:24700]
ENST00000545683.1	24.2102	1.7751	0.599714	2.95991	0.00307731	0.0324449	TRUE	1	149782689	149812373	-1	protein_coding	H2BC18	H2B clustered histone 18 [Source:HGNC Symbol;Acc:HGNC:24700]
ENST00000421495.6	32.3845	1.59205	0.4952	3.21497	0.0013046	0.0163263	TRUE	1	1311585	1324687	-1	protein_coding	INTS11	integrator complex subunit 11 [Source:HGNC Symbol;Acc:HGNC:26052]
ENST00000509273.6	49.6313	1.02975	0.369478	2.78703	0.00531942	0.0498829	TRUE	5	148383935	148442836	1	protein_coding	FBXO38	F-box protein 38 [Source:HGNC Symbol;Acc:HGNC:28844]
ENST00000436461.6	400.649	-1.49581	0.484418	-3.08785	0.00201608	0.0231943	TRUE	7	134744252	134970729	1	protein_coding	CALD1	caldesmon 1 [Source:HGNC Symbol;Acc:HGNC:1441]
ENST00000422748.5	192.025	-1.77231	0.300444	-5.89896	3.65801e-09	2.18215e-07	TRUE	7	134744252	134970729	1	protein_coding	CALD1	caldesmon 1 [Source:HGNC Symbol;Acc:HGNC:1441]
ENST00000443197.5	321.478	1.67189	0.444893	3.75797	0.000171297	0.00304291	TRUE	7	134744252	134970729	1	protein_coding	CALD1	caldesmon 1 [Source:HGNC Symbol;Acc:HGNC:1441]
ENST00000462627.5	574.02	1.2112	0.279686	4.33058	1.48718e-05	0.000372933	TRUE	X	56232356	56291531	1	protein_coding	KLF8	Kruppel like factor 8 [Source:HGNC Symbol;Acc:HGNC:6351]
ENST00000486301.5	793.167	1.15263	0.176731	6.52195	6.93974e-11	5.59713e-09	TRUE	3	46668995	46693704	-1	protein_coding	ALS2CL	ALS2 C-terminal like [Source:HGNC Symbol;Acc:HGNC:20605]
ENST00000409261.6	205.177	1.68183	0.298987	5.62509	1.85413e-08	9.64841e-07	TRUE	2	132671788	133568463	-1	protein_coding	NCKAP5	NCK associated protein 5 [Source:HGNC Symbol;Acc:HGNC:29847]
ENST00000416380.6	56.5388	-1.36124	0.445926	-3.05262	0.00226853	0.0254811	TRUE	6	43511832	43516985	-1	protein_coding	YIPF3	Yip1 domain family member 3 [Source:HGNC Symbol;Acc:HGNC:21023]
ENST00000155926.8	31.251	2.53776	0.571178	4.44302	8.87033e-06	0.000238432	TRUE	2	12716889	12742734	1	protein_coding	TRIB2	tribbles pseudokinase 2 [Source:HGNC Symbol;Acc:HGNC:30809]
ENST00000455444.6	7.62187	-6.05666	1.70947	-3.543	0.000395606	0.00610756	TRUE	19	2997639	3047635	-1	protein_coding	TLE2	TLE family member 2, transcriptional corepressor [Source:HGNC Symbol;Acc:HGNC:11838]
ENST00000522502.1	6.98502	-5.933	1.82666	-3.248	0.00116219	0.0148221	TRUE	8	27596917	27614700	-1	protein_coding	CLU	clusterin [Source:HGNC Symbol;Acc:HGNC:2095]
ENST00000518050.1	40.1778	-1.6935	0.551481	-3.07083	0.00213466	0.0242644	TRUE	8	27596917	27614700	-1	protein_coding	CLU	clusterin [Source:HGNC Symbol;Acc:HGNC:2095]
ENST00000331491.1	16.3981	2.24404	0.790288	2.83952	0.00451815	0.043995	TRUE
ENST00000369158.1	80.5528	1.15688	0.311938	3.70868	0.00020834	0.00359684	TRUE	1	149839538	149841193	-1	protein_coding	H3C14	H3 clustered histone 14 [Source:HGNC Symbol;Acc:HGNC:20503]
ENST00000614272.1	187.609	1.29502	0.260219	4.97667	6.46886e-07	2.36719e-05	TRUE	1	149832659	149839767	1	protein_coding	H4C14	H4 clustered histone 14 [Source:HGNC Symbol;Acc:HGNC:4794]
ENST00000639053.1	8.98806	6.91612	1.84641	3.7457	0.000179888	0.0031747	TRUE	X	56818298	56995827	-1	protein_coding	SPIN3	spindlin family member 3 [Source:HGNC Symbol;Acc:HGNC:27272]
ENST00000461811.5	1540.91	1.35134	0.199778	6.76424	1.34014e-11	1.22213e-09	TRUE	9	129007036	129028303	-1	protein_coding	SH3GLB2	SH3 domain containing GRB2 like, endophilin B2 [Source:HGNC Symbol;Acc:HGNC:10834]
ENST00000400379.7	150.668	-1.05366	0.224119	-4.70137	2.58426e-06	8.08553e-05	TRUE	21	44217014	44240966	-1	protein_coding	ICOSLG	inducible T cell costimulator ligand [Source:HGNC Symbol;Acc:HGNC:17087]
ENST00000368823.5	108.34	1.20383	0.412958	2.91514	0.00355527	0.0364008	TRUE	1	151770107	151791416	-1	protein_coding	TDRKH	tudor and KH domain containing [Source:HGNC Symbol;Acc:HGNC:11713]
ENST00000647938.1	57.3313	-8.97393	1.50181	-5.97542	2.29503e-09	1.41112e-07	TRUE	6	156776020	157210779	1	protein_coding	ARID1B	AT-rich interaction domain 1B [Source:HGNC Symbol;Acc:HGNC:18040]
ENST00000539881.5	52.1683	-1.10939	0.371089	-2.98955	0.00279387	0.0300727	TRUE	16	56989485	57083531	1	protein_coding	NLRC5	NLR family CARD domain containing 5 [Source:HGNC Symbol;Acc:HGNC:29933]
ENST00000438563.5	35.8032	1.6444	0.509198	3.22939	0.00124055	0.0156567	TRUE	2	210021421	210171409	-1	protein_coding	KANSL1L	KAT8 regulatory NSL complex subunit 1 like [Source:HGNC Symbol;Acc:HGNC:26310]
ENST00000403683.1	80.5528	1.15688	0.311938	3.70868	0.00020834	0.00359684	TRUE	1	149852619	149854274	1	protein_coding	H3C15	H3 clustered histone 15 [Source:HGNC Symbol;Acc:HGNC:20505]
ENST00000612061.1	459.757	1.27508	0.240435	5.3032	1.1379e-07	5.03882e-06	TRUE	1	149854045	149861210	-1	protein_coding	H4C15	H4 clustered histone 15 [Source:HGNC Symbol;Acc:HGNC:29607]
ENST00000579512.2	48.3994	2.39489	0.555202	4.31354	1.60659e-05	0.000399074	TRUE	1	149854045	149861210	-1	protein_coding	H4C15	H4 clustered histone 15 [Source:HGNC Symbol;Acc:HGNC:29607]
ENST00000571750.5	302.545	-1.15069	0.290085	-3.96672	7.28683e-05	0.00146542	TRUE	16	74621399	74666877	-1	protein_coding	RFWD3	ring finger and WD repeat domain 3 [Source:HGNC Symbol;Acc:HGNC:25539]
ENST00000427043.4	432.236	1.60299	0.289385	5.53929	3.03694e-08	1.51118e-06	TRUE	19	15049480	15058293	1	protein_coding	CASP14	caspase 14 [Source:HGNC Symbol;Acc:HGNC:1502]
ENST00000357602.7	2311.99	-1.28438	0.311889	-4.11806	3.82072e-05	0.000843305	TRUE	13	97953658	98024296	1	protein_coding	IPO5	importin 5 [Source:HGNC Symbol;Acc:HGNC:6402]
ENST00000397297.7	32.2736	1.49121	0.451282	3.30438	0.000951873	0.0126458	TRUE	11	1947278	1984522	1	protein_coding	MRPL23	mitochondrial ribosomal protein L23 [Source:HGNC Symbol;Acc:HGNC:10322]
ENST00000564798.2	221.327	1.68016	0.319568	5.25759	1.45953e-07	6.276e-06	TRUE	16	56191489	56357444	1	protein_coding	GNAO1	G protein subunit alpha o1 [Source:HGNC Symbol;Acc:HGNC:4389]
ENST00000492072.5	300.237	-1.90342	0.25794	-7.37934	1.59081e-13	1.96412e-11	TRUE	7	130293134	130324180	1	protein_coding	CPA4	carboxypeptidase A4 [Source:HGNC Symbol;Acc:HGNC:15740]
ENST00000445470.6	229.106	1.06072	0.351098	3.02116	0.00251805	0.0276829	TRUE	7	130293134	130324180	1	protein_coding	CPA4	carboxypeptidase A4 [Source:HGNC Symbol;Acc:HGNC:15740]
ENST00000357037.6	7311.7	-1.38631	0.135377	-10.2403	1.30829e-24	5.65735e-22	TRUE	17	42402449	42423256	-1	protein_coding	CAVIN1	caveolae associated protein 1 [Source:HGNC Symbol;Acc:HGNC:9688]
ENST00000479764.6	109.615	1.02985	0.242367	4.24911	2.1462e-05	0.000512783	TRUE	1	151762899	151771334	1	protein_coding	OAZ3	ornithine decarboxylase antizyme 3 [Source:HGNC Symbol;Acc:HGNC:8097]
ENST00000575106.5	80.0223	-1.49811	0.466529	-3.21119	0.00132188	0.0164868	TRUE	16	4425805	4456775	1	protein_coding	DNAJA3	DnaJ heat shock protein family (Hsp40) member A3 [Source:HGNC Symbol;Acc:HGNC:11808]
ENST00000550767.5	54.5096	2.13959	0.503323	4.25094	2.12877e-05	0.000509259	TRUE	12	49184795	49189080	-1	protein_coding	TUBA1A	tubulin alpha 1a [Source:HGNC Symbol;Acc:HGNC:20766]
ENST00000640258.1	177.202	-1.19629	0.286396	-4.17706	2.95306e-05	0.000675427	TRUE	1	89524836	89597864	1	protein_coding	LRRC8B	leucine rich repeat containing 8 VRAC subunit B [Source:HGNC Symbol;Acc:HGNC:30692]
ENST00000413044.5	162.648	-2.19954	0.252854	-8.69886	3.35246e-18	7.71955e-16	TRUE	CHR_HSCHR6_MHC_MCF_CTG1	30959531	30970646	1	protein_coding	DDR1	discoidin domain receptor tyrosine kinase 1 [Source:HGNC Symbol;Acc:HGNC:2730]
ENST00000394935.7	3523.45	1.84047	0.298734	6.16091	7.23297e-10	4.89493e-08	TRUE	17	28719985	28724359	1	protein_coding	RPL23A	ribosomal protein L23a [Source:HGNC Symbol;Acc:HGNC:10317]
ENST00000621783.4	31.5403	-2.0218	0.707607	-2.85723	0.0042735	0.0420754	TRUE	8	86514435	86561498	1	protein_coding	CPNE3	copine 3 [Source:HGNC Symbol;Acc:HGNC:2316]
ENST00000533977.5	15.5304	-7.07958	1.48744	-4.75956	1.94013e-06	6.29438e-05	TRUE	11	3854527	4093210	1	protein_coding	STIM1	stromal interaction molecule 1 [Source:HGNC Symbol;Acc:HGNC:11386]
ENST00000457135.1	123.03	1.13428	0.302819	3.74572	0.000179876	0.0031747	TRUE	12	45729706	45908040	1	protein_coding	ARID2	AT-rich interaction domain 2 [Source:HGNC Symbol;Acc:HGNC:18037]
ENST00000481777.5	5.51311	6.21767	1.75687	3.53905	0.000401566	0.0061861	TRUE	1	151759647	151763496	-1	protein_coding	MRPL9	mitochondrial ribosomal protein L9 [Source:HGNC Symbol;Acc:HGNC:14277]
ENST00000487952.1	39.9493	1.25922	0.410325	3.06883	0.00214896	0.0243909	TRUE	9	128947699	129007096	1	protein_coding	NUP188	nucleoporin 188 [Source:HGNC Symbol;Acc:HGNC:17859]
ENST00000307729.12	172.398	1.40558	0.356227	3.94575	7.95507e-05	0.00157946	TRUE	10	21524646	21743630	1	protein_coding	MLLT10	MLLT10 histone lysine methyltransferase DOT1L cofactor [Source:HGNC Symbol;Acc:HGNC:16063]
ENST00000651382.1	42.5376	1.62999	0.421556	3.8666	0.000110365	0.0020869	TRUE	10	21524646	21743630	1	protein_coding	MLLT10	MLLT10 histone lysine methyltransferase DOT1L cofactor [Source:HGNC Symbol;Acc:HGNC:16063]
ENST00000377059.7	479.8	-1.0196	0.288883	-3.52944	0.000416436	0.00637041	TRUE	10	21524646	21743630	1	protein_coding	MLLT10	MLLT10 histone lysine methyltransferase DOT1L cofactor [Source:HGNC Symbol;Acc:HGNC:16063]
ENST00000342784.7	127.001	-1.27729	0.384398	-3.32282	0.000891127	0.0119473	TRUE	19	15107401	15114985	1	protein_coding	SYDE1	synapse defective Rho GTPase homolog 1 [Source:HGNC Symbol;Acc:HGNC:25824]
ENST00000433616.6	21.8629	2.77072	0.639176	4.33483	1.4587e-05	0.000366488	TRUE
ENST00000586811.1	147.542	1.41294	0.396095	3.56719	0.000360835	0.00567345	TRUE	17	69244311	69327244	-1	protein_coding	ABCA5	ATP binding cassette subfamily A member 5 [Source:HGNC Symbol;Acc:HGNC:35]
ENST00000448521.5	2490.7	-1.04431	0.179463	-5.81911	5.91635e-09	3.40795e-07	TRUE	7	44044640	44069456	1	protein_coding	DBNL	drebrin like [Source:HGNC Symbol;Acc:HGNC:2696]
ENST00000468694.5	149.877	-1.2682	0.285068	-4.44878	8.63599e-06	0.00023299	TRUE	7	44044640	44069456	1	protein_coding	DBNL	drebrin like [Source:HGNC Symbol;Acc:HGNC:2696]
ENST00000423561.6	321.059	1.33288	0.1908	6.98576	2.83317e-12	2.84571e-10	TRUE	7	44044640	44069456	1	protein_coding	DBNL	drebrin like [Source:HGNC Symbol;Acc:HGNC:2696]
ENST00000432854.5	9549.21	1.10697	0.0607782	18.2132	4.05328e-74	3.1111e-70	TRUE	7	44044640	44069456	1	protein_coding	DBNL	drebrin like [Source:HGNC Symbol;Acc:HGNC:2696]
ENST00000614328.4	1041.27	-1.09995	0.177367	-6.20154	5.59117e-10	3.86332e-08	TRUE	12	56663341	56688408	-1	protein_coding	PTGES3	prostaglandin E synthase 3 [Source:HGNC Symbol;Acc:HGNC:16049]
ENST00000474694.1	430.552	-1.2822	0.439081	-2.9202	0.00349812	0.035923	TRUE	2	117814691	117832377	1	protein_coding	DDX18	DEAD-box helicase 18 [Source:HGNC Symbol;Acc:HGNC:2741]
ENST00000284437.6	136.631	-1.45405	0.429072	-3.38882	0.000701937	0.00981518	TRUE	4	37453925	37623495	1	protein_coding	C4orf19	chromosome 4 open reading frame 19 [Source:HGNC Symbol;Acc:HGNC:25618]
ENST00000507955.6	18.1834	-2.91615	0.939339	-3.10448	0.00190617	0.0221567	TRUE	5	177511577	177516961	-1	protein_coding	DDX41	DEAD-box helicase 41 [Source:HGNC Symbol;Acc:HGNC:18674]
ENST00000368215.7	439.334	-1.19603	0.180307	-6.63332	3.28211e-11	2.77087e-09	TRUE	6	127968779	128520674	-1	protein_coding	PTPRK	protein tyrosine phosphatase receptor type K [Source:HGNC Symbol;Acc:HGNC:9674]
ENST00000407683.5	115.64	1.11452	0.291739	3.82027	0.000133305	0.00244927	TRUE	2	241808825	241817413	1	protein_coding	NEU4	neuraminidase 4 [Source:HGNC Symbol;Acc:HGNC:21328]
ENST00000409681.1	935.117	-2.48405	0.202201	-12.285	1.08988e-34	1.06792e-31	TRUE	2	86020216	86106155	-1	protein_coding	POLR1A	RNA polymerase I subunit A [Source:HGNC Symbol;Acc:HGNC:17264]
ENST00000488542.6	58.1096	-1.07831	0.374881	-2.87639	0.00402247	0.0400967	TRUE	19	35497220	35513658	-1	protein_coding	DMKN	dermokine [Source:HGNC Symbol;Acc:HGNC:25063]
ENST00000339686.8	519.705	1.57041	0.179207	8.76311	1.89929e-18	4.56751e-16	TRUE	19	35497220	35513658	-1	protein_coding	DMKN	dermokine [Source:HGNC Symbol;Acc:HGNC:25063]
ENST00000429602.7	317.815	-1.16415	0.273286	-4.25981	2.046e-05	0.000491521	TRUE	5	176238367	176345991	1	protein_coding	SIMC1	SUMO interacting motifs containing 1 [Source:HGNC Symbol;Acc:HGNC:24779]
ENST00000475254.5	141.598	-1.36968	0.410457	-3.33696	0.000847014	0.0114593	TRUE	13	113584721	113641473	1	protein_coding	TFDP1	transcription factor Dp-1 [Source:HGNC Symbol;Acc:HGNC:11749]
ENST00000518607.1	46.496	1.46682	0.398692	3.67907	0.000234084	0.00395316	TRUE	1	244969705	245127164	1	protein_coding	EFCAB2	EF-hand calcium binding domain 2 [Source:HGNC Symbol;Acc:HGNC:28166]
ENST00000548311.5	266.771	-1.10033	0.225732	-4.8745	1.09087e-06	3.76878e-05	TRUE	12	49323236	49331731	1	protein_coding	TROAP	trophinin associated protein [Source:HGNC Symbol;Acc:HGNC:12327]
ENST00000525150.5	12.1262	7.35429	1.49408	4.92229	8.55357e-07	3.0278e-05	TRUE	8	144107726	144118328	1	protein_coding	WDR97	WD repeat domain 97 [Source:HGNC Symbol;Acc:HGNC:26959]
ENST00000422508.6	186.617	1.11201	0.321923	3.45428	0.000551769	0.00805535	TRUE	6	73695785	73828316	1	protein_coding	CD109	CD109 molecule [Source:HGNC Symbol;Acc:HGNC:21685]
ENST00000488504.5	45.7113	-1.84152	0.599373	-3.07241	0.00212339	0.0241721	TRUE	22	50245450	50261716	-1	protein_coding	MAPK12	mitogen-activated protein kinase 12 [Source:HGNC Symbol;Acc:HGNC:6874]
ENST00000622558.4	30.4929	-1.90904	0.564933	-3.37923	0.000726881	0.0101057	TRUE	22	50245450	50261716	-1	protein_coding	MAPK12	mitogen-activated protein kinase 12 [Source:HGNC Symbol;Acc:HGNC:6874]
ENST00000568325.1	19.4104	8.0354	2.30794	3.48163	0.000498372	0.00740849	TRUE	16	56361452	56425545	-1	protein_coding	AMFR	autocrine motility factor receptor [Source:HGNC Symbol;Acc:HGNC:463]
ENST00000566219.1	5.88502	-5.68462	1.72746	-3.29074	0.000999235	0.0131273	TRUE	15	74630558	74696292	-1	protein_coding	EDC3	enhancer of mRNA decapping 3 [Source:HGNC Symbol;Acc:HGNC:26114]
ENST00000447395.5	193.946	1.1394	0.329167	3.46145	0.000537273	0.00788837	TRUE	7	112762377	112790423	-1	protein_coding	TMEM168	transmembrane protein 168 [Source:HGNC Symbol;Acc:HGNC:25826]
ENST00000418785.5	67.4356	2.03569	0.631738	3.22237	0.00127135	0.0159709	TRUE	7	112762377	112790423	-1	protein_coding	TMEM168	transmembrane protein 168 [Source:HGNC Symbol;Acc:HGNC:25826]
ENST00000343985.8	67.28	-1.12035	0.324714	-3.45027	0.000560029	0.00815655	TRUE	7	2242222	2251146	1	protein_coding	NUDT1	nudix hydrolase 1 [Source:HGNC Symbol;Acc:HGNC:8048]
ENST00000274542.6	403.074	-1.48531	0.389915	-3.80931	0.000139358	0.00254676	TRUE	5	159157409	159210053	-1	protein_coding	RNF145	ring finger protein 145 [Source:HGNC Symbol;Acc:HGNC:20853]
ENST00000520638.1	12.0871	7.35	2.38328	3.08399	0.00204247	0.0234315	TRUE	5	159157409	159210053	-1	protein_coding	RNF145	ring finger protein 145 [Source:HGNC Symbol;Acc:HGNC:20853]
ENST00000611185.4	577.641	-1.24099	0.254634	-4.87362	1.09571e-06	3.78266e-05	TRUE	5	159157409	159210053	-1	protein_coding	RNF145	ring finger protein 145 [Source:HGNC Symbol;Acc:HGNC:20853]
ENST00000371568.8	956.224	-1.02473	0.121798	-8.41335	3.98472e-17	8.01346e-15	TRUE	1	52372829	52404423	-1	protein_coding	ORC1	origin recognition complex subunit 1 [Source:HGNC Symbol;Acc:HGNC:8487]
ENST00000531399.5	135.184	2.06422	0.297958	6.92789	4.27167e-12	4.19453e-10	TRUE	11	128934731	128943399	-1	protein_coding	TP53AIP1	tumor protein p53 regulated apoptosis inducing protein 1 [Source:HGNC Symbol;Acc:HGNC:29984]
ENST00000525390.1	957.108	1.30004	0.160663	8.09172	5.88292e-16	1.02044e-13	TRUE	11	128934731	128943399	-1	protein_coding	TP53AIP1	tumor protein p53 regulated apoptosis inducing protein 1 [Source:HGNC Symbol;Acc:HGNC:29984]
ENST00000527504.1	67.2701	2.02982	0.419101	4.84329	1.27709e-06	4.33411e-05	TRUE	11	128934731	128943399	-1	protein_coding	TP53AIP1	tumor protein p53 regulated apoptosis inducing protein 1 [Source:HGNC Symbol;Acc:HGNC:29984]
ENST00000580729.2	131.481	1.13356	0.308715	3.67187	0.000240787	0.00405046	TRUE	17	67991101	67996431	-1	protein_coding	C17orf58	chromosome 17 open reading frame 58 [Source:HGNC Symbol;Acc:HGNC:27568]
ENST00000262963.10	14.3555	21.0093	3.29627	6.37366	1.84575e-10	1.37879e-08	TRUE	19	5158495	5340803	-1	protein_coding	PTPRS	protein tyrosine phosphatase receptor type S [Source:HGNC Symbol;Acc:HGNC:9681]
ENST00000426335.6	122.896	-1.72264	0.470258	-3.66319	0.000249093	0.00416691	TRUE	11	47164299	47177125	-1	protein_coding	ARFGAP2	ADP ribosylation factor GTPase activating protein 2 [Source:HGNC Symbol;Acc:HGNC:13504]
ENST00000314174.5	40.0548	-2.15078	0.605289	-3.55331	0.000380415	0.00592466	TRUE	1	23084023	23177808	-1	protein_coding	LUZP1	leucine zipper protein 1 [Source:HGNC Symbol;Acc:HGNC:14985]
ENST00000556813.1	381.468	-1.57566	0.276338	-5.70193	1.18458e-08	6.36192e-07	TRUE	14	52707178	52728590	1	protein_coding	PSMC6	proteasome 26S subunit, ATPase 6 [Source:HGNC Symbol;Acc:HGNC:9553]
ENST00000366512.7	68.2004	-2.44831	0.497334	-4.92288	8.52806e-07	3.01994e-05	TRUE	1	246566444	246668595	1	protein_coding	CNST	consortin, connexin sorting protein [Source:HGNC Symbol;Acc:HGNC:26486]
ENST00000412144.6	442.955	1.70499	0.369829	4.61022	4.02237e-06	0.00011955	TRUE	CHR_HSCHR6_MHC_QBL_CTG1	33228522	33243221	-1	protein_coding	TAPBP	TAP binding protein [Source:HGNC Symbol;Acc:HGNC:11566]
ENST00000575014.5	132.243	7.45675	0.67192	11.0977	1.2877e-28	7.90698e-26	TRUE	17	2689386	2712663	-1	protein_coding	CLUH	clustered mitochondria homolog [Source:HGNC Symbol;Acc:HGNC:29094]
ENST00000326225.3	435.626	8.35695	1.12927	7.40034	1.35837e-13	1.69531e-11	TRUE	1	246839098	246931948	-1	protein_coding	AHCTF1	AT-hook containing transcription factor 1 [Source:HGNC Symbol;Acc:HGNC:24618]
ENST00000355237.6	284.857	-1.72916	0.453848	-3.80999	0.000138973	0.00254073	TRUE	5	69492292	69558104	1	protein_coding	OCLN	occludin [Source:HGNC Symbol;Acc:HGNC:8104]
ENST00000454748.7	287.93	1.41378	0.336483	4.20164	2.64983e-05	0.000617105	TRUE	19	49289638	49325215	-1	protein_coding	SLC6A16	solute carrier family 6 member 16 [Source:HGNC Symbol;Acc:HGNC:13622]
ENST00000598221.1	22.1638	2.83617	0.648262	4.37504	1.21408e-05	0.000312882	TRUE	19	49289638	49325215	-1	protein_coding	SLC6A16	solute carrier family 6 member 16 [Source:HGNC Symbol;Acc:HGNC:13622]
ENST00000594180.1	10.002	3.60568	1.03214	3.49342	0.000476883	0.00714906	TRUE	19	49289638	49325215	-1	protein_coding	SLC6A16	solute carrier family 6 member 16 [Source:HGNC Symbol;Acc:HGNC:13622]
ENST00000373452.2	634.113	1.38651	0.347108	3.99447	6.48401e-05	0.00132656	TRUE	9	126860665	126885878	1	protein_coding	ZBTB34	zinc finger and BTB domain containing 34 [Source:HGNC Symbol;Acc:HGNC:31446]
ENST00000537466.6	71.2696	-1.17956	0.321502	-3.66892	0.000243581	0.00408806	TRUE	12	110452486	110469268	-1	protein_coding	GPN3	GPN-loop GTPase 3 [Source:HGNC Symbol;Acc:HGNC:30186]
ENST00000357569.5	5.7833	6.28334	1.82574	3.44154	0.000578423	0.00838203	TRUE	CHR_HSCHR6_MHC_QBL_CTG1	30092451	30102654	-1	protein_coding	TRIM31	tripartite motif containing 31 [Source:HGNC Symbol;Acc:HGNC:16289]
ENST00000459760.1	127.648	1.42239	0.464457	3.06249	0.00219505	0.0248131	TRUE	X	71533104	71575892	1	protein_coding	OGT	O-linked N-acetylglucosamine (GlcNAc) transferase [Source:HGNC Symbol;Acc:HGNC:8127]
ENST00000371929.7	127.899	1.25851	0.315397	3.99023	6.6008e-05	0.00134656	TRUE	9	133414358	133459402	1	protein_coding	ADAMTS13	ADAM metallopeptidase with thrombospondin type 1 motif 13 [Source:HGNC Symbol;Acc:HGNC:1366]
ENST00000371910.1	34.7035	1.85485	0.4445	4.17288	3.00771e-05	0.000685714	TRUE	9	133414358	133459402	1	protein_coding	ADAMTS13	ADAM metallopeptidase with thrombospondin type 1 motif 13 [Source:HGNC Symbol;Acc:HGNC:1366]
ENST00000459931.1	19.0009	-1.74279	0.618983	-2.81557	0.00486904	0.0466231	TRUE	1	35557473	35567274	1	protein_coding	NCDN	neurochondrin [Source:HGNC Symbol;Acc:HGNC:17597]
ENST00000591885.5	471.865	-1.06258	0.374496	-2.83737	0.00454864	0.0441891	TRUE	17	76470891	76501790	-1	protein_coding	RHBDF2	rhomboid 5 homolog 2 [Source:HGNC Symbol;Acc:HGNC:20788]
ENST00000463696.1	41.7895	-1.17687	0.413069	-2.84909	0.00438449	0.0429478	TRUE	1	117060326	117107453	1	protein_coding	TTF2	transcription termination factor 2 [Source:HGNC Symbol;Acc:HGNC:12398]
ENST00000409246.5	17.2709	1.83003	0.608662	3.00665	0.00264143	0.0287234	TRUE	12	110501655	110532086	1	protein_coding	RAD9B	RAD9 checkpoint clamp component B [Source:HGNC Symbol;Acc:HGNC:21700]
ENST00000339986.8	150.101	-1.00055	0.246551	-4.05818	4.94561e-05	0.00105097	TRUE	1	246945547	247008093	-1	protein_coding	ZNF695	zinc finger protein 695 [Source:HGNC Symbol;Acc:HGNC:30954]
ENST00000274289.8	10004	-1.31617	0.108133	-12.1718	4.39162e-34	4.0049e-31	TRUE	5	58453982	58460139	-1	protein_coding	PLK2	polo like kinase 2 [Source:HGNC Symbol;Acc:HGNC:19699]
ENST00000511326.1	50.6634	-1.80993	0.529521	-3.41805	0.000630724	0.00899559	TRUE	5	58453982	58460139	-1	protein_coding	PLK2	polo like kinase 2 [Source:HGNC Symbol;Acc:HGNC:19699]
ENST00000505244.1	50.435	-1.26466	0.378272	-3.34326	0.000827999	0.0112434	TRUE	5	58453982	58460139	-1	protein_coding	PLK2	polo like kinase 2 [Source:HGNC Symbol;Acc:HGNC:19699]
ENST00000503713.1	149.388	-1.17861	0.26738	-4.40798	1.04337e-05	0.000274145	TRUE	5	58453982	58460139	-1	protein_coding	PLK2	polo like kinase 2 [Source:HGNC Symbol;Acc:HGNC:19699]
ENST00000510629.1	99.1536	-1.20875	0.340868	-3.5461	0.000390978	0.00604929	TRUE	5	58453982	58460139	-1	protein_coding	PLK2	polo like kinase 2 [Source:HGNC Symbol;Acc:HGNC:19699]
ENST00000503115.5	49.135	-1.43688	0.461466	-3.11373	0.00184738	0.0215932	TRUE	5	58453982	58460139	-1	protein_coding	PLK2	polo like kinase 2 [Source:HGNC Symbol;Acc:HGNC:19699]
ENST00000515415.5	96.7256	-1.41624	0.318198	-4.4508	8.55523e-06	0.000231149	TRUE	5	58453982	58460139	-1	protein_coding	PLK2	polo like kinase 2 [Source:HGNC Symbol;Acc:HGNC:19699]
ENST00000265727.11	16.2164	6.02031	2.05669	2.92719	0.00342037	0.0352745	TRUE	7	87934143	88202889	1	protein_coding	ADAM22	ADAM metallopeptidase domain 22 [Source:HGNC Symbol;Acc:HGNC:201]
ENST00000370489.5	8491.82	1.05459	0.114089	9.24353	2.38491e-20	7.06317e-18	TRUE	10	99659509	99711241	1	protein_coding	ENTPD7	ectonucleoside triphosphate diphosphohydrolase 7 [Source:HGNC Symbol;Acc:HGNC:19745]
ENST00000544970.5	12.9101	7.44584	2.36436	3.1492	0.00163719	0.0196603	TRUE	12	21437615	21471250	1	protein_coding	PYROXD1	pyridine nucleotide-disulphide oxidoreductase domain 1 [Source:HGNC Symbol;Acc:HGNC:26162]
ENST00000347055.4	600.457	1.03012	0.128208	8.03481	9.37259e-16	1.56959e-13	TRUE	2	88027205	88064252	-1	protein_coding	KRCC1	lysine rich coiled-coil 1 [Source:HGNC Symbol;Acc:HGNC:28039]
ENST00000550920.5	645.281	1.72297	0.299984	5.74354	9.27186e-09	5.11987e-07	TRUE
ENST00000548563.5	10.0567	7.08432	2.44221	2.90078	0.00372231	0.0377034	TRUE	12	56712427	56731628	-1	protein_coding	NACA	nascent polypeptide associated complex subunit alpha [Source:HGNC Symbol;Acc:HGNC:7629]
ENST00000413917.5	138.886	-1.16389	0.384105	-3.03013	0.00244447	0.0270694	TRUE	7	2354086	2380745	1	protein_coding	EIF3B	eukaryotic translation initiation factor 3 subunit B [Source:HGNC Symbol;Acc:HGNC:3280]
ENST00000368864.8	65.8922	-1.13429	0.403294	-2.81256	0.00491495	0.0469651	TRUE	6	110982015	111028263	1	protein_coding	RPF2	ribosome production factor 2 homolog [Source:HGNC Symbol;Acc:HGNC:20870]
ENST00000506477.5	348.775	-1.0451	0.246961	-4.23186	2.31765e-05	0.000547919	TRUE	5	138553756	138575416	-1	protein_coding	HSPA9	heat shock protein family A (Hsp70) member 9 [Source:HGNC Symbol;Acc:HGNC:5244]
ENST00000423709.6	16.518	7.80442	2.24893	3.47028	0.000519907	0.00768674	TRUE	18	12661833	12702777	-1	protein_coding	CEP76	centrosomal protein 76 [Source:HGNC Symbol;Acc:HGNC:25727]
ENST00000587929.1	8.25967	-6.16882	2.03226	-3.03545	0.00240177	0.0266719	TRUE	18	12661833	12702777	-1	protein_coding	CEP76	centrosomal protein 76 [Source:HGNC Symbol;Acc:HGNC:25727]
ENST00000598095.5	22.3761	1.97714	0.664831	2.9739	0.00294044	0.0313022	TRUE	19	49335171	49343335	1	protein_coding	CD37	CD37 molecule [Source:HGNC Symbol;Acc:HGNC:1666]
ENST00000451024.5	2477.79	-1.05725	0.098894	-10.6908	1.12429e-26	5.75297e-24	TRUE	10	124445243	124450035	-1	protein_coding	NKX1-2	NK1 homeobox 2 [Source:HGNC Symbol;Acc:HGNC:31652]
ENST00000215095.11	321.335	1.35225	0.235353	5.74561	9.15883e-09	5.06961e-07	TRUE	16	30989256	31010638	-1	protein_coding	STX1B	syntaxin 1B [Source:HGNC Symbol;Acc:HGNC:18539]
ENST00000565419.2	49.5315	1.77224	0.398447	4.44788	8.67239e-06	0.000233903	TRUE	16	30989256	31010638	-1	protein_coding	STX1B	syntaxin 1B [Source:HGNC Symbol;Acc:HGNC:18539]
ENST00000416382.6	10.4006	7.13309	2.43487	2.92956	0.00339444	0.0350502	TRUE	10	10798397	11336675	1	protein_coding	CELF2	CUGBP Elav-like family member 2 [Source:HGNC Symbol;Acc:HGNC:2550]
ENST00000487834.5	172.562	-1.00026	0.251171	-3.98237	6.82316e-05	0.00138648	TRUE	3	108549864	108589644	-1	protein_coding	CIP2A	cellular inhibitor of PP2A [Source:HGNC Symbol;Acc:HGNC:29302]
ENST00000354498.9	50.5498	2.79744	0.944815	2.96083	0.00306811	0.0323627	TRUE	15	67542703	67807117	1	protein_coding	MAP2K5	mitogen-activated protein kinase kinase 5 [Source:HGNC Symbol;Acc:HGNC:6845]
ENST00000392754.7	8.46424	-6.19407	1.88035	-3.29411	0.000987348	0.0129971	TRUE	10	124619292	124744378	-1	protein_coding	FAM53B	family with sequence similarity 53 member B [Source:HGNC Symbol;Acc:HGNC:28968]
ENST00000367425.8	46.9049	2.06847	0.596922	3.46522	0.000529799	0.00780513	TRUE
ENST00000471440.6	66.509	1.34364	0.343301	3.91388	9.08238e-05	0.00176597	TRUE	1	196774813	196795407	1	protein_coding	CFHR3	complement factor H related 3 [Source:HGNC Symbol;Acc:HGNC:16980]
ENST00000461558.2	32.3708	2.38083	0.495929	4.80075	1.58072e-06	5.25229e-05	TRUE	1	196774813	196795407	1	protein_coding	CFHR3	complement factor H related 3 [Source:HGNC Symbol;Acc:HGNC:16980]
ENST00000444108.7	6.83398	-5.9123	1.73628	-3.40515	0.000661268	0.00933952	TRUE	2	85354394	85391752	1	protein_coding	ELMOD3	ELMO domain containing 3 [Source:HGNC Symbol;Acc:HGNC:26158]
ENST00000373696.7	50.3574	1.61016	0.438873	3.66885	0.000243641	0.00408832	TRUE	X	71578411	71613583	1	protein_coding	GCNA	germ cell nuclear acidic peptidase [Source:HGNC Symbol;Acc:HGNC:15805]
ENST00000554259.5	152.187	1.17345	0.217247	5.40144	6.61082e-08	3.05671e-06	TRUE	14	35538352	35809304	-1	protein_coding	RALGAPA1	Ral GTPase activating protein catalytic subunit alpha 1 [Source:HGNC Symbol;Acc:HGNC:17770]
ENST00000553892.2	10.3876	7.12922	1.72467	4.13368	3.57005e-05	0.000793874	TRUE	14	35538352	35809304	-1	protein_coding	RALGAPA1	Ral GTPase activating protein catalytic subunit alpha 1 [Source:HGNC Symbol;Acc:HGNC:17770]
ENST00000361321.5	53.7607	-1.71011	0.611402	-2.79703	0.00515753	0.0486763	TRUE	1	90915298	91022272	-1	protein_coding	ZNF644	zinc finger protein 644 [Source:HGNC Symbol;Acc:HGNC:29222]
ENST00000621077.1	12.9765	-5.83439	1.4441	-4.04014	5.34182e-05	0.0011205	TRUE	1	90915298	91022272	-1	protein_coding	ZNF644	zinc finger protein 644 [Source:HGNC Symbol;Acc:HGNC:29222]
ENST00000455596.5	522.39	-1.1173	0.336169	-3.32362	0.000888584	0.0119219	TRUE	X	150980509	150990771	1	protein_coding	HMGB3	high mobility group box 3 [Source:HGNC Symbol;Acc:HGNC:5004]
ENST00000625312.2	83.6119	-1.14946	0.370995	-3.09832	0.00194623	0.0225172	TRUE	4	37826660	37862937	1	protein_coding	PGM2	phosphoglucomutase 2 [Source:HGNC Symbol;Acc:HGNC:8906]
ENST00000446596.5	112.22	-9.94087	1.25261	-7.93611	2.08623e-15	3.33024e-13	TRUE	7	16646131	16706523	1	protein_coding	BZW2	basic leucine zipper and W2 domains 2 [Source:HGNC Symbol;Acc:HGNC:18808]
ENST00000265634.4	34.7381	1.34279	0.455915	2.94527	0.00322671	0.0336693	TRUE	7	98617285	98629869	1	protein_coding	NPTX2	neuronal pentraxin 2 [Source:HGNC Symbol;Acc:HGNC:7953]
ENST00000481619.5	75.9828	-1.90242	0.473192	-4.02039	5.81015e-05	0.00120856	TRUE	X	154444141	154450654	1	protein_coding	FAM50A	family with sequence similarity 50 member A [Source:HGNC Symbol;Acc:HGNC:18786]
ENST00000300051.8	360.215	1.05171	0.229349	4.58562	4.5265e-06	0.000132607	TRUE	16	75111860	75116771	-1	protein_coding	LDHD	lactate dehydrogenase D [Source:HGNC Symbol;Acc:HGNC:19708]
ENST00000450168.2	277.513	1.05274	0.330699	3.18337	0.00145572	0.0178822	TRUE	16	75111860	75116771	-1	protein_coding	LDHD	lactate dehydrogenase D [Source:HGNC Symbol;Acc:HGNC:19708]
ENST00000568164.1	27.946	1.62949	0.578445	2.81702	0.00484716	0.0464715	TRUE	16	75111860	75116771	-1	protein_coding	LDHD	lactate dehydrogenase D [Source:HGNC Symbol;Acc:HGNC:19708]
ENST00000556143.6	962.244	1.12608	0.210753	5.34311	9.13645e-08	4.111e-06	TRUE	14	72969451	73027131	-1	protein_coding	ZFYVE1	zinc finger FYVE-type containing 1 [Source:HGNC Symbol;Acc:HGNC:13180]
ENST00000521515.1	7.86459	-6.11183	1.77817	-3.43715	0.000587875	0.0085043	TRUE	8	29067278	29263124	-1	protein_coding	KIF13B	kinesin family member 13B [Source:HGNC Symbol;Acc:HGNC:14405]
ENST00000376351.4	15.1127	21.0802	3.27428	6.43812	1.20959e-10	9.33872e-09	TRUE	10	25174802	25602229	1	protein_coding	GPR158	G protein-coupled receptor 158 [Source:HGNC Symbol;Acc:HGNC:23689]
ENST00000443314.5	163.071	1.3735	0.233225	5.88916	3.88175e-09	2.30517e-07	TRUE	2	210431249	210477652	-1	protein_coding	LANCL1	LanC like 1 [Source:HGNC Symbol;Acc:HGNC:6508]
ENST00000308731.7	5.82635	-5.67091	1.74031	-3.25856	0.00111979	0.0143668	TRUE
ENST00000378714.7	2063.96	-1.11578	0.125714	-8.87551	6.96138e-19	1.74235e-16	TRUE	10	13161554	13211104	1	protein_coding	MCM10	minichromosome maintenance 10 replication initiation factor [Source:HGNC Symbol;Acc:HGNC:18043]
ENST00000484800.6	1418.15	-1.27638	0.126482	-10.0913	6.0338e-24	2.42685e-21	TRUE	10	13161554	13211104	1	protein_coding	MCM10	minichromosome maintenance 10 replication initiation factor [Source:HGNC Symbol;Acc:HGNC:18043]
ENST00000378694.1	99.5992	-1.72622	0.516012	-3.34531	0.000821899	0.0111744	TRUE	10	13161554	13211104	1	protein_coding	MCM10	minichromosome maintenance 10 replication initiation factor [Source:HGNC Symbol;Acc:HGNC:18043]
ENST00000559446.1	67.4544	1.66103	0.358604	4.63194	3.6225e-06	0.000109251	TRUE	15	56630181	56734086	-1	protein_coding	ZNF280D	zinc finger protein 280D [Source:HGNC Symbol;Acc:HGNC:25953]
ENST00000374619.1	43.2183	-1.20618	0.400881	-3.00883	0.00262259	0.0285697	TRUE	1	23191895	23194729	-1	protein_coding	HTR1D	5-hydroxytryptamine receptor 1D [Source:HGNC Symbol;Acc:HGNC:5289]
ENST00000306773.5	528.256	-1.05011	0.143222	-7.33205	2.2665e-13	2.69366e-11	TRUE	17	80466834	80477843	-1	protein_coding	NPTX1	neuronal pentraxin 1 [Source:HGNC Symbol;Acc:HGNC:7952]
ENST00000312134.3	57.4372	-1.73139	0.40319	-4.29424	1.75293e-05	0.00042906	TRUE	11	66012008	66013505	1	protein_coding	CST6	cystatin E/M [Source:HGNC Symbol;Acc:HGNC:2478]
ENST00000612904.3	72.02	1.09631	0.355583	3.08313	0.00204836	0.0234894	TRUE	CHR_HSCHR16_1_CTG1	16233991	16308660	-1	protein_coding	ABCC6	ATP binding cassette subfamily C member 6 [Source:HGNC Symbol;Acc:HGNC:57]
ENST00000429806.5	207.004	1.04627	0.373858	2.79858	0.00513275	0.0484929	TRUE	2	85341955	85354531	-1	protein_coding	RETSAT	retinol saturase [Source:HGNC Symbol;Acc:HGNC:25991]
ENST00000475668.6	137.762	-4.24408	0.659901	-6.43139	1.2644e-10	9.73736e-09	TRUE	7	141907813	142106747	1	protein_coding	MGAM	maltase-glucoamylase [Source:HGNC Symbol;Acc:HGNC:7043]
ENST00000496977.5	14.9013	-7.01446	1.6318	-4.29859	1.71886e-05	0.000422293	TRUE	16	31032889	31042975	1	protein_coding	STX4	syntaxin 4 [Source:HGNC Symbol;Acc:HGNC:11439]
ENST00000503629.6	163.837	1.17066	0.257771	4.54147	5.5864e-06	0.000159449	TRUE	16	31032889	31042975	1	protein_coding	STX4	syntaxin 4 [Source:HGNC Symbol;Acc:HGNC:11439]
ENST00000342272.3	14.3692	-3.23718	0.926154	-3.4953	0.000473531	0.00710343	TRUE	20	44106590	44187188	-1	protein_coding	JPH2	junctophilin 2 [Source:HGNC Symbol;Acc:HGNC:14202]
ENST00000648525.1	12.737	-6.79558	1.45471	-4.67144	2.99091e-06	9.21957e-05	TRUE	3	120684938	120742993	-1	protein_coding	RABL3	RAB, member of RAS oncogene family like 3 [Source:HGNC Symbol;Acc:HGNC:18072]
ENST00000495731.5	8.60993	3.04764	1.05926	2.87713	0.00401309	0.0400465	TRUE	1	248850006	248859144	-1	protein_coding	ZNF692	zinc finger protein 692 [Source:HGNC Symbol;Acc:HGNC:26049]
ENST00000643970.1	65.2148	-1.00272	0.358089	-2.8002	0.00510704	0.0483343	TRUE	1	150067279	150145329	1	protein_coding	VPS45	vacuolar protein sorting 45 homolog [Source:HGNC Symbol;Acc:HGNC:14579]
ENST00000359092.7	51.7425	-1.27545	0.412292	-3.09356	0.00197771	0.0228241	TRUE	19	41219223	41261766	1	protein_coding	AXL	AXL receptor tyrosine kinase [Source:HGNC Symbol;Acc:HGNC:905]
ENST00000296933.10	1329.39	-1.03389	0.114086	-9.06239	1.2762e-19	3.45722e-17	TRUE	5	171861549	172006873	-1	protein_coding	FBXW11	F-box and WD repeat domain containing 11 [Source:HGNC Symbol;Acc:HGNC:13607]
ENST00000393802.6	198.34	-1.71561	0.309112	-5.55011	2.85489e-08	1.42986e-06	TRUE	5	171861549	172006873	-1	protein_coding	FBXW11	F-box and WD repeat domain containing 11 [Source:HGNC Symbol;Acc:HGNC:13607]
ENST00000523843.5	107.797	-1.7598	0.400694	-4.39188	1.12375e-05	0.000292881	TRUE	5	171861549	172006873	-1	protein_coding	FBXW11	F-box and WD repeat domain containing 11 [Source:HGNC Symbol;Acc:HGNC:13607]
ENST00000260502.11	438.782	-1.08756	0.189946	-5.72559	1.03075e-08	5.62095e-07	TRUE	1	93561741	93847150	-1	protein_coding	BCAR3	BCAR3 adaptor protein, NSP family member [Source:HGNC Symbol;Acc:HGNC:973]
ENST00000418800.6	741.714	-3.15468	0.177982	-17.7247	2.70256e-70	1.46425e-66	TRUE	6	30876421	30900156	1	protein_coding	DDR1	discoidin domain receptor tyrosine kinase 1 [Source:HGNC Symbol;Acc:HGNC:2730]
ENST00000509639.5	29.6234	-2.60362	0.619484	-4.20289	2.63534e-05	0.000614196	TRUE	6	30876421	30900156	1	protein_coding	DDR1	discoidin domain receptor tyrosine kinase 1 [Source:HGNC Symbol;Acc:HGNC:2730]
ENST00000412274.6	92.7124	-2.69752	0.356892	-7.55835	4.08229e-14	5.57042e-12	TRUE	6	30876421	30900156	1	protein_coding	DDR1	discoidin domain receptor tyrosine kinase 1 [Source:HGNC Symbol;Acc:HGNC:2730]
ENST00000507901.5	5.50086	-4.58376	1.62889	-2.81404	0.00489231	0.046807	TRUE	6	30876421	30900156	1	protein_coding	DDR1	discoidin domain receptor tyrosine kinase 1 [Source:HGNC Symbol;Acc:HGNC:2730]
ENST00000437124.6	29.6968	-3.828	0.862976	-4.43582	9.17234e-06	0.000245233	TRUE	6	30876421	30900156	1	protein_coding	DDR1	discoidin domain receptor tyrosine kinase 1 [Source:HGNC Symbol;Acc:HGNC:2730]
ENST00000454612.6	218.866	-1.10969	0.326691	-3.39676	0.000681894	0.00958439	TRUE	6	30876421	30900156	1	protein_coding	DDR1	discoidin domain receptor tyrosine kinase 1 [Source:HGNC Symbol;Acc:HGNC:2730]
ENST00000396342.6	129.357	-2.29009	0.303074	-7.55621	4.14973e-14	5.65407e-12	TRUE	6	30876421	30900156	1	protein_coding	DDR1	discoidin domain receptor tyrosine kinase 1 [Source:HGNC Symbol;Acc:HGNC:2730]
ENST00000376568.7	657.897	-1.59802	0.31636	-5.05126	4.38901e-07	1.6783e-05	TRUE	6	30876421	30900156	1	protein_coding	DDR1	discoidin domain receptor tyrosine kinase 1 [Source:HGNC Symbol;Acc:HGNC:2730]
ENST00000382666.5	17.8919	2.57911	0.716282	3.60069	0.000317379	0.00509277	TRUE	16	1826941	1840207	1	protein_coding	FAHD1	fumarylacetoacetate hydrolase domain containing 1 [Source:HGNC Symbol;Acc:HGNC:14169]
ENST00000397656.8	93.8535	1.10447	0.313078	3.52778	0.000419053	0.00640619	TRUE	12	110614027	110649430	1	protein_coding	TCTN1	tectonic family member 1 [Source:HGNC Symbol;Acc:HGNC:26113]
ENST00000436628.6	374.436	-1.04649	0.149308	-7.00893	2.40146e-12	2.42798e-10	TRUE	CHR_HSCHR6_MHC_MANN_CTG1	30764859	30770084	1	protein_coding	TUBB	tubulin beta class I [Source:HGNC Symbol;Acc:HGNC:20778]
ENST00000228945.9	1238.41	-1.65022	0.143064	-11.5348	8.80843e-31	6.33835e-28	TRUE	12	14942031	14961728	-1	protein_coding	ARHGDIB	Rho GDP dissociation inhibitor beta [Source:HGNC Symbol;Acc:HGNC:679]
ENST00000259708.7	88.0162	1.60046	0.323948	4.94047	7.79338e-07	2.7898e-05	TRUE	6	43040777	43075095	1	protein_coding	KLC4	kinesin light chain 4 [Source:HGNC Symbol;Acc:HGNC:21624]
ENST00000479388.5	5.25685	-5.52456	1.91503	-2.88484	0.00391616	0.0392537	TRUE	6	43040777	43075095	1	protein_coding	KLC4	kinesin light chain 4 [Source:HGNC Symbol;Acc:HGNC:21624]
ENST00000252655.1	142.84	1.0779	0.248994	4.32903	1.49768e-05	0.000375258	TRUE	6	158972871	159000202	-1	protein_coding	RSPH3	radial spoke head 3 [Source:HGNC Symbol;Acc:HGNC:21054]
ENST00000561439.1	362.091	-1.17575	0.268817	-4.3738	1.221e-05	0.000314402	TRUE	14	103333544	103345025	1	protein_coding	EIF5	eukaryotic translation initiation factor 5 [Source:HGNC Symbol;Acc:HGNC:3299]
ENST00000354383.10	24.2567	-7.72604	1.34761	-5.73312	9.85982e-09	5.41209e-07	TRUE	1	45329163	45340893	-1	protein_coding	MUTYH	mutY DNA glycosylase [Source:HGNC Symbol;Acc:HGNC:7527]
ENST00000635641.1	75.2985	1.31001	0.321303	4.07718	4.55843e-05	0.000981207	TRUE	6	26195595	26199293	-1	protein_coding	AL031777.2	novel protein
ENST00000635200.1	36.2434	1.70926	0.569436	3.00167	0.00268502	0.0291154	TRUE	6	26195595	26199293	-1	protein_coding	AL031777.2	novel protein
ENST00000289316.2	508.242	1.57862	0.173762	9.08496	1.03736e-19	2.84365e-17	TRUE	6	26158146	26171349	1	protein_coding	H2BC5	H2B clustered histone 5 [Source:HGNC Symbol;Acc:HGNC:4747]
ENST00000356530.5	59.1825	1.42218	0.415277	3.42466	0.000615577	0.00882499	TRUE	6	26199520	26200715	1	protein_coding	H2BC7	H2B clustered histone 7 [Source:HGNC Symbol;Acc:HGNC:4752]
ENST00000634910.1	90.5899	1.54614	0.35807	4.31797	1.57471e-05	0.000392212	TRUE	6	26172059	26184655	1	protein_coding	H2BC6	H2B clustered histone 6 [Source:HGNC Symbol;Acc:HGNC:4753]
ENST00000264245.8	101.9	1.1788	0.287561	4.09931	4.14378e-05	0.000901008	TRUE
ENST00000590275.1	16.0254	-2.91183	0.791099	-3.68074	0.000232558	0.00393171	TRUE	19	33177603	33208864	1	protein_coding	LRP3	LDL receptor related protein 3 [Source:HGNC Symbol;Acc:HGNC:6695]
ENST00000528609.5	14.1562	2.61372	0.932386	2.80326	0.00505891	0.0479773	TRUE	11	47659591	47715389	-1	protein_coding	AGBL2	ATP/GTP binding protein like 2 [Source:HGNC Symbol;Acc:HGNC:26296]
ENST00000357311.7	716.268	1.26946	0.24422	5.19801	2.01435e-07	8.34986e-06	TRUE	7	105110704	105399308	-1	protein_coding	SRPK2	SRSF protein kinase 2 [Source:HGNC Symbol;Acc:HGNC:11306]
ENST00000218176.4	554.803	1.12585	0.197706	5.69458	1.23677e-08	6.61905e-07	TRUE	X	48961378	48971844	-1	protein_coding	KCND1	potassium voltage-gated channel subfamily D member 1 [Source:HGNC Symbol;Acc:HGNC:6237]
ENST00000644257.1	5.97294	6.33045	1.81443	3.48896	0.000484912	0.00724701	TRUE	17	40624962	40648654	-1	protein_coding	SMARCE1	SWI/SNF related, matrix associated, actin dependent regulator of chromatin, subfamily e, member 1 [Source:HGNC Symbol;Acc:HGNC:11109]
ENST00000590857.5	19.8238	-4.00021	1.36807	-2.92399	0.00345575	0.0355955	TRUE	19	10602457	10644557	1	protein_coding	SLC44A2	solute carrier family 44 member 2 [Source:HGNC Symbol;Acc:HGNC:17292]
ENST00000651600.1	164.592	-7.40956	2.11851	-3.49754	0.000469573	0.00704979	TRUE	X	154487306	154490690	-1	protein_coding	SLC10A3	solute carrier family 10 member 3 [Source:HGNC Symbol;Acc:HGNC:22979]
ENST00000536340.5	198.474	1.08627	0.330668	3.28509	0.00101951	0.0133366	TRUE	20	47209214	47356889	-1	protein_coding	ZMYND8	zinc finger MYND-type containing 8 [Source:HGNC Symbol;Acc:HGNC:9397]
ENST00000395901.6	9.02494	6.93327	2.43272	2.85001	0.00437176	0.0428459	TRUE	12	27332854	27425289	1	protein_coding	ARNTL2	aryl hydrocarbon receptor nuclear translocator like 2 [Source:HGNC Symbol;Acc:HGNC:18984]
ENST00000537408.1	295.686	1.21343	0.265821	4.56483	4.99901e-06	0.000144838	TRUE	12	7129698	7158945	1	protein_coding	CLSTN3	calsyntenin 3 [Source:HGNC Symbol;Acc:HGNC:18371]
ENST00000402615.6	376.472	-1.20811	0.350371	-3.44808	0.000564591	0.0082139	TRUE	14	104769349	104795751	-1	protein_coding	AKT1	AKT serine/threonine kinase 1 [Source:HGNC Symbol;Acc:HGNC:391]
ENST00000554848.5	205.849	-2.45065	0.55802	-4.39169	1.12473e-05	0.000292994	TRUE	14	104769349	104795751	-1	protein_coding	AKT1	AKT serine/threonine kinase 1 [Source:HGNC Symbol;Acc:HGNC:391]
ENST00000546893.5	1104.07	-1.06871	0.194336	-5.49929	3.81315e-08	1.86419e-06	TRUE	12	46183063	46270017	-1	protein_coding	SLC38A1	solute carrier family 38 member 1 [Source:HGNC Symbol;Acc:HGNC:13447]
ENST00000492278.5	61.9797	1.53003	0.430346	3.55536	0.000377466	0.00588942	TRUE	9	137459952	137550402	-1	protein_coding	PNPLA7	patatin like phospholipase domain containing 7 [Source:HGNC Symbol;Acc:HGNC:24768]
ENST00000406427.6	315.354	1.76723	0.206095	8.57484	9.92238e-18	2.14031e-15	TRUE	9	137459952	137550402	-1	protein_coding	PNPLA7	patatin like phospholipase domain containing 7 [Source:HGNC Symbol;Acc:HGNC:24768]
ENST00000299698.12	299.701	1.16846	0.202006	5.78427	7.28282e-09	4.10773e-07	TRUE	12	8822621	8887001	1	protein_coding	A2ML1	alpha-2-macroglobulin like 1 [Source:HGNC Symbol;Acc:HGNC:23336]
ENST00000523662.1	27.2941	2.57781	0.668198	3.85786	0.000114385	0.00215188	TRUE	5	160061801	160119450	-1	protein_coding	PWWP2A	PWWP domain containing 2A [Source:HGNC Symbol;Acc:HGNC:29406]
ENST00000042381.9	228.766	-2.7139	0.339318	-7.9981	1.26355e-15	2.09318e-13	TRUE	16	67518418	67546788	1	protein_coding	RIPOR1	RHO family interacting cell polarization regulator 1 [Source:HGNC Symbol;Acc:HGNC:25836]
ENST00000569253.5	12.6353	-4.11374	1.41033	-2.91686	0.00353572	0.0362329	TRUE	16	67518418	67546788	1	protein_coding	RIPOR1	RHO family interacting cell polarization regulator 1 [Source:HGNC Symbol;Acc:HGNC:25836]
ENST00000370792.7	254.984	-1.13612	0.273569	-4.15297	3.28191e-05	0.0007389	TRUE	1	77695987	77759852	-1	protein_coding	USP33	ubiquitin specific peptidase 33 [Source:HGNC Symbol;Acc:HGNC:20059]
ENST00000261439.9	374.467	-1.23986	0.148088	-8.37245	5.64307e-17	1.10472e-14	TRUE	4	37891084	38139175	1	protein_coding	TBC1D1	TBC1 domain family member 1 [Source:HGNC Symbol;Acc:HGNC:11578]
ENST00000378429.3	76.6853	1.46184	0.424491	3.44376	0.000573694	0.00832661	TRUE	20	9537389	9839041	-1	protein_coding	PAK5	p21 (RAC1) activated kinase 5 [Source:HGNC Symbol;Acc:HGNC:15916]
ENST00000419304.7	8.11493	3.72425	1.26801	2.93708	0.00331316	0.0343767	TRUE	7	16791811	16833433	-1	protein_coding	AGR2	anterior gradient 2, protein disulphide isomerase family member [Source:HGNC Symbol;Acc:HGNC:328]
ENST00000358657.7	228.766	2.38345	0.451816	5.27527	1.32557e-07	5.77001e-06	TRUE	12	51391317	51515763	1	protein_coding	SLC4A8	solute carrier family 4 member 8 [Source:HGNC Symbol;Acc:HGNC:11034]
ENST00000570870.5	21.9073	1.86577	0.561497	3.32284	0.000891053	0.0119473	TRUE	CHR_HSCHR1_1_CTG31	153791585	153797388	1	protein_coding	SLC27A3	solute carrier family 27 member 3 [Source:HGNC Symbol;Acc:HGNC:10997]
ENST00000337221.8	253.582	-1.32026	0.187541	-7.03984	1.92458e-12	1.97841e-10	TRUE	8	27633868	27676776	1	protein_coding	SCARA3	scavenger receptor class A member 3 [Source:HGNC Symbol;Acc:HGNC:19000]
ENST00000301904.4	1347.02	-1.01243	0.112441	-9.0041	2.17446e-19	5.6898e-17	TRUE	8	27633868	27676776	1	protein_coding	SCARA3	scavenger receptor class A member 3 [Source:HGNC Symbol;Acc:HGNC:19000]
ENST00000575952.5	729.272	1.39451	0.128559	10.8473	2.05513e-27	1.12672e-24	TRUE	CHR_HSCHR1_1_CTG31	153745298	153792039	1	protein_coding	INTS3	integrator complex subunit 3 [Source:HGNC Symbol;Acc:HGNC:26153]
ENST00000494671.5	31.1299	1.52375	0.446447	3.41307	0.000642364	0.00912204	TRUE	CHR_HSCHR6_MHC_DBB_CTG1	31941262	31951933	1	protein_coding	SKIV2L	Ski2 like RNA helicase [Source:HGNC Symbol;Acc:HGNC:10898]
ENST00000620030.1	283.639	-2.20015	0.448833	-4.90193	9.49e-07	3.32299e-05	TRUE	12	110719680	110742939	-1	protein_coding	PPP1CC	protein phosphatase 1 catalytic subunit gamma [Source:HGNC Symbol;Acc:HGNC:9283]
ENST00000331821.7	1581.89	-1.01526	0.141378	-7.18116	6.91199e-13	7.56998e-11	TRUE	22	20115938	20127355	1	protein_coding	RANBP1	RAN binding protein 1 [Source:HGNC Symbol;Acc:HGNC:9847]
ENST00000430612.5	86.5466	1.40315	0.408899	3.43154	0.000600161	0.00865212	TRUE	9	136796338	136807741	1	protein_coding	CCDC183	coiled-coil domain containing 183 [Source:HGNC Symbol;Acc:HGNC:28236]
ENST00000463603.5	137.494	1.02166	0.303202	3.36957	0.000752847	0.0103852	TRUE	9	137007234	137028922	-1	protein_coding	ABCA2	ATP binding cassette subfamily A member 2 [Source:HGNC Symbol;Acc:HGNC:32]
ENST00000495703.5	130.59	-1.10533	0.313118	-3.53007	0.000415448	0.00635953	TRUE	1	45340052	45343973	1	protein_coding	TOE1	target of EGR1, exonuclease [Source:HGNC Symbol;Acc:HGNC:15954]
ENST00000293230.10	32.1598	2.34444	0.503884	4.65274	3.27557e-06	9.98344e-05	TRUE	17	76527356	76551175	-1	protein_coding	CYGB	cytoglobin [Source:HGNC Symbol;Acc:HGNC:16505]
ENST00000589145.1	55.3614	1.77115	0.379797	4.6634	3.11023e-06	9.53313e-05	TRUE	17	76527356	76551175	-1	protein_coding	CYGB	cytoglobin [Source:HGNC Symbol;Acc:HGNC:16505]
ENST00000415570.1	42.8094	-8.54305	1.33271	-6.41028	1.45255e-10	1.10936e-08	TRUE	2	88556741	88627464	-1	protein_coding	EIF2AK3	eukaryotic translation initiation factor 2 alpha kinase 3 [Source:HGNC Symbol;Acc:HGNC:3255]
ENST00000521545.6	903.255	-1.00168	0.167946	-5.96431	2.45663e-09	1.50445e-07	TRUE
ENST00000392396.7	719.818	-1.13051	0.346445	-3.26316	0.00110176	0.0141908	TRUE	3	196027183	196082096	-1	protein_coding	TFRC	transferrin receptor [Source:HGNC Symbol;Acc:HGNC:11763]
ENST00000526350.5	15.368	-4.20647	1.27248	-3.30573	0.000947302	0.0125923	TRUE	11	4094707	4138932	1	protein_coding	RRM1	ribonucleotide reductase catalytic subunit M1 [Source:HGNC Symbol;Acc:HGNC:10451]
ENST00000595876.5	128.977	-1.08681	0.335895	-3.23556	0.00121405	0.0153769	TRUE	19	7926718	7943667	-1	protein_coding	TIMM44	translocase of inner mitochondrial membrane 44 [Source:HGNC Symbol;Acc:HGNC:17316]
ENST00000368949.8	245.093	-2.34758	0.267271	-8.78353	1.58424e-18	3.82987e-16	TRUE	1	150960583	150975004	-1	protein_coding	CERS2	ceramide synthase 2 [Source:HGNC Symbol;Acc:HGNC:14076]
ENST00000456614.2	14.8819	2.39661	0.734381	3.26345	0.00110066	0.0141846	TRUE	9	136791379	136800595	1	protein_coding	AL355987.3	novel protein
ENST00000427805.6	18.6818	-7.35651	2.24624	-3.27503	0.00105651	0.013717	TRUE	X	101390824	101396155	1	protein_coding	RPL36A	ribosomal protein L36a [Source:HGNC Symbol;Acc:HGNC:10359]
ENST00000554712.5	10.4542	7.13953	2.43358	2.93376	0.00334887	0.034673	TRUE	14	52857268	52952435	-1	protein_coding	FERMT2	fermitin family member 2 [Source:HGNC Symbol;Acc:HGNC:15767]
ENST00000212355.9	1175.25	1.05897	0.116166	9.11601	7.79422e-20	2.17544e-17	TRUE	1	91680343	91906335	-1	protein_coding	TGFBR3	transforming growth factor beta receptor 3 [Source:HGNC Symbol;Acc:HGNC:11774]
ENST00000371711.4	6976.41	-1.22678	0.0945381	-12.9766	1.66087e-38	2.09556e-35	TRUE	20	49632945	49713878	-1	protein_coding	B4GALT5	beta-1,4-galactosyltransferase 5 [Source:HGNC Symbol;Acc:HGNC:928]
ENST00000538440.6	885.138	-1.04021	0.228244	-4.55746	5.17768e-06	0.000149356	TRUE	16	75228181	75268053	-1	protein_coding	BCAR1	BCAR1 scaffold protein, Cas family member [Source:HGNC Symbol;Acc:HGNC:971]
ENST00000418647.7	52.3408	-1.55543	0.552883	-2.81331	0.00490349	0.0468778	TRUE	16	75228181	75268053	-1	protein_coding	BCAR1	BCAR1 scaffold protein, Cas family member [Source:HGNC Symbol;Acc:HGNC:971]
ENST00000393420.10	113.274	-1.67971	0.401979	-4.17861	2.93302e-05	0.000671344	TRUE	16	75228181	75268053	-1	protein_coding	BCAR1	BCAR1 scaffold protein, Cas family member [Source:HGNC Symbol;Acc:HGNC:971]
ENST00000356613.4	20.9273	-1.80796	0.591014	-3.05908	0.00222017	0.0250081	TRUE	8	142611049	142614479	-1	protein_coding	ARC	activity regulated cytoskeleton associated protein [Source:HGNC Symbol;Acc:HGNC:648]
ENST00000615164.2	104.613	2.52186	0.445613	5.6593	1.5199e-08	8.02244e-07	TRUE	6	26204552	26206038	1	protein_coding	H4C5	H4 clustered histone 5 [Source:HGNC Symbol;Acc:HGNC:4790]
ENST00000541790.3	309.847	1.38634	0.188092	7.3705	1.69984e-13	2.08476e-11	TRUE	6	26215159	26216692	-1	protein_coding	H2BC8	H2B clustered histone 8 [Source:HGNC Symbol;Acc:HGNC:4746]
ENST00000462833.5	96.338	1.58313	0.335993	4.71178	2.45557e-06	7.72712e-05	TRUE	3	123282296	123449758	-1	protein_coding	ADCY5	adenylate cyclase 5 [Source:HGNC Symbol;Acc:HGNC:236]
ENST00000491299.5	71.617	-2.06003	0.506526	-4.06698	4.76272e-05	0.00101781	TRUE	3	99817837	100181732	1	protein_coding	CMSS1	cms1 ribosomal small subunit homolog [Source:HGNC Symbol;Acc:HGNC:28666]
ENST00000382438.5	47.8436	1.1618	0.386898	3.00286	0.00267452	0.0290255	TRUE
ENST00000513083.5	48.6268	-1.56218	0.460307	-3.39378	0.00068934	0.00966972	TRUE	4	75479037	75514764	-1	protein_coding	RCHY1	ring finger and CHY zinc finger domain containing 1 [Source:HGNC Symbol;Acc:HGNC:17479]
ENST00000218328.12	126.248	-1.71154	0.499111	-3.42917	0.000605422	0.00870297	TRUE	X	53532096	53686728	-1	protein_coding	HUWE1	HECT, UBA and WWE domain containing E3 ubiquitin protein ligase 1 [Source:HGNC Symbol;Acc:HGNC:30892]
ENST00000622887.1	336.642	-1.11167	0.336333	-3.30528	0.000948819	0.0126107	TRUE	X	53532096	53686728	-1	protein_coding	HUWE1	HECT, UBA and WWE domain containing E3 ubiquitin protein ligase 1 [Source:HGNC Symbol;Acc:HGNC:30892]
ENST00000301258.5	20.604	1.69509	0.567002	2.98957	0.00279371	0.0300727	TRUE	8	142670308	142682725	1	protein_coding	PSCA	prostate stem cell antigen [Source:HGNC Symbol;Acc:HGNC:9500]
ENST00000445609.6	27.0667	1.5923	0.520044	3.06185	0.00219971	0.0248463	TRUE
ENST00000481073.5	355.665	1.22285	0.304837	4.01149	6.0336e-05	0.00124799	TRUE	2	61477849	61538626	-1	protein_coding	XPO1	exportin 1 [Source:HGNC Symbol;Acc:HGNC:12825]
ENST00000406957.5	1650.56	-1.17378	0.284614	-4.12413	3.72141e-05	0.000823754	TRUE	2	61477849	61538626	-1	protein_coding	XPO1	exportin 1 [Source:HGNC Symbol;Acc:HGNC:12825]
ENST00000334731.7	85.3201	1.18243	0.391854	3.01753	0.00254842	0.0279169	TRUE	9	71911510	71986054	1	protein_coding	C9orf85	chromosome 9 open reading frame 85 [Source:HGNC Symbol;Acc:HGNC:28784]
ENST00000634733.1	541.701	1.88092	0.140253	13.4109	5.22136e-41	7.88391e-38	TRUE	6	26224199	26227473	1	protein_coding	H3C6	H3 clustered histone 6 [Source:HGNC Symbol;Acc:HGNC:4769]
ENST00000578175.5	78.198	1.072	0.350161	3.06146	0.00220263	0.0248714	TRUE	17	68247930	68257164	1	protein_coding	AMZ2	archaelysin family metallopeptidase 2 [Source:HGNC Symbol;Acc:HGNC:28041]
ENST00000490250.1	112.421	1.22141	0.29962	4.07651	4.57164e-05	0.000983125	TRUE	20	49812713	49892242	1	protein_coding	SLC9A8	solute carrier family 9 member A8 [Source:HGNC Symbol;Acc:HGNC:20728]
ENST00000619466.2	123.998	1.07453	0.25985	4.13522	3.54622e-05	0.000789528	TRUE	6	26251651	26253710	1	protein_coding	H2BC9	H2B clustered histone 9 [Source:HGNC Symbol;Acc:HGNC:4755]
ENST00000610491.4	31.0447	-1.80777	0.593719	-3.04482	0.00232817	0.0260147	TRUE	CHR_HSCHR5_2_CTG1_1	70182128	70214752	-1	protein_coding	GTF2H2C_2	GTF2H2 family member C, copy 2 [Source:HGNC Symbol;Acc:HGNC:35418]
ENST00000634956.1	167.929	1.69324	0.292789	5.78316	7.33083e-09	4.12975e-07	TRUE	6	26277609	26285638	-1	protein_coding	H4C8	H4 clustered histone 8 [Source:HGNC Symbol;Acc:HGNC:4788]
ENST00000634560.1	75.3795	2.5248	0.393792	6.4115	1.44093e-10	1.10323e-08	TRUE	6	26277609	26285638	-1	protein_coding	H4C8	H4 clustered histone 8 [Source:HGNC Symbol;Acc:HGNC:4788]
ENST00000377727.1	27.4433	2.08015	0.617314	3.36967	0.000752572	0.0103829	TRUE	6	26277609	26285638	-1	protein_coding	H4C8	H4 clustered histone 8 [Source:HGNC Symbol;Acc:HGNC:4788]
ENST00000635491.1	75.3795	2.5248	0.393792	6.4115	1.44093e-10	1.10323e-08	TRUE	6	26277609	26285638	-1	protein_coding	H4C8	H4 clustered histone 8 [Source:HGNC Symbol;Acc:HGNC:4788]
ENST00000472501.5	12.2453	-6.74688	1.49803	-4.50382	6.67413e-06	0.000185887	TRUE	4	41256413	41268455	1	protein_coding	UCHL1	ubiquitin C-terminal hydrolase L1 [Source:HGNC Symbol;Acc:HGNC:12513]
ENST00000341217.6	395.606	1.15694	0.379863	3.04566	0.00232167	0.0259546	TRUE	17	28755978	28855232	-1	protein_coding	FAM222B	family with sequence similarity 222 member B [Source:HGNC Symbol;Acc:HGNC:25563]
ENST00000524627.5	100.012	-1.35177	0.39352	-3.43508	0.000592372	0.00855859	TRUE	11	66050729	66069308	1	protein_coding	SF3B2	splicing factor 3b subunit 2 [Source:HGNC Symbol;Acc:HGNC:10769]
ENST00000591601.5	1412.51	1.01047	0.225524	4.48054	7.44541e-06	0.000204158	TRUE	19	2037465	2051244	-1	protein_coding	MKNK2	MAPK interacting serine/threonine kinase 2 [Source:HGNC Symbol;Acc:HGNC:7111]
ENST00000586620.2	10.1476	-6.46535	1.63181	-3.96208	7.42993e-05	0.00148964	TRUE	19	2037465	2051244	-1	protein_coding	MKNK2	MAPK interacting serine/threonine kinase 2 [Source:HGNC Symbol;Acc:HGNC:7111]
ENST00000569256.5	152.841	-1.26372	0.374174	-3.37735	0.000731876	0.0101629	TRUE	16	1678256	1702280	1	protein_coding	JPT2	Jupiter microtubule associated homolog 2 [Source:HGNC Symbol;Acc:HGNC:14137]
ENST00000566742.5	896.788	-1.04328	0.251367	-4.15044	3.31842e-05	0.000745115	TRUE	16	1678256	1702280	1	protein_coding	JPT2	Jupiter microtubule associated homolog 2 [Source:HGNC Symbol;Acc:HGNC:14137]
ENST00000265361.8	1555.65	-1.05767	0.227101	-4.65728	3.2042e-06	9.78534e-05	TRUE	7	80742538	80922359	-1	protein_coding	SEMA3C	semaphorin 3C [Source:HGNC Symbol;Acc:HGNC:10725]
ENST00000377698.4	851.108	-1.2108	0.161765	-7.4849	7.16042e-14	9.35486e-12	TRUE	9	38392702	38398661	1	protein_coding	ALDH1B1	aldehyde dehydrogenase 1 family member B1 [Source:HGNC Symbol;Acc:HGNC:407]
ENST00000562118.1	308.695	1.86957	0.443136	4.21896	2.45436e-05	0.000576835	TRUE	16	68737292	68835541	1	protein_coding	CDH1	cadherin 1 [Source:HGNC Symbol;Acc:HGNC:1748]
ENST00000525702.5	98.3264	1.27209	0.4211	3.02087	0.00252053	0.0276881	TRUE	11	85694224	85811159	-1	protein_coding	SYTL2	synaptotagmin like 2 [Source:HGNC Symbol;Acc:HGNC:15585]
ENST00000525423.5	58.6626	4.61467	1.3599	3.39338	0.000690351	0.00968111	TRUE	11	85694224	85811159	-1	protein_coding	SYTL2	synaptotagmin like 2 [Source:HGNC Symbol;Acc:HGNC:15585]
ENST00000354842.4	32.1673	2.20747	0.641261	3.44239	0.000576606	0.00835833	TRUE	X	101418287	101533459	1	protein_coding	ARMCX4	armadillo repeat containing X-linked 4 [Source:HGNC Symbol;Acc:HGNC:28615]
ENST00000589647.5	22.5103	3.92174	1.26927	3.08977	0.00200315	0.0230714	TRUE	17	69414697	69553865	1	protein_coding	MAP2K6	mitogen-activated protein kinase kinase 6 [Source:HGNC Symbol;Acc:HGNC:6846]
ENST00000447540.5	155.35	-7.58312	0.953462	-7.95325	1.81686e-15	2.92048e-13	TRUE	16	53055033	53329150	1	protein_coding	CHD9	chromodomain helicase DNA binding protein 9 [Source:HGNC Symbol;Acc:HGNC:25701]
ENST00000574239.5	21.6939	2.97026	0.77446	3.83526	0.000125431	0.00232642	TRUE	17	19678288	19718979	-1	protein_coding	SLC47A2	solute carrier family 47 member 2 [Source:HGNC Symbol;Acc:HGNC:26439]
ENST00000471405.5	407.053	1.11671	0.193267	5.77806	7.55679e-09	4.24665e-07	TRUE	7	135681237	135729258	-1	protein_coding	SLC13A4	solute carrier family 13 member 4 [Source:HGNC Symbol;Acc:HGNC:15827]
ENST00000478310.1	94.963	1.26507	0.292143	4.3303	1.48909e-05	0.000373311	TRUE	7	135681237	135729258	-1	protein_coding	SLC13A4	solute carrier family 13 member 4 [Source:HGNC Symbol;Acc:HGNC:15827]
ENST00000464985.5	11.1833	4.52632	1.31431	3.44388	0.000573435	0.00832416	TRUE	1	9035106	9088478	-1	protein_coding	SLC2A5	solute carrier family 2 member 5 [Source:HGNC Symbol;Acc:HGNC:11010]
ENST00000645528.1	138.974	1.58403	0.330775	4.78885	1.67741e-06	5.53168e-05	TRUE
ENST00000636999.1	105.576	2.0993	0.309183	6.78983	1.12265e-11	1.03923e-09	TRUE	3	53328963	53813733	1	protein_coding	CACNA1D	calcium voltage-gated channel subunit alpha1 D [Source:HGNC Symbol;Acc:HGNC:1391]
ENST00000636581.1	44.4582	1.63202	0.476557	3.4246	0.000615697	0.00882499	TRUE	3	53328963	53813733	1	protein_coding	CACNA1D	calcium voltage-gated channel subunit alpha1 D [Source:HGNC Symbol;Acc:HGNC:1391]
ENST00000630923.2	115.64	1.11452	0.291739	3.82027	0.000133305	0.00244927	TRUE	CHR_HSCHR2_3_CTG15	241808825	241817413	1	protein_coding	NEU4	neuraminidase 4 [Source:HGNC Symbol;Acc:HGNC:21328]
ENST00000522378.5	83.1714	-1.42092	0.416514	-3.41145	0.000646195	0.00916831	TRUE	8	27771949	27812640	1	protein_coding	ESCO2	establishment of sister chromatid cohesion N-acetyltransferase 2 [Source:HGNC Symbol;Acc:HGNC:27230]
ENST00000346301.8	312.056	-1.02887	0.261426	-3.9356	8.29885e-05	0.00163363	TRUE	14	88824153	88881078	1	protein_coding	TTC8	tetratricopeptide repeat domain 8 [Source:HGNC Symbol;Acc:HGNC:20087]
ENST00000556651.5	32.3853	-3.84966	1.14252	-3.36945	0.000753177	0.0103882	TRUE	14	88824153	88881078	1	protein_coding	TTC8	tetratricopeptide repeat domain 8 [Source:HGNC Symbol;Acc:HGNC:20087]
ENST00000536576.5	80.6736	-1.97428	0.668554	-2.95305	0.00314648	0.0330134	TRUE	14	88824153	88881078	1	protein_coding	TTC8	tetratricopeptide repeat domain 8 [Source:HGNC Symbol;Acc:HGNC:20087]
ENST00000614355.4	505.955	-1.9439	0.521859	-3.72496	0.000195345	0.00340632	TRUE	15	29699367	29968865	-1	protein_coding	TJP1	tight junction protein 1 [Source:HGNC Symbol;Acc:HGNC:11827]
ENST00000341947.6	156.761	2.20237	0.321125	6.85831	6.96819e-12	6.63714e-10	TRUE
ENST00000361917.5	73.9846	3.35586	1.0162	3.30237	0.000958706	0.0127164	TRUE	6	33162681	33192499	-1	protein_coding	COL11A2	collagen type XI alpha 2 chain [Source:HGNC Symbol;Acc:HGNC:2187]
ENST00000393977.7	128.578	-1.0965	0.361902	-3.02981	0.00244707	0.0270898	TRUE	5	160249106	160345396	-1	protein_coding	CCNJL	cyclin J like [Source:HGNC Symbol;Acc:HGNC:25876]
ENST00000651257.1	201.275	-1.01046	0.347264	-2.90976	0.00361702	0.0368586	TRUE
ENST00000492120.1	207.478	-1.71889	0.220096	-7.80973	5.731e-15	8.65344e-13	TRUE	7	16916359	17346152	1	protein_coding	AHR	aryl hydrocarbon receptor [Source:HGNC Symbol;Acc:HGNC:348]
ENST00000253401.10	247.932	-1.60112	0.263692	-6.07193	1.26383e-09	8.10065e-08	TRUE	X	63634967	63809274	-1	protein_coding	ARHGEF9	Cdc42 guanine nucleotide exchange factor 9 [Source:HGNC Symbol;Acc:HGNC:14561]
ENST00000639092.1	46.5241	-1.29462	0.393334	-3.29139	0.000996934	0.0131083	TRUE	X	63634967	63809274	-1	protein_coding	ARHGEF9	Cdc42 guanine nucleotide exchange factor 9 [Source:HGNC Symbol;Acc:HGNC:14561]
ENST00000259605.11	160.563	2.25596	0.547264	4.12226	3.75177e-05	0.000829876	TRUE	9	36336396	36487548	-1	protein_coding	RNF38	ring finger protein 38 [Source:HGNC Symbol;Acc:HGNC:18052]
ENST00000371950.3	156.981	1.16572	0.282736	4.12299	3.73982e-05	0.00082763	TRUE	X	114584078	114910061	1	protein_coding	HTR2C	5-hydroxytryptamine receptor 2C [Source:HGNC Symbol;Acc:HGNC:5295]
ENST00000637807.1	70.1007	-1.10689	0.39723	-2.78651	0.00532783	0.0499517	TRUE	7	17299295	17467234	1	protein_coding	AC019117.4	novel protein
ENST00000372829.7	960.615	1.00149	0.159972	6.26038	3.84039e-10	2.71677e-08	TRUE
ENST00000526870.1	54.3582	-1.15678	0.370386	-3.12318	0.00178907	0.0210533	TRUE	11	47778087	47848555	-1	protein_coding	NUP160	nucleoporin 160 [Source:HGNC Symbol;Acc:HGNC:18017]
ENST00000649238.1	8.64135	6.86761	2.45425	2.79825	0.00513798	0.0485224	TRUE
ENST00000642443.1	107.397	-2.28048	0.588987	-3.87186	0.000108008	0.00204949	TRUE	16	89267630	89490561	-1	protein_coding	ANKRD11	ankyrin repeat domain 11 [Source:HGNC Symbol;Acc:HGNC:21316]
ENST00000453535.1	227.843	-1.22306	0.30193	-4.05081	5.104e-05	0.00107947	TRUE	19	42230190	42242625	-1	protein_coding	GSK3A	glycogen synthase kinase 3 alpha [Source:HGNC Symbol;Acc:HGNC:4616]
ENST00000396864.7	90.5279	1.32648	0.467197	2.83922	0.00452237	0.0440081	TRUE
ENST00000637138.1	7.02137	6.57132	1.66844	3.9386	8.19599e-05	0.00161822	TRUE	17	2755705	3037741	1	protein_coding	RAP1GAP2	RAP1 GTPase activating protein 2 [Source:HGNC Symbol;Acc:HGNC:29176]
ENST00000366401.8	1234.61	-1.04895	0.332243	-3.15717	0.00159308	0.0192058	TRUE	17	2755705	3037741	1	protein_coding	RAP1GAP2	RAP1 GTPase activating protein 2 [Source:HGNC Symbol;Acc:HGNC:29176]
ENST00000622786.4	38.2934	9.0166	1.91787	4.70136	2.58439e-06	8.08553e-05	TRUE	14	94048287	94081212	-1	protein_coding	DDX24	DEAD-box helicase 24 [Source:HGNC Symbol;Acc:HGNC:13266]
ENST00000468985.5	12.6165	7.4098	2.4589	3.01345	0.00258291	0.0282175	TRUE	3	146515180	146544856	-1	protein_coding	PLSCR1	phospholipid scramblase 1 [Source:HGNC Symbol;Acc:HGNC:9092]
ENST00000334463.4	779.848	-1.05107	0.161816	-6.49542	8.28016e-11	6.59163e-09	TRUE	X	72204657	72239027	-1	protein_coding	ERCC6L	ERCC excision repair 6 like, spindle assembly checkpoint helicase [Source:HGNC Symbol;Acc:HGNC:20794]
ENST00000577730.5	7.10027	6.57587	1.92016	3.42464	0.000615608	0.00882499	TRUE	16	61647242	62037035	-1	protein_coding	CDH8	cadherin 8 [Source:HGNC Symbol;Acc:HGNC:1767]
ENST00000430711.5	26.6028	1.41334	0.481781	2.93357	0.00335088	0.034686	TRUE	7	7356203	7535873	-1	protein_coding	COL28A1	collagen type XXVIII alpha 1 chain [Source:HGNC Symbol;Acc:HGNC:22442]
ENST00000399429.7	20.999	4.85313	1.0209	4.75376	1.99671e-06	6.45747e-05	TRUE
ENST00000478993.5	18.2628	-7.32325	2.2637	-3.23508	0.0012161	0.0153956	TRUE	X	41333284	41364472	1	protein_coding	DDX3X	DEAD-box helicase 3 X-linked [Source:HGNC Symbol;Acc:HGNC:2745]
ENST00000631641.2	9.05437	-6.30197	1.64792	-3.82419	0.000131202	0.00241642	TRUE	X	41333284	41364472	1	protein_coding	DDX3X	DEAD-box helicase 3 X-linked [Source:HGNC Symbol;Acc:HGNC:2745]
ENST00000645589.1	933.87	-4.9711	1.71324	-2.90158	0.0037128	0.0376311	TRUE	X	41333284	41364472	1	protein_coding	DDX3X	DEAD-box helicase 3 X-linked [Source:HGNC Symbol;Acc:HGNC:2745]
ENST00000645338.1	1238.8	-1.36987	0.336106	-4.07571	4.58751e-05	0.000985854	TRUE	X	41333284	41364472	1	protein_coding	DDX3X	DEAD-box helicase 3 X-linked [Source:HGNC Symbol;Acc:HGNC:2745]
ENST00000646679.1	15.804	7.73606	2.70951	2.85515	0.00430165	0.0423073	TRUE	X	41333284	41364472	1	protein_coding	DDX3X	DEAD-box helicase 3 X-linked [Source:HGNC Symbol;Acc:HGNC:2745]
ENST00000527316.5	166.397	-1.14527	0.348973	-3.28184	0.00103134	0.013476	TRUE	11	71428193	71452868	-1	protein_coding	DHCR7	7-dehydrocholesterol reductase [Source:HGNC Symbol;Acc:HGNC:2860]
ENST00000645162.1	88.1269	1.81456	0.489856	3.70429	0.000211987	0.00364755	TRUE	12	111443485	111599676	-1	protein_coding	ATXN2	ataxin 2 [Source:HGNC Symbol;Acc:HGNC:10555]
ENST00000266564.7	146.183	-1.09101	0.273141	-3.99431	6.48818e-05	0.00132682	TRUE	12	7188685	7218574	1	protein_coding	PEX5	peroxisomal biogenesis factor 5 [Source:HGNC Symbol;Acc:HGNC:9719]
ENST00000403542.6	646.233	2.30699	0.33887	6.80789	9.90383e-12	9.25155e-10	TRUE	20	35701347	35742312	-1	protein_coding	RBM39	RNA binding motif protein 39 [Source:HGNC Symbol;Acc:HGNC:15923]
ENST00000544577.5	119.194	-1.12593	0.34486	-3.26489	0.00109505	0.0141202	TRUE	12	10158301	10172138	-1	protein_coding	OLR1	oxidized low density lipoprotein receptor 1 [Source:HGNC Symbol;Acc:HGNC:8133]
ENST00000614624.4	44.2132	-1.17564	0.407038	-2.88827	0.00387369	0.0389127	TRUE	19	38619082	38636955	1	protein_coding	EIF3K	eukaryotic translation initiation factor 3 subunit K [Source:HGNC Symbol;Acc:HGNC:24656]
ENST00000606109.1	245.128	1.81691	0.186032	9.76666	1.56526e-22	5.58796e-20	TRUE	1	152759561	152762052	1	protein_coding	KPRP	keratinocyte proline rich protein [Source:HGNC Symbol;Acc:HGNC:31823]
ENST00000518174.5	673.551	1.25489	0.426274	2.94387	0.00324141	0.0337921	TRUE	8	30063003	30083208	-1	protein_coding	SARAF	store-operated calcium entry associated regulatory factor [Source:HGNC Symbol;Acc:HGNC:28789]
ENST00000589228.5	245.179	1.29885	0.448791	2.89411	0.00380233	0.0383296	TRUE
ENST00000594413.1	18.7736	2.18974	0.732389	2.98986	0.00279108	0.0300567	TRUE	20	35201745	35278131	-1	protein_coding	MMP24OS	MMP24 opposite strand [Source:HGNC Symbol;Acc:HGNC:44421]
ENST00000246186.8	356.791	1.73998	0.201052	8.65436	4.95675e-18	1.11082e-15	TRUE	20	35226690	35276998	1	protein_coding	MMP24	matrix metallopeptidase 24 [Source:HGNC Symbol;Acc:HGNC:7172]
ENST00000467951.1	355.383	-1.14546	0.242922	-4.71534	2.41304e-06	7.60367e-05	TRUE	6	159762045	159779112	1	protein_coding	ACAT2	acetyl-CoA acetyltransferase 2 [Source:HGNC Symbol;Acc:HGNC:94]
ENST00000374443.7	210.028	-1.03894	0.292928	-3.54675	0.000390013	0.0060374	TRUE	20	35278911	35284985	-1	protein_coding	EIF6	eukaryotic translation initiation factor 6 [Source:HGNC Symbol;Acc:HGNC:6159]
ENST00000340882.2	48.1525	-2.30253	0.763715	-3.0149	0.00257064	0.0281101	TRUE	11	119623408	119729200	-1	protein_coding	NECTIN1	nectin cell adhesion molecule 1 [Source:HGNC Symbol;Acc:HGNC:9706]
ENST00000567296.6	127.065	-1.2502	0.325381	-3.84225	0.000121914	0.002274	TRUE	16	69355567	69408571	-1	protein_coding	TERF2	telomeric repeat binding factor 2 [Source:HGNC Symbol;Acc:HGNC:11729]
ENST00000489855.2	37.4891	-1.54689	0.492895	-3.13838	0.00169883	0.0202088	TRUE	2	86213993	86338083	-1	protein_coding	REEP1	receptor accessory protein 1 [Source:HGNC Symbol;Acc:HGNC:25786]
ENST00000469990.1	54.8997	1.67599	0.39905	4.19993	2.66993e-05	0.000620845	TRUE	11	554850	560738	-1	protein_coding	LMNTD2	lamin tail domain containing 2 [Source:HGNC Symbol;Acc:HGNC:28561]
ENST00000441853.5	113.353	1.46089	0.422061	3.46133	0.000537504	0.00788837	TRUE	11	554850	560738	-1	protein_coding	LMNTD2	lamin tail domain containing 2 [Source:HGNC Symbol;Acc:HGNC:28561]
ENST00000370981.2	111.144	1.47697	0.298887	4.94157	7.74971e-07	2.77776e-05	TRUE
ENST00000530486.5	10.6705	-3.28868	1.04138	-3.15802	0.00158845	0.0191557	TRUE	1	68098473	68233120	-1	protein_coding	WLS	Wnt ligand secretion mediator [Source:HGNC Symbol;Acc:HGNC:30238]
ENST00000444717.1	69.1351	1.81647	0.432889	4.19615	2.71486e-05	0.000630021	TRUE	20	35267885	35280043	-1	protein_coding	AL121753.1	novel transcript
ENST00000562237.5	371.802	-1.40549	0.326008	-4.31122	1.62354e-05	0.000402741	TRUE	16	69131291	69231130	1	protein_coding	UTP4	UTP4 small subunit processome component [Source:HGNC Symbol;Acc:HGNC:1983]
ENST00000567235.6	62.5744	-3.11891	1.09648	-2.84448	0.00444845	0.0434495	TRUE	16	69131291	69231130	1	protein_coding	UTP4	UTP4 small subunit processome component [Source:HGNC Symbol;Acc:HGNC:1983]
ENST00000528097.5	675.724	-1.02403	0.245965	-4.16332	3.13655e-05	0.000709657	TRUE	11	747415	765012	1	protein_coding	TALDO1	transaldolase 1 [Source:HGNC Symbol;Acc:HGNC:11559]
ENST00000479510.2	44.46	1.66946	0.57353	2.91085	0.0036045	0.036761	TRUE	6	33419661	33453689	1	protein_coding	SYNGAP1	synaptic Ras GTPase activating protein 1 [Source:HGNC Symbol;Acc:HGNC:11497]
ENST00000540468.5	57.7638	-1.65223	0.45456	-3.63478	0.000278216	0.00457026	TRUE	2	73233420	73253021	1	protein_coding	CCT7	chaperonin containing TCP1 subunit 7 [Source:HGNC Symbol;Acc:HGNC:1622]
ENST00000579584.5	304.845	-1.36797	0.341121	-4.01022	6.06632e-05	0.00125332	TRUE	17	32492522	32877177	-1	protein_coding	MYO1D	myosin ID [Source:HGNC Symbol;Acc:HGNC:7598]
ENST00000578446.1	53.6556	-1.51246	0.540549	-2.79802	0.00514177	0.0485433	TRUE	17	20999596	21043760	-1	protein_coding	USP22	ubiquitin specific peptidase 22 [Source:HGNC Symbol;Acc:HGNC:12621]
ENST00000496123.6	5.14689	-5.5058	1.92323	-2.86279	0.00419931	0.0414824	TRUE	11	61799627	61829318	-1	protein_coding	FADS1	fatty acid desaturase 1 [Source:HGNC Symbol;Acc:HGNC:3574]
ENST00000471273.1	166.39	1.12249	0.314	3.5748	0.0003505	0.00554122	TRUE	3	100260992	100325251	1	protein_coding	TBC1D23	TBC1 domain family member 23 [Source:HGNC Symbol;Acc:HGNC:25622]
ENST00000227520.10	2421.34	-1.16415	0.129	-9.02443	1.8063e-19	4.80842e-17	TRUE	11	60842113	60851081	1	protein_coding	CCDC86	coiled-coil domain containing 86 [Source:HGNC Symbol;Acc:HGNC:28359]
ENST00000580356.5	109.731	-1.33023	0.421161	-3.15848	0.00158593	0.0191347	TRUE	17	8247618	8270491	1	protein_coding	PFAS	phosphoribosylformylglycinamidine synthase [Source:HGNC Symbol;Acc:HGNC:8863]
ENST00000497445.5	65.6068	1.09235	0.333812	3.27235	0.00106657	0.0138226	TRUE	19	2096429	2099593	1	protein_coding	IZUMO4	IZUMO family member 4 [Source:HGNC Symbol;Acc:HGNC:26950]
ENST00000527411.5	84.5066	-1.7817	0.482635	-3.6916	0.000222846	0.0038003	TRUE	6	130839347	131063322	-1	protein_coding	EPB41L2	erythrocyte membrane protein band 4.1 like 2 [Source:HGNC Symbol;Acc:HGNC:3379]
ENST00000533912.1	10.1012	-2.59266	0.927704	-2.79471	0.00519463	0.048947	TRUE	6	130839347	131063322	-1	protein_coding	EPB41L2	erythrocyte membrane protein band 4.1 like 2 [Source:HGNC Symbol;Acc:HGNC:3379]
ENST00000643543.1	17.665	-7.26778	1.79478	-4.0494	5.13499e-05	0.00108553	TRUE	17	8224815	8248056	-1	protein_coding	CTC1	CST telomere replication complex component 1 [Source:HGNC Symbol;Acc:HGNC:26169]
ENST00000299736.5	35.4704	-1.54055	0.451272	-3.41379	0.000640653	0.00911039	TRUE	17	16342534	16353656	-1	protein_coding	CENPV	centromere protein V [Source:HGNC Symbol;Acc:HGNC:29920]
ENST00000374677.8	481.229	-3.69726	1.04623	-3.53388	0.000409512	0.00628956	TRUE	6	33200445	33204439	1	protein_coding	SLC39A7	solute carrier family 39 member 7 [Source:HGNC Symbol;Acc:HGNC:4927]
ENST00000503293.5	104.354	1.97146	0.406217	4.85323	1.21467e-06	4.14673e-05	TRUE	4	174236658	174283667	-1	protein_coding	FBXO8	F-box protein 8 [Source:HGNC Symbol;Acc:HGNC:13587]
ENST00000520682.5	9.08352	6.93396	1.6667	4.16029	3.17849e-05	0.000717367	TRUE	8	30095408	30177208	1	protein_coding	LEPROTL1	leptin receptor overlapping transcript like 1 [Source:HGNC Symbol;Acc:HGNC:6555]
ENST00000483281.5	12.0125	-6.72309	1.95642	-3.43643	0.000589439	0.00852023	TRUE	6	33193588	33200688	-1	protein_coding	RXRB	retinoid X receptor beta [Source:HGNC Symbol;Acc:HGNC:10478]
ENST00000527422.5	6.96312	6.5496	1.76677	3.70711	0.000209639	0.00361524	TRUE	6	26365159	26378320	1	protein_coding	BTN3A2	butyrophilin subfamily 3 member A2 [Source:HGNC Symbol;Acc:HGNC:1139]
ENST00000371180.6	7.0563	-5.93764	1.82868	-3.24696	0.00116643	0.0148661	TRUE	1	61681046	61725423	-1	protein_coding	TM2D1	TM2 domain containing 1 [Source:HGNC Symbol;Acc:HGNC:24142]
ENST00000626262.2	50.4244	-2.45344	0.551018	-4.45256	8.48513e-06	0.000229592	TRUE	9	34179005	34252523	1	protein_coding	UBAP1	ubiquitin associated protein 1 [Source:HGNC Symbol;Acc:HGNC:12461]
ENST00000409190.7	76.0163	1.11185	0.30449	3.65153	0.000260687	0.00432862	TRUE
ENST00000520313.5	22.6673	-6.65629	1.59679	-4.16855	3.0655e-05	0.000696304	TRUE	5	153990148	154038936	-1	protein_coding	FAM114A2	family with sequence similarity 114 member A2 [Source:HGNC Symbol;Acc:HGNC:1333]
ENST00000381529.8	111.937	-1.6539	0.329731	-5.01592	5.27813e-07	1.98347e-05	TRUE	X	1268800	1310381	1	protein_coding	CSF2RA	colony stimulating factor 2 receptor subunit alpha [Source:HGNC Symbol;Acc:HGNC:2435]
ENST00000399362.8	434.294	-1.11348	0.229418	-4.85349	1.21307e-06	4.14431e-05	TRUE	3	33496245	33718356	-1	protein_coding	CLASP2	cytoplasmic linker associated protein 2 [Source:HGNC Symbol;Acc:HGNC:17078]
ENST00000628084.2	41.5491	-3.98211	1.26797	-3.14054	0.00168637	0.0201016	TRUE	13	114234887	114272723	1	protein_coding	CDC16	cell division cycle 16 [Source:HGNC Symbol;Acc:HGNC:1720]
ENST00000470400.5	15.5529	-7.09666	1.70543	-4.16122	3.16551e-05	0.00071514	TRUE	3	142964497	143060725	1	protein_coding	U2SURP	U2 snRNP associated SURP domain containing [Source:HGNC Symbol;Acc:HGNC:30855]
ENST00000594207.1	12.4571	-6.77013	1.72596	-3.92252	8.76268e-05	0.00171212	TRUE	19	41262496	41307787	1	protein_coding	HNRNPUL1	heterogeneous nuclear ribonucleoprotein U like 1 [Source:HGNC Symbol;Acc:HGNC:17011]
ENST00000534080.5	51.4367	1.16501	0.384326	3.03129	0.00243511	0.0269901	TRUE	22	42553617	42574382	1	protein_coding	SERHL2	serine hydrolase like 2 [Source:HGNC Symbol;Acc:HGNC:29446]
ENST00000451013.6	14.0198	2.16945	0.75616	2.86903	0.00411727	0.0408472	TRUE	7	74796144	74851551	-1	protein_coding	GTF2IRD2	GTF2I repeat domain containing 2 [Source:HGNC Symbol;Acc:HGNC:30775]
ENST00000651129.1	49.9665	1.275	0.441639	2.88697	0.00388968	0.0390477	TRUE	7	74796144	74851551	-1	protein_coding	GTF2IRD2	GTF2I repeat domain containing 2 [Source:HGNC Symbol;Acc:HGNC:30775]
ENST00000570172.1	195.11	-1.60009	0.36165	-4.4244	9.67087e-06	0.000256847	TRUE	16	1959538	1961975	1	protein_coding	NDUFB10	NADH:ubiquinone oxidoreductase subunit B10 [Source:HGNC Symbol;Acc:HGNC:7696]
ENST00000556356.1	97.1628	2.4224	0.531075	4.56132	5.08335e-06	0.00014705	TRUE	12	57128483	57213361	1	protein_coding	LRP1	LDL receptor related protein 1 [Source:HGNC Symbol;Acc:HGNC:6692]
ENST00000530811.5	177.51	5.23154	1.46205	3.57823	0.000345932	0.0054784	TRUE	11	125893485	125903221	-1	protein_coding	PUS3	pseudouridine synthase 3 [Source:HGNC Symbol;Acc:HGNC:25461]
ENST00000331393.8	128.556	-1.57909	0.433161	-3.6455	0.000266875	0.00441208	TRUE	2	120013077	120179119	1	protein_coding	EPB41L5	erythrocyte membrane protein band 4.1 like 5 [Source:HGNC Symbol;Acc:HGNC:19819]
ENST00000531325.5	94.5439	-1.00746	0.325308	-3.09693	0.00195539	0.0226136	TRUE	1	84925583	84997113	-1	protein_coding	MCOLN2	mucolipin 2 [Source:HGNC Symbol;Acc:HGNC:13357]
ENST00000523965.5	242.809	-1.16797	0.339132	-3.44398	0.000573215	0.00832228	TRUE	8	22544986	22575788	1	protein_coding	SORBS3	sorbin and SH3 domain containing 3 [Source:HGNC Symbol;Acc:HGNC:30907]
ENST00000651529.1	5.77765	6.28155	1.78302	3.52298	0.000426722	0.00649754	TRUE	6	112107931	112254939	-1	protein_coding	LAMA4	laminin subunit alpha 4 [Source:HGNC Symbol;Acc:HGNC:6484]
ENST00000451907.2	251.608	-1.74546	0.385061	-4.53294	5.8168e-06	0.000165155	TRUE	CHR_HSCHR6_MHC_DBB_CTG1	32799958	32816755	-1	protein_coding	TAP2	transporter 2, ATP binding cassette subfamily B member [Source:HGNC Symbol;Acc:HGNC:44]
ENST00000336915.11	129.176	1.17862	0.3614	3.26127	0.00110913	0.0142626	TRUE	17	48133442	48430275	-1	protein_coding	SKAP1	src kinase associated phosphoprotein 1 [Source:HGNC Symbol;Acc:HGNC:15605]
ENST00000392595.6	35.6516	-2.65431	0.837159	-3.17061	0.00152117	0.0185085	TRUE	11	134248279	134253370	-1	protein_coding	THYN1	thymocyte nuclear protein 1 [Source:HGNC Symbol;Acc:HGNC:29560]
ENST00000543680.5	134.128	-1.68264	0.593265	-2.83624	0.00456486	0.0443093	TRUE	14	50117130	50231578	-1	protein_coding	SOS2	SOS Ras/Rho guanine nucleotide exchange factor 2 [Source:HGNC Symbol;Acc:HGNC:11188]
ENST00000557457.1	547.686	1.22546	0.178869	6.85112	7.32757e-12	6.95786e-10	TRUE	14	104937244	104978374	-1	protein_coding	AHNAK2	AHNAK nucleoprotein 2 [Source:HGNC Symbol;Acc:HGNC:20125]
ENST00000316485.11	81.4563	-9.47664	1.28439	-7.37831	1.60317e-13	1.97672e-11	TRUE	1	61742406	62178675	1	protein_coding	PATJ	PATJ crumbs cell polarity complex component [Source:HGNC Symbol;Acc:HGNC:28881]
ENST00000508736.1	35.3797	1.3406	0.462498	2.89861	0.00374825	0.0379005	TRUE	12	49568218	49644666	1	protein_coding	PRPF40B	pre-mRNA processing factor 40 homolog B [Source:HGNC Symbol;Acc:HGNC:25031]
ENST00000569863.5	15.0872	-4.18547	1.355	-3.08891	0.00200889	0.0231231	TRUE	16	56730118	56850286	1	protein_coding	NUP93	nucleoporin 93 [Source:HGNC Symbol;Acc:HGNC:28958]
ENST00000261592.9	38.8844	1.77427	0.496738	3.57185	0.000354474	0.00559158	TRUE	18	33851100	34224952	-1	protein_coding	NOL4	nucleolar protein 4 [Source:HGNC Symbol;Acc:HGNC:7870]
ENST00000607471.5	62.8164	1.2055	0.409038	2.94715	0.00320714	0.0334993	TRUE	19	867630	893218	-1	protein_coding	MED16	mediator complex subunit 16 [Source:HGNC Symbol;Acc:HGNC:17556]
ENST00000341049.7	1457.21	-1.24145	0.089568	-13.8604	1.09986e-43	1.98635e-40	TRUE	7	116525001	116561184	1	protein_coding	CAV1	caveolin 1 [Source:HGNC Symbol;Acc:HGNC:1527]
ENST00000374561.6	497	-1.1853	0.194415	-6.09675	1.08247e-09	7.04113e-08	TRUE	1	23557926	23559501	-1	protein_coding	ID3	inhibitor of DNA binding 3, HLH protein [Source:HGNC Symbol;Acc:HGNC:5362]
ENST00000546796.5	377.041	1.04355	0.222095	4.69864	2.61894e-06	8.17972e-05	TRUE	12	49707725	49764934	1	protein_coding	TMBIM6	transmembrane BAX inhibitor motif containing 6 [Source:HGNC Symbol;Acc:HGNC:11723]
ENST00000368764.4	243.982	-1.08447	0.296664	-3.65554	0.000256638	0.00426985	TRUE	1	152908546	152911886	1	protein_coding	IVL	involucrin [Source:HGNC Symbol;Acc:HGNC:6187]
ENST00000524244.5	36.6866	-3.75582	0.927164	-4.05087	5.10271e-05	0.00107945	TRUE	5	160421855	160428739	1	protein_coding	PTTG1	PTTG1 regulator of sister chromatid separation, securin [Source:HGNC Symbol;Acc:HGNC:9690]
ENST00000528462.5	117.433	-1.09436	0.261552	-4.18412	2.86278e-05	0.000657391	TRUE	11	47177522	47186443	-1	protein_coding	PACSIN3	protein kinase C and casein kinase substrate in neurons 3 [Source:HGNC Symbol;Acc:HGNC:8572]
ENST00000383114.8	116.175	-1.47449	0.326342	-4.51824	6.23544e-06	0.000175146	TRUE	CHR_HSCHR6_MHC_DBB_CTG1	32822113	32857517	1	protein_coding	PSMB9	proteasome 20S subunit beta 9 [Source:HGNC Symbol;Acc:HGNC:9546]
ENST00000647199.1	69.6549	-1.31644	0.437536	-3.00877	0.00262307	0.0285714	TRUE	9	78236062	78279690	1	protein_coding	CEP78	centrosomal protein 78 [Source:HGNC Symbol;Acc:HGNC:25740]
ENST00000637242.1	77.1967	1.14746	0.35297	3.25088	0.0011505	0.014708	TRUE	2	148021011	148516971	1	protein_coding	MBD5	methyl-CpG binding domain protein 5 [Source:HGNC Symbol;Acc:HGNC:20444]
ENST00000492800.1	64.3385	1.24662	0.327409	3.80753	0.000140361	0.00255951	TRUE	7	95359872	95396375	-1	protein_coding	PON3	paraoxonase 3 [Source:HGNC Symbol;Acc:HGNC:9206]
ENST00000551301.1	75.8541	-1.0274	0.359359	-2.85897	0.00425021	0.0419043	TRUE	12	47753916	47782751	1	protein_coding	SLC48A1	solute carrier family 48 member 1 [Source:HGNC Symbol;Acc:HGNC:26035]
ENST00000369099.8	16.5847	7.8062	1.44158	5.41502	6.12817e-08	2.86083e-06	TRUE	1	150268200	150280916	1	protein_coding	C1orf54	chromosome 1 open reading frame 54 [Source:HGNC Symbol;Acc:HGNC:26258]
ENST00000486901.1	345.79	1.53693	0.320071	4.80185	1.57208e-06	5.22547e-05	TRUE	1	21822244	21937310	-1	protein_coding	HSPG2	heparan sulfate proteoglycan 2 [Source:HGNC Symbol;Acc:HGNC:5273]
ENST00000635682.1	22.6069	8.25856	1.5076	5.47797	4.30238e-08	2.06932e-06	TRUE	1	21822244	21937310	-1	protein_coding	HSPG2	heparan sulfate proteoglycan 2 [Source:HGNC Symbol;Acc:HGNC:5273]
ENST00000417581.1	45.5035	-1.66198	0.470571	-3.53183	0.00041269	0.00632887	TRUE	10	30309801	30374448	-1	protein_coding	MTPAP	mitochondrial poly(A) polymerase [Source:HGNC Symbol;Acc:HGNC:25532]
ENST00000564082.1	7.11914	3.65331	1.27702	2.86081	0.0042256	0.0417108	TRUE	15	72114258	72143692	1	protein_coding	SENP8	SUMO peptidase family member, NEDD8 specific [Source:HGNC Symbol;Acc:HGNC:22992]
ENST00000390009.7	539.097	-1.02444	0.189583	-5.40366	6.52956e-08	3.02673e-06	TRUE	19	38647649	38731589	1	protein_coding	ACTN4	actinin alpha 4 [Source:HGNC Symbol;Acc:HGNC:166]
ENST00000456159.1	24.8519	-3.02706	0.79474	-3.80887	0.000139604	0.00254876	TRUE	7	116672196	116798386	1	protein_coding	MET	MET proto-oncogene, receptor tyrosine kinase [Source:HGNC Symbol;Acc:HGNC:7029]
ENST00000397752.7	3845.03	-1.72343	0.127145	-13.5548	7.4231e-42	1.15883e-38	TRUE	7	116672196	116798386	1	protein_coding	MET	MET proto-oncogene, receptor tyrosine kinase [Source:HGNC Symbol;Acc:HGNC:7029]
ENST00000318493.11	761.358	-1.69684	0.235917	-7.19252	6.36043e-13	7.01597e-11	TRUE	7	116672196	116798386	1	protein_coding	MET	MET proto-oncogene, receptor tyrosine kinase [Source:HGNC Symbol;Acc:HGNC:7029]
ENST00000380742.8	8.90159	-5.28052	1.57828	-3.34575	0.000820605	0.011166	TRUE	5	70049638	70078522	1	protein_coding	SMN2	survival of motor neuron 2, centromeric [Source:HGNC Symbol;Acc:HGNC:11118]
ENST00000509805.5	6.85448	-5.90057	1.6856	-3.50058	0.000464243	0.00697813	TRUE	5	70049638	70078522	1	protein_coding	SMN2	survival of motor neuron 2, centromeric [Source:HGNC Symbol;Acc:HGNC:11118]
ENST00000595530.5	33.4791	-8.18866	1.37802	-5.94232	2.8102e-09	1.70624e-07	TRUE	19	42297033	42303546	-1	protein_coding	PAFAH1B3	platelet activating factor acetylhydrolase 1b catalytic subunit 3 [Source:HGNC Symbol;Acc:HGNC:8576]
ENST00000328867.8	17.1357	-7.21857	1.56554	-4.61092	4.0089e-06	0.000119265	TRUE
ENST00000601685.1	51.6856	-1.12792	0.404621	-2.78761	0.00530986	0.0498187	TRUE	19	38730187	38769904	-1	protein_coding	CAPN12	calpain 12 [Source:HGNC Symbol;Acc:HGNC:13249]
ENST00000505904.1	13.4294	-6.8667	1.48287	-4.63067	3.64478e-06	0.000109815	TRUE	3	42653697	42667580	1	protein_coding	ZBTB47	zinc finger and BTB domain containing 47 [Source:HGNC Symbol;Acc:HGNC:26955]
ENST00000569469.1	75.578	-1.00459	0.337881	-2.97321	0.00294706	0.0313334	TRUE	16	30182827	30189076	1	protein_coding	CORO1A	coronin 1A [Source:HGNC Symbol;Acc:HGNC:2252]
ENST00000356721.3	61.5458	1.58712	0.521221	3.045	0.00232684	0.0260029	TRUE	16	48356364	48448402	-1	protein_coding	SIAH1	siah E3 ubiquitin protein ligase 1 [Source:HGNC Symbol;Acc:HGNC:10857]
ENST00000345451.7	21.6408	-1.76435	0.562389	-3.13724	0.00170545	0.0202687	TRUE
ENST00000543751.5	734.863	-1.07274	0.180337	-5.9485	2.70607e-09	1.64954e-07	TRUE	9	36572862	36677683	1	protein_coding	MELK	maternal embryonic leucine zipper kinase [Source:HGNC Symbol;Acc:HGNC:16870]
ENST00000536860.5	335.602	-1.50212	0.343588	-4.37188	1.23183e-05	0.000316658	TRUE	9	36572862	36677683	1	protein_coding	MELK	maternal embryonic leucine zipper kinase [Source:HGNC Symbol;Acc:HGNC:16870]
ENST00000541717.4	397.411	-1.01623	0.252169	-4.02996	5.57866e-05	0.00116514	TRUE	9	36572862	36677683	1	protein_coding	MELK	maternal embryonic leucine zipper kinase [Source:HGNC Symbol;Acc:HGNC:16870]
ENST00000476719.1	8.9401	6.9203	1.92978	3.58606	0.000335706	0.00534034	TRUE	9	132725578	132878777	-1	protein_coding	AK8	adenylate kinase 8 [Source:HGNC Symbol;Acc:HGNC:26526]
ENST00000340305.9	367.236	-1.48012	0.171712	-8.61979	6.70767e-18	1.48157e-15	TRUE	1	9588911	9614877	1	protein_coding	TMEM201	transmembrane protein 201 [Source:HGNC Symbol;Acc:HGNC:33719]
ENST00000354334.7	587.553	-1.55373	0.255544	-6.08011	1.20103e-09	7.74123e-08	TRUE	12	47782722	47833132	-1	protein_coding	HDAC7	histone deacetylase 7 [Source:HGNC Symbol;Acc:HGNC:14067]
ENST00000548938.5	189.214	1.14097	0.290696	3.92497	8.67398e-05	0.00169767	TRUE	12	47782722	47833132	-1	protein_coding	HDAC7	histone deacetylase 7 [Source:HGNC Symbol;Acc:HGNC:14067]
ENST00000643068.1	41.6086	1.50222	0.477578	3.1455	0.00165801	0.0198406	TRUE	15	90929968	90935196	-1	protein_coding	HDDC3	HD domain containing 3 [Source:HGNC Symbol;Acc:HGNC:30522]
ENST00000565867.2	14.6692	7.63156	1.69742	4.49598	6.92517e-06	0.000191662	TRUE	16	48244300	48363122	1	protein_coding	LONP2	lon peptidase 2, peroxisomal [Source:HGNC Symbol;Acc:HGNC:20598]
ENST00000368733.4	2047.82	1.28222	0.291453	4.39941	1.08546e-05	0.000283946	TRUE	1	153390032	153391073	-1	protein_coding	S100A8	S100 calcium binding protein A8 [Source:HGNC Symbol;Acc:HGNC:10498]
ENST00000498544.5	111.452	1.28676	0.294472	4.36972	1.24405e-05	0.000319534	TRUE	1	52895910	52927212	-1	protein_coding	ECHDC2	enoyl-CoA hydratase domain containing 2 [Source:HGNC Symbol;Acc:HGNC:23408]
ENST00000476477.6	121.981	1.07679	0.310263	3.47058	0.000519332	0.00768042	TRUE	1	52895910	52927212	-1	protein_coding	ECHDC2	enoyl-CoA hydratase domain containing 2 [Source:HGNC Symbol;Acc:HGNC:23408]
ENST00000543322.5	72.7134	-1.09619	0.375583	-2.91864	0.00351566	0.0360635	TRUE	5	72320367	72368395	1	protein_coding	PTCD2	pentatricopeptide repeat domain 2 [Source:HGNC Symbol;Acc:HGNC:25734]
ENST00000638426.1	92.7551	1.08833	0.378473	2.87558	0.00403287	0.0401787	TRUE	11	95067197	95071224	1	protein_coding	SRSF8	serine and arginine rich splicing factor 8 [Source:HGNC Symbol;Acc:HGNC:16988]
ENST00000367342.8	340.011	-1.02395	0.177719	-5.7616	8.33198e-09	4.63599e-07	TRUE	1	200891048	200915742	1	protein_coding	INAVA	innate immunity activator [Source:HGNC Symbol;Acc:HGNC:25599]
ENST00000381591.5	1369.88	-1.30478	0.287726	-4.53479	5.76601e-06	0.000163966	TRUE	10	134465	254637	1	protein_coding	ZMYND11	zinc finger MYND-type containing 11 [Source:HGNC Symbol;Acc:HGNC:16966]
ENST00000462324.2	175.868	-2.33452	0.397464	-5.87355	4.26565e-09	2.51854e-07	TRUE	1	119648411	119744226	1	protein_coding	PHGDH	phosphoglycerate dehydrogenase [Source:HGNC Symbol;Acc:HGNC:8923]
ENST00000513532.1	450.101	-2.41167	0.510751	-4.72181	2.33755e-06	7.41911e-05	TRUE	5	37288137	37371106	-1	protein_coding	NUP155	nucleoporin 155 [Source:HGNC Symbol;Acc:HGNC:8063]
ENST00000395386.6	99.9383	8.56385	1.06344	8.05295	8.08222e-16	1.37347e-13	TRUE	8	132775358	132848807	1	protein_coding	PHF20L1	PHD finger protein 20 like 1 [Source:HGNC Symbol;Acc:HGNC:24280]
ENST00000435970.5	270.581	1.22312	0.396475	3.08498	0.00203569	0.0233761	TRUE	6	111299028	111483715	-1	protein_coding	REV3L	REV3 like, DNA directed polymerase zeta catalytic subunit [Source:HGNC Symbol;Acc:HGNC:9968]
ENST00000019019.6	112.183	-1.18923	0.426096	-2.791	0.00525456	0.0494106	TRUE	X	48476021	48486364	1	protein_coding	FTSJ1	FtsJ RNA 2'-O-methyltransferase 1 [Source:HGNC Symbol;Acc:HGNC:13254]
ENST00000540167.5	176.276	-1.08514	0.260914	-4.15899	3.19656e-05	0.000720966	TRUE	X	117897813	118117340	-1	protein_coding	KLHL13	kelch like family member 13 [Source:HGNC Symbol;Acc:HGNC:22931]
ENST00000650563.1	721.696	2.18229	0.136825	15.9494	2.87569e-57	1.05947e-53	TRUE	1	151036321	151047720	1	protein_coding	BNIPL	BCL2 interacting protein like [Source:HGNC Symbol;Acc:HGNC:16976]
ENST00000368931.7	2046.96	1.42494	0.123157	11.5701	5.84281e-31	4.30526e-28	TRUE
ENST00000295294.11	769.363	2.11466	0.283167	7.46789	8.14883e-14	1.05415e-11	TRUE	1	151036321	151047720	1	protein_coding	BNIPL	BCL2 interacting protein like [Source:HGNC Symbol;Acc:HGNC:16976]
ENST00000392802.3	14.5552	3.05625	0.956251	3.19607	0.00139311	0.0172326	TRUE	1	151036321	151047720	1	protein_coding	BNIPL	BCL2 interacting protein like [Source:HGNC Symbol;Acc:HGNC:16976]
ENST00000485855.1	121.545	1.61009	0.318427	5.05639	4.27269e-07	1.63975e-05	TRUE	1	151036321	151047720	1	protein_coding	BNIPL	BCL2 interacting protein like [Source:HGNC Symbol;Acc:HGNC:16976]
ENST00000491386.1	71.3436	1.65454	0.425563	3.88789	0.000101121	0.00193393	TRUE	1	151036321	151047720	1	protein_coding	BNIPL	BCL2 interacting protein like [Source:HGNC Symbol;Acc:HGNC:16976]
ENST00000296252.9	177.209	1.6516	0.197374	8.36785	5.86788e-17	1.14506e-14	TRUE	3	185506262	185552588	-1	protein_coding	LIPH	lipase H [Source:HGNC Symbol;Acc:HGNC:18483]
ENST00000503490.5	5.47181	4.40409	1.51235	2.91208	0.00359031	0.0366455	TRUE	12	111686053	111757107	1	protein_coding	ACAD10	acyl-CoA dehydrogenase family member 10 [Source:HGNC Symbol;Acc:HGNC:21597]
ENST00000392796.7	111.197	1.41238	0.39623	3.56454	0.00036449	0.0057231	TRUE	2	159235793	159286799	-1	protein_coding	WDSUB1	WD repeat, sterile alpha motif and U-box domain containing 1 [Source:HGNC Symbol;Acc:HGNC:26697]
ENST00000636934.1	12.8499	-4.95642	1.3923	-3.55988	0.000371026	0.00581138	TRUE	8	1755778	1801711	1	protein_coding	CLN8	CLN8 transmembrane ER and ERGIC protein [Source:HGNC Symbol;Acc:HGNC:2079]
ENST00000637083.1	39.5327	-1.24923	0.422481	-2.95689	0.00310758	0.0326846	TRUE	8	1755778	1801711	1	protein_coding	CLN8	CLN8 transmembrane ER and ERGIC protein [Source:HGNC Symbol;Acc:HGNC:2079]
ENST00000636605.1	5.82487	6.29648	1.81833	3.46279	0.000534611	0.00786218	TRUE	8	1755778	1801711	1	protein_coding	CLN8	CLN8 transmembrane ER and ERGIC protein [Source:HGNC Symbol;Acc:HGNC:2079]
ENST00000257468.11	236.383	-1.16927	0.331573	-3.52644	0.000421184	0.00642969	TRUE	9	83659968	83707958	-1	protein_coding	UBQLN1	ubiquilin 1 [Source:HGNC Symbol;Acc:HGNC:12508]
ENST00000447654.5	705.275	-1.23485	0.234309	-5.2702	1.36277e-07	5.90403e-06	TRUE	6	34236873	34246231	1	protein_coding	HMGA1	high mobility group AT-hook 1 [Source:HGNC Symbol;Acc:HGNC:5010]
ENST00000528870.5	81.6096	1.40031	0.286215	4.8925	9.95606e-07	3.47222e-05	TRUE	11	120111286	120185529	-1	protein_coding	TRIM29	tripartite motif containing 29 [Source:HGNC Symbol;Acc:HGNC:17274]
ENST00000285018.4	148.345	-1.19218	0.248261	-4.80212	1.56996e-06	5.22032e-05	TRUE
ENST00000369633.6	378.509	2.06479	0.381416	5.41348	6.18113e-08	2.88409e-06	TRUE	1	112701127	112707434	-1	protein_coding	RHOC	ras homolog family member C [Source:HGNC Symbol;Acc:HGNC:669]
ENST00000497643.5	13.5875	2.83155	0.963231	2.93964	0.00328593	0.0341711	TRUE	CHR_HSCHR6_MHC_DBB_CTG1	31951992	31954474	-1	protein_coding	DXO	decapping exoribonuclease [Source:HGNC Symbol;Acc:HGNC:2992]
ENST00000432110.5	23.9452	-3.85032	1.33881	-2.87593	0.00402838	0.0401469	TRUE	CHR_HSCHR6_MHC_DBB_CTG1	31951992	31954474	-1	protein_coding	DXO	decapping exoribonuclease [Source:HGNC Symbol;Acc:HGNC:2992]
ENST00000569370.5	300.547	-1.139	0.252971	-4.50248	6.71663e-06	0.000186675	TRUE	16	57428187	57447420	-1	protein_coding	CIAPIN1	cytokine induced apoptosis inhibitor 1 [Source:HGNC Symbol;Acc:HGNC:28050]
ENST00000509987.1	93.2358	1.65951	0.316678	5.24038	1.60249e-07	6.84595e-06	TRUE	5	41730065	41870425	-1	protein_coding	OXCT1	3-oxoacid CoA-transferase 1 [Source:HGNC Symbol;Acc:HGNC:8527]
ENST00000289416.10	738.11	1.55579	0.158438	9.81951	9.27915e-23	3.40504e-20	TRUE	16	20610243	20797581	1	protein_coding	ACSM3	acyl-CoA synthetase medium chain family member 3 [Source:HGNC Symbol;Acc:HGNC:10522]
ENST00000562251.5	97.371	1.42875	0.276169	5.17345	2.29808e-07	9.41162e-06	TRUE	16	20610243	20797581	1	protein_coding	ACSM3	acyl-CoA synthetase medium chain family member 3 [Source:HGNC Symbol;Acc:HGNC:10522]
ENST00000529543.5	11.8707	-6.70311	2.36158	-2.8384	0.004534	0.0440795	TRUE	11	124622836	124635926	1	protein_coding	TBRG1	transforming growth factor beta regulator 1 [Source:HGNC Symbol;Acc:HGNC:29551]
ENST00000398449.7	20.2747	8.10188	1.45526	5.56731	2.58704e-08	1.30709e-06	TRUE	21	42199689	42297244	1	protein_coding	ABCG1	ATP binding cassette subfamily G member 1 [Source:HGNC Symbol;Acc:HGNC:73]
ENST00000588428.5	15.4119	-7.07916	2.35033	-3.01199	0.00259544	0.0283308	TRUE	19	3185563	3209575	1	protein_coding	NCLN	nicalin [Source:HGNC Symbol;Acc:HGNC:26923]
ENST00000524748.6	133.594	-1.02958	0.285083	-3.61151	0.00030442	0.00491997	TRUE	11	832887	839831	1	protein_coding	CD151	CD151 molecule (Raph blood group) [Source:HGNC Symbol;Acc:HGNC:1630]
ENST00000301382.8	33.7116	1.98424	0.612992	3.23698	0.00120802	0.0153133	TRUE	19	5680604	5688523	1	protein_coding	HSD11B1L	hydroxysteroid 11-beta dehydrogenase 1 like [Source:HGNC Symbol;Acc:HGNC:30419]
ENST00000302274.7	571.615	-1.08765	0.148127	-7.34267	2.09368e-13	2.50442e-11	TRUE	4	110045846	110199199	-1	protein_coding	ELOVL6	ELOVL fatty acid elongase 6 [Source:HGNC Symbol;Acc:HGNC:15829]
ENST00000396547.5	9.24136	-6.33213	1.80488	-3.50834	0.000450904	0.0068039	TRUE	6	30326479	30343729	1	protein_coding	TRIM39	tripartite motif containing 39 [Source:HGNC Symbol;Acc:HGNC:10065]
ENST00000562953.5	113.806	-1.00996	0.271178	-3.72435	0.000195823	0.00341121	TRUE	16	57462660	57472009	1	protein_coding	POLR2C	RNA polymerase II subunit C [Source:HGNC Symbol;Acc:HGNC:9189]
ENST00000484298.5	397.833	-1.77919	0.349484	-5.09089	3.56382e-07	1.39148e-05	TRUE	2	73385758	73625166	1	protein_coding	ALMS1	ALMS1 centrosome and basal body associated protein [Source:HGNC Symbol;Acc:HGNC:428]
ENST00000546152.1	23.5333	-1.97647	0.563744	-3.50597	0.000454939	0.00685804	TRUE	11	60890547	60906585	-1	protein_coding	PRPF19	pre-mRNA processing factor 19 [Source:HGNC Symbol;Acc:HGNC:17896]
ENST00000527275.5	9.43467	-6.35168	1.86973	-3.3971	0.000681041	0.00957533	TRUE	11	6390440	6394998	1	protein_coding	SMPD1	sphingomyelin phosphodiesterase 1 [Source:HGNC Symbol;Acc:HGNC:11120]
ENST00000617022.4	5.84293	-5.67245	1.74714	-3.24671	0.00116747	0.0148729	TRUE	11	47214465	47239217	1	protein_coding	DDB2	damage specific DNA binding protein 2 [Source:HGNC Symbol;Acc:HGNC:2718]
ENST00000412135.6	226.229	11.578	3.90701	2.9634	0.00304264	0.032164	TRUE	4	1793293	1808872	1	protein_coding	FGFR3	fibroblast growth factor receptor 3 [Source:HGNC Symbol;Acc:HGNC:3690]
ENST00000219302.7	362.805	1.29373	0.266713	4.85063	1.23068e-06	4.19828e-05	TRUE	16	1770286	1771730	-1	protein_coding	NME3	NME/NM23 nucleoside diphosphate kinase 3 [Source:HGNC Symbol;Acc:HGNC:7851]
ENST00000564628.1	33.3736	1.68703	0.53183	3.17213	0.00151326	0.0184357	TRUE	16	1770286	1771730	-1	protein_coding	NME3	NME/NM23 nucleoside diphosphate kinase 3 [Source:HGNC Symbol;Acc:HGNC:7851]
ENST00000563367.1	185.02	1.09569	0.277112	3.95396	7.68694e-05	0.00153316	TRUE	16	1770286	1771730	-1	protein_coding	NME3	NME/NM23 nucleoside diphosphate kinase 3 [Source:HGNC Symbol;Acc:HGNC:7851]
ENST00000530397.1	15.0447	1.89893	0.639549	2.96917	0.00298605	0.0316858	TRUE	1	94820342	94895246	1	protein_coding	SLC44A3	solute carrier family 44 member 3 [Source:HGNC Symbol;Acc:HGNC:28689]
ENST00000265162.10	50.831	1.91734	0.42002	4.56488	4.99792e-06	0.000144838	TRUE	4	110365733	110565285	1	protein_coding	ENPEP	glutamyl aminopeptidase [Source:HGNC Symbol;Acc:HGNC:3355]
ENST00000396096.6	176.361	-1.76868	0.35445	-4.98993	6.04001e-07	2.22975e-05	TRUE	22	45163925	45188017	1	protein_coding	NUP50	nucleoporin 50 [Source:HGNC Symbol;Acc:HGNC:8065]
ENST00000440567.7	10.2723	7.11592	2.43571	2.9215	0.00348348	0.0358091	TRUE	15	70047790	70098176	-1	protein_coding	TLE3	TLE family member 3, transcriptional corepressor [Source:HGNC Symbol;Acc:HGNC:11839]
ENST00000587090.5	553.056	1.62586	0.341365	4.76281	1.90915e-06	6.21107e-05	TRUE	19	38244035	38292615	1	protein_coding	SPINT2	serine peptidase inhibitor, Kunitz type 2 [Source:HGNC Symbol;Acc:HGNC:11247]
ENST00000379480.9	138.394	1.5731	0.413668	3.80282	0.00014306	0.0026005	TRUE	13	41216369	41263577	-1	protein_coding	MTRF1	mitochondrial translation release factor 1 [Source:HGNC Symbol;Acc:HGNC:7469]
ENST00000350274.9	21.6541	-3.5841	0.882804	-4.0599	4.90934e-05	0.00104429	TRUE	12	10226058	10329608	1	protein_coding	KLRD1	killer cell lectin like receptor D1 [Source:HGNC Symbol;Acc:HGNC:6378]
ENST00000510835.5	6.25081	3.6196	1.29265	2.80014	0.00510811	0.0483394	TRUE	4	174490175	174523154	-1	protein_coding	HPGD	15-hydroxyprostaglandin dehydrogenase [Source:HGNC Symbol;Acc:HGNC:5154]
ENST00000647814.1	1729.12	1.25217	0.12918	9.69321	3.2225e-22	1.12856e-19	TRUE	10	99782640	99852594	1	protein_coding	ABCC2	ATP binding cassette subfamily C member 2 [Source:HGNC Symbol;Acc:HGNC:53]
ENST00000481131.5	26.5844	2.20819	0.64862	3.40444	0.000662989	0.0093601	TRUE	13	114281601	114305817	1	protein_coding	UPF3A	UPF3A regulator of nonsense mediated mRNA decay [Source:HGNC Symbol;Acc:HGNC:20332]
ENST00000420397.1	19.2634	8.02131	2.31696	3.462	0.00053617	0.00787757	TRUE	2	159712457	159771027	1	protein_coding	MARCHF7	membrane associated ring-CH-type finger 7 [Source:HGNC Symbol;Acc:HGNC:17393]
ENST00000392124.7	32.9065	2.02517	0.652898	3.10182	0.00192336	0.0223115	TRUE	19	38303558	38317273	-1	protein_coding	YIF1B	Yip1 interacting factor homolog B, membrane trafficking protein [Source:HGNC Symbol;Acc:HGNC:30511]
ENST00000589247.1	8.72549	6.88155	1.74019	3.95448	7.67012e-05	0.00153047	TRUE	19	38303558	38317273	-1	protein_coding	YIF1B	Yip1 interacting factor homolog B, membrane trafficking protein [Source:HGNC Symbol;Acc:HGNC:30511]
ENST00000571922.5	5.26602	6.15486	1.78784	3.44262	0.000576114	0.00835647	TRUE	CHR_HSCHR16_1_CTG3_1	55799704	55830035	-1	protein_coding	CES1	carboxylesterase 1 [Source:HGNC Symbol;Acc:HGNC:1863]
ENST00000331886.10	1267.27	1.19358	0.219274	5.44335	5.22881e-08	2.4723e-06	TRUE	12	55927319	55954027	1	protein_coding	DGKA	diacylglycerol kinase alpha [Source:HGNC Symbol;Acc:HGNC:2849]
ENST00000553084.5	135.531	1.00707	0.322011	3.12745	0.00176332	0.0208195	TRUE	12	55927319	55954027	1	protein_coding	DGKA	diacylglycerol kinase alpha [Source:HGNC Symbol;Acc:HGNC:2849]
ENST00000552903.2	233.531	1.06941	0.356659	2.99842	0.00271384	0.0293588	TRUE	12	55927319	55954027	1	protein_coding	DGKA	diacylglycerol kinase alpha [Source:HGNC Symbol;Acc:HGNC:2849]
ENST00000593535.5	98.9627	1.69669	0.306966	5.5273	3.25203e-08	1.61125e-06	TRUE	19	7636881	7647873	1	protein_coding	STXBP2	syntaxin binding protein 2 [Source:HGNC Symbol;Acc:HGNC:11445]
ENST00000600220.5	15.6963	-7.10758	1.42442	-4.98981	6.04373e-07	2.23022e-05	TRUE	19	58228594	58277495	1	protein_coding	ZNF544	zinc finger protein 544 [Source:HGNC Symbol;Acc:HGNC:16759]
ENST00000618035.4	111.038	-1.62493	0.550239	-2.95313	0.00314572	0.0330134	TRUE	7	75027122	75074228	-1	protein_coding	RCC1L	RCC1 like [Source:HGNC Symbol;Acc:HGNC:14948]
ENST00000452771.5	24.6	-2.08251	0.692803	-3.00592	0.00264775	0.0287756	TRUE	X	154762742	154777689	1	protein_coding	DKC1	dyskerin pseudouridine synthase 1 [Source:HGNC Symbol;Acc:HGNC:2890]
ENST00000520520.1	6.44953	-5.81248	1.86922	-3.10957	0.00187361	0.0218499	TRUE	5	138610967	138935034	1	protein_coding	CTNNA1	catenin alpha 1 [Source:HGNC Symbol;Acc:HGNC:2509]
ENST00000503569.5	306.444	-1.02574	0.2887	-3.55296	0.000380926	0.00593109	TRUE	4	6269849	6303265	1	protein_coding	WFS1	wolframin ER transmembrane glycoprotein [Source:HGNC Symbol;Acc:HGNC:12762]
ENST00000536171.1	90.4314	2.7998	0.452741	6.18411	6.2453e-10	4.26673e-08	TRUE	11	60914158	60923443	1	protein_coding	TMEM109	transmembrane protein 109 [Source:HGNC Symbol;Acc:HGNC:28771]
ENST00000389082.10	707.609	1.12793	0.111242	10.1395	3.69061e-24	1.51753e-21	TRUE	12	31382226	31591136	-1	protein_coding	DENND5B	DENN domain containing 5B [Source:HGNC Symbol;Acc:HGNC:28338]
ENST00000482540.1	249.537	1.15074	0.253043	4.54758	5.42657e-06	0.000155659	TRUE	7	7968796	8094272	1	protein_coding	GLCCI1	glucocorticoid induced 1 [Source:HGNC Symbol;Acc:HGNC:18713]
ENST00000523984.5	51.2817	-1.71364	0.541	-3.16753	0.00153739	0.0186713	TRUE	8	123416726	123470028	1	protein_coding	WDYHV1	WDYHV motif containing 1 [Source:HGNC Symbol;Acc:HGNC:25490]
ENST00000434679.6	38.2353	1.36358	0.409676	3.32845	0.00087332	0.011755	TRUE	X	153902531	153907166	1	protein_coding	AVPR2	arginine vasopressin receptor 2 [Source:HGNC Symbol;Acc:HGNC:897]
ENST00000557666.1	91.4798	-1.87574	0.534909	-3.50665	0.00045378	0.00684505	TRUE	14	103556544	103562831	-1	protein_coding	BAG5	BAG cochaperone 5 [Source:HGNC Symbol;Acc:HGNC:941]
ENST00000472837.6	269.165	1.31732	0.205949	6.39633	1.59154e-10	1.2075e-08	TRUE
ENST00000611835.4	23.6327	5.58722	1.02311	5.461	4.7345e-08	2.26533e-06	TRUE	7	75092573	75149817	1	protein_coding	GTF2IRD2B	GTF2I repeat domain containing 2B [Source:HGNC Symbol;Acc:HGNC:33125]
ENST00000467068.1	67.2784	1.45248	0.323286	4.49286	7.02741e-06	0.000194025	TRUE	11	134274245	134319564	1	protein_coding	GLB1L3	galactosidase beta 1 like 3 [Source:HGNC Symbol;Acc:HGNC:25147]
ENST00000461742.6	15.2054	-4.19381	1.21162	-3.46133	0.000537505	0.00788837	TRUE	1	200969390	201023700	-1	protein_coding	KIF21B	kinesin family member 21B [Source:HGNC Symbol;Acc:HGNC:29442]
ENST00000432298.5	16.1733	7.77395	2.25287	3.45069	0.000559155	0.0081464	TRUE	7	116953238	117230103	1	protein_coding	ST7	suppression of tumorigenicity 7 [Source:HGNC Symbol;Acc:HGNC:11351]
ENST00000368708.7	580.541	-1.97254	0.188445	-10.4674	1.21887e-25	5.75721e-23	TRUE
ENST00000487430.6	24.7375	-1.78882	0.61247	-2.92067	0.00349279	0.0358768	TRUE
ENST00000497140.5	38.9255	-1.91858	0.55946	-3.42935	0.000605036	0.00870062	TRUE	1	153561108	153567890	-1	protein_coding	S100A2	S100 calcium binding protein A2 [Source:HGNC Symbol;Acc:HGNC:10492]
ENST00000368710.5	89.6684	-1.76229	0.529492	-3.32827	0.000873864	0.0117587	TRUE
ENST00000368707.4	79.0056	-2.3314	0.356277	-6.54377	5.99863e-11	4.88083e-09	TRUE
ENST00000608083.5	441.048	-1.41305	0.238214	-5.93186	2.99518e-09	1.81258e-07	TRUE	1	6264269	6394391	-1	protein_coding	ACOT7	acyl-CoA thioesterase 7 [Source:HGNC Symbol;Acc:HGNC:24157]
ENST00000484600.6	354.828	-1.43409	0.284654	-5.03801	4.70404e-07	1.78742e-05	TRUE	7	99374249	99394816	1	protein_coding	ARPC1B	actin related protein 2/3 complex subunit 1B [Source:HGNC Symbol;Acc:HGNC:704]
ENST00000431816.6	30.1461	-3.73931	1.2811	-2.91882	0.00351355	0.0360498	TRUE	7	99374249	99394816	1	protein_coding	ARPC1B	actin related protein 2/3 complex subunit 1B [Source:HGNC Symbol;Acc:HGNC:704]
ENST00000557575.5	30.2095	-4.21534	1.14756	-3.6733	0.000239437	0.00403306	TRUE	14	103561896	103714249	1	protein_coding	KLC1	kinesin light chain 1 [Source:HGNC Symbol;Acc:HGNC:6387]
ENST00000465816.6	23.9519	3.15258	0.778089	4.05169	5.08484e-05	0.00107591	TRUE	3	171600404	171810950	-1	protein_coding	PLD1	phospholipase D1 [Source:HGNC Symbol;Acc:HGNC:9067]
ENST00000418087.1	55.426	1.85531	0.501709	3.69797	0.000217327	0.00371996	TRUE	3	171600404	171810950	-1	protein_coding	PLD1	phospholipase D1 [Source:HGNC Symbol;Acc:HGNC:9067]
ENST00000651049.1	29.512	-3.05453	0.681654	-4.48105	7.42767e-06	0.000203771	TRUE	16	14435700	14632728	-1	protein_coding	PARN	poly(A)-specific ribonuclease [Source:HGNC Symbol;Acc:HGNC:8609]
ENST00000564113.6	8.53314	6.85087	1.57792	4.34171	1.41381e-05	0.00035716	TRUE	16	14435700	14632728	-1	protein_coding	PARN	poly(A)-specific ribonuclease [Source:HGNC Symbol;Acc:HGNC:8609]
ENST00000467878.1	99.9761	-1.10952	0.327988	-3.3828	0.000717518	0.0099921	TRUE	2	111611639	111884690	-1	protein_coding	ANAPC1	anaphase promoting complex subunit 1 [Source:HGNC Symbol;Acc:HGNC:19988]
ENST00000361981.7	139.756	-1.83696	0.629038	-2.92027	0.00349734	0.0359195	TRUE	X	153861514	153886173	-1	protein_coding	L1CAM	L1 cell adhesion molecule [Source:HGNC Symbol;Acc:HGNC:6470]
ENST00000644061.1	8.73325	-6.26267	1.56141	-4.01091	6.04842e-05	0.0012505	TRUE	16	89490719	89557766	1	protein_coding	SPG7	SPG7 matrix AAA peptidase subunit, paraplegin [Source:HGNC Symbol;Acc:HGNC:11237]
ENST00000621385.1	91.3518	-1.20068	0.411205	-2.9199	0.00350149	0.03595	TRUE	15	59105126	59125045	1	protein_coding	CCNB2	cyclin B2 [Source:HGNC Symbol;Acc:HGNC:1580]
ENST00000340356.9	74.3589	-1.12563	0.369352	-3.04758	0.00230694	0.025837	TRUE	20	64047582	64049639	-1	protein_coding	SOX18	SRY-box transcription factor 18 [Source:HGNC Symbol;Acc:HGNC:11194]
ENST00000429348.6	20.0696	4.41227	1.1269	3.91542	9.02474e-05	0.00175662	TRUE	3	40477113	40491053	1	protein_coding	ZNF619	zinc finger protein 619 [Source:HGNC Symbol;Acc:HGNC:26910]
ENST00000622831.4	145.571	-1.26968	0.337742	-3.75931	0.00017038	0.00303072	TRUE	10	11823339	11872277	1	protein_coding	PROSER2	proline and serine rich 2 [Source:HGNC Symbol;Acc:HGNC:23728]
ENST00000297268.10	309.633	1.16169	0.284041	4.08986	4.31626e-05	0.0009352	TRUE
ENST00000306176.5	37.9641	2.06382	0.736195	2.80336	0.00505731	0.047972	TRUE	3	102099244	102479841	1	protein_coding	ZPLD1	zona pellucida like domain containing 1 [Source:HGNC Symbol;Acc:HGNC:27022]
ENST00000562747.1	33.36	-1.34567	0.443262	-3.03583	0.00239876	0.026645	TRUE	16	88803789	88809258	1	protein_coding	CDT1	chromatin licensing and DNA replication factor 1 [Source:HGNC Symbol;Acc:HGNC:24576]
ENST00000428771.6	96.8196	-1.03275	0.26888	-3.84094	0.000122566	0.00228338	TRUE	1	998962	1000172	-1	protein_coding	HES4	hes family bHLH transcription factor 4 [Source:HGNC Symbol;Acc:HGNC:24149]
ENST00000530545.5	59.7376	-1.18171	0.379356	-3.11505	0.00183913	0.0215131	TRUE	8	143579697	143599541	-1	protein_coding	EEF1D	eukaryotic translation elongation factor 1 delta [Source:HGNC Symbol;Acc:HGNC:3211]
ENST00000376236.9	172.435	1.61713	0.2897	5.58209	2.37649e-08	1.2147e-06	TRUE	10	26438341	26567803	1	protein_coding	APBB1IP	amyloid beta precursor protein binding family B member 1 interacting protein [Source:HGNC Symbol;Acc:HGNC:17379]
ENST00000635383.1	26.7288	-3.17241	0.750941	-4.22458	2.39383e-05	0.000563614	TRUE	3	195274745	195443044	-1	protein_coding	ACAP2	ArfGAP with coiled-coil, ankyrin repeat and PH domains 2 [Source:HGNC Symbol;Acc:HGNC:16469]
ENST00000372080.6	528.306	1.21162	0.178779	6.77716	1.22559e-11	1.12659e-09	TRUE
ENST00000476707.1	213.69	1.60109	0.252803	6.33332	2.39943e-10	1.75259e-08	TRUE	16	76277278	76560757	1	protein_coding	CNTNAP4	contactin associated protein family member 4 [Source:HGNC Symbol;Acc:HGNC:18747]
ENST00000619533.1	108.346	1.71688	0.324093	5.29751	1.17392e-07	5.18587e-06	TRUE	16	76277278	76560757	1	protein_coding	CNTNAP4	contactin associated protein family member 4 [Source:HGNC Symbol;Acc:HGNC:18747]
ENST00000409810.6	142.893	-1.08882	0.389022	-2.79887	0.0051281	0.0484688	TRUE	2	86503430	86563479	-1	protein_coding	CHMP3	charged multivesicular body protein 3 [Source:HGNC Symbol;Acc:HGNC:29865]
ENST00000617650.4	5.36577	-5.54147	1.88276	-2.94327	0.00324765	0.033838	TRUE	11	36594493	36659290	1	protein_coding	IFTAP	intraflagellar transport associated protein [Source:HGNC Symbol;Acc:HGNC:25142]
ENST00000402438.5	58.2334	9.61823	1.32878	7.23839	4.54039e-13	5.14388e-11	TRUE	22	42617840	42649392	-1	protein_coding	CYB5R3	cytochrome b5 reductase 3 [Source:HGNC Symbol;Acc:HGNC:2873]
ENST00000614484.4	541.919	-1.48327	0.246924	-6.00701	1.88981e-09	1.17849e-07	TRUE	7	100875103	100888664	1	protein_coding	SRRT	serrate, RNA effector molecule [Source:HGNC Symbol;Acc:HGNC:24101]
ENST00000468102.1	96.3529	1.07768	0.301821	3.57059	0.00035618	0.00560888	TRUE	6	35297818	35321771	1	protein_coding	DEF6	DEF6 guanine nucleotide exchange factor [Source:HGNC Symbol;Acc:HGNC:2760]
ENST00000519663.5	14.5054	7.61051	1.52665	4.98511	6.1928e-07	2.2754e-05	TRUE	5	157266079	157395595	1	protein_coding	CYFIP2	cytoplasmic FMR1 interacting protein 2 [Source:HGNC Symbol;Acc:HGNC:13760]
ENST00000412232.2	130.606	-1.30619	0.291868	-4.47526	7.63196e-06	0.000208714	TRUE
ENST00000354289.8	116.979	-1.72739	0.392071	-4.40581	1.05387e-05	0.000276626	TRUE	7	106248298	106286326	-1	protein_coding	NAMPT	nicotinamide phosphoribosyltransferase [Source:HGNC Symbol;Acc:HGNC:30092]
[truncated: 1,648 more rows]
