# Supplementary material for: Transcriptomic Profiling of the Effects of DDR1 in Breast and Ovarian Cancer to Understand the Association Between DDR1 Expression and Patient Survival
Source: Genes (Basel). 2026 Jun 30;17(7):760. doi: 10.3390/genes17070760 (PMC13410165; doi:10.3390/genes17070760)
Supplement: Supplementary file 1 [file genes-17-00760-s001.zip › supplementary file S2.xlsx]

## Sheet: Sheet1
ensembl_transcript_id_version	baseMean	log2FoldChange	lfcSE	stat	pvalue	padj	test	chromosome_name	start_position	end_position	strand	gene_biotype	external_gene_name	description
ENST00000643797.1	61.2395	-2.02686	0.558677	-3.62796	0.000285667	0.0150165	TRUE	3	49357176	49358358	-1	polymorphic_pseudogene	GPX1	glutathione peroxidase 1 [Source:HGNC Symbol;Acc:HGNC:4553]
ENST00000368297.5	3615.25	-1.05337	0.311801	-3.37835	0.000729212	0.0284688	TRUE	1	156082573	156140089	1	protein_coding	LMNA	lamin A/C [Source:HGNC Symbol;Acc:HGNC:6636]
ENST00000368284.5	485.333	-1.22598	0.390694	-3.13796	0.00170126	0.0493258	TRUE	1	156147366	156177752	1	protein_coding	SEMA4A	semaphorin 4A [Source:HGNC Symbol;Acc:HGNC:10729]
ENST00000373257.7	7975.23	-1.26311	0.252313	-5.0061	5.55443e-07	0.000131832	TRUE	20	41340920	41360582	1	protein_coding	LPIN3	lipin 3 [Source:HGNC Symbol;Acc:HGNC:14451]
ENST00000632009.1	2776.32	-1.03329	0.245115	-4.21553	2.49189e-05	0.00249507	TRUE	20	41340920	41360582	1	protein_coding	LPIN3	lipin 3 [Source:HGNC Symbol;Acc:HGNC:14451]
ENST00000491528.1	590.448	-1.28483	0.295886	-4.34232	1.40987e-05	0.00167918	TRUE	20	41340920	41360582	1	protein_coding	LPIN3	lipin 3 [Source:HGNC Symbol;Acc:HGNC:14451]
ENST00000367731.5	217.915	1.07576	0.286821	3.75063	0.000176388	0.010771	TRUE	1	171841498	172418466	1	protein_coding	DNM3	dynamin 3 [Source:HGNC Symbol;Acc:HGNC:29125]
ENST00000361228.5	110.223	1.29077	0.339346	3.80372	0.000142542	0.00931697	TRUE	12	85800703	85836409	-1	protein_coding	RASSF9	Ras association domain family member 9 [Source:HGNC Symbol;Acc:HGNC:15739]
ENST00000256010.7	117.636	2.046	0.497682	4.11105	3.9386e-05	0.00354405	TRUE	12	85874295	85882992	1	protein_coding	NTS	neurotensin [Source:HGNC Symbol;Acc:HGNC:8038]
ENST00000292079.7	10523.5	-1.11531	0.264484	-4.21691	2.47678e-05	0.00248603	TRUE	11	117800844	117828698	-1	protein_coding	FXYD2	FXYD domain containing ion transport regulator 2 [Source:HGNC Symbol;Acc:HGNC:4026]
ENST00000533281.1	678.165	-1.21336	0.284587	-4.26359	2.0117e-05	0.00215257	TRUE	11	117800844	117828698	-1	protein_coding	FXYD2	FXYD domain containing ion transport regulator 2 [Source:HGNC Symbol;Acc:HGNC:4026]
ENST00000317594.6	832.883	-1.23731	0.265684	-4.65708	3.20732e-06	0.000530468	TRUE	11	117800844	117828698	-1	protein_coding	FXYD2	FXYD domain containing ion transport regulator 2 [Source:HGNC Symbol;Acc:HGNC:4026]
ENST00000527706.5	351.273	-2.60739	0.493564	-5.28278	1.27239e-07	3.96792e-05	TRUE	11	117427772	117817525	-1	protein_coding	DSCAML1	DS cell adhesion molecule like 1 [Source:HGNC Symbol;Acc:HGNC:14656]
ENST00000368259.6	404.283	-2.23134	0.474937	-4.69818	2.62496e-06	0.000456318	TRUE	1	156308968	156367873	-1	protein_coding	CCT3	chaperonin containing TCP1 subunit 3 [Source:HGNC Symbol;Acc:HGNC:1616]
ENST00000551828.5	67.4062	1.37897	0.429279	3.21229	0.00131679	0.0414754	TRUE	12	101393116	101407772	-1	protein_coding	ARL1	ADP ribosylation factor like GTPase 1 [Source:HGNC Symbol;Acc:HGNC:692]
ENST00000261024.6	237.652	1.93406	0.556075	3.47805	0.000505066	0.0221961	TRUE
ENST00000346932.9	254.301	-1.76201	0.480606	-3.66623	0.000246151	0.0136257	TRUE	16	29871159	29899547	-1	protein_coding	SEZ6L2	seizure related 6 homolog like 2 [Source:HGNC Symbol;Acc:HGNC:30844]
ENST00000378535.4	1154.74	1.3331	0.279022	4.77775	1.77267e-06	0.000338398	TRUE	12	88492793	88580851	-1	protein_coding	KITLG	KIT ligand [Source:HGNC Symbol;Acc:HGNC:6343]
ENST00000370179.8	5069.16	-1.03709	0.324492	-3.19605	0.00139324	0.043344	TRUE	20	63520765	63522206	1	protein_coding	PPDPF	pancreatic progenitor cell differentiation and proliferation factor [Source:HGNC Symbol;Acc:HGNC:16142]
ENST00000473620.1	169.7	-1.35108	0.321603	-4.20107	2.65654e-05	0.00262772	TRUE	20	63520765	63522206	1	protein_coding	PPDPF	pancreatic progenitor cell differentiation and proliferation factor [Source:HGNC Symbol;Acc:HGNC:16142]
ENST00000217188.1	147.925	-2.26094	0.636843	-3.55024	0.000384887	0.0185418	TRUE	20	63540810	63547504	-1	protein_coding	SRMS	src-related kinase lacking C-terminal regulatory tyrosine and N-terminal myristylation sites [Source:HGNC Symbol;Acc:HGNC:11298]
ENST00000469354.1	321.907	-1.01888	0.212508	-4.79454	1.63045e-06	0.000315673	TRUE	2	221418027	221574202	-1	protein_coding	EPHA4	EPH receptor A4 [Source:HGNC Symbol;Acc:HGNC:3388]
ENST00000371250.4	750.199	1.01419	0.284552	3.56417	0.000365009	0.0178152	TRUE	1	56494761	56645301	-1	protein_coding	PLPP3	phospholipid phosphatase 3 [Source:HGNC Symbol;Acc:HGNC:9229]
ENST00000446179.5	181.415	-2.05616	0.652929	-3.14914	0.00163751	0.0480573	TRUE	2	208236227	208266074	-1	protein_coding	IDH1	isocitrate dehydrogenase (NADP(+)) 1 [Source:HGNC Symbol;Acc:HGNC:5382]
ENST00000615526.1	66.3504	-1.97851	0.629695	-3.14202	0.00167788	0.0488209	TRUE	20	63547891	63556695	1	protein_coding	FNDC11	fibronectin type III domain containing 11 [Source:HGNC Symbol;Acc:HGNC:28764]
ENST00000409870.1	88.5691	1.03923	0.303577	3.42328	0.000618697	0.0253288	TRUE	2	189879609	190203484	1	protein_coding	C2orf88	chromosome 2 open reading frame 88 [Source:HGNC Symbol;Acc:HGNC:28191]
ENST00000423777.7	448.18	-1.63133	0.308127	-5.29433	1.1945e-07	3.75369e-05	TRUE	19	49928702	49933935	1	protein_coding	ATF5	activating transcription factor 5 [Source:HGNC Symbol;Acc:HGNC:790]
ENST00000494862.1	397.985	-1.21264	0.336014	-3.6089	0.000307497	0.0158528	TRUE	2	241227264	241317061	-1	protein_coding	HDLBP	high density lipoprotein binding protein [Source:HGNC Symbol;Acc:HGNC:4857]
ENST00000255006.11	375.002	-1.68571	0.521293	-3.23371	0.00122192	0.0395187	TRUE	20	19757606	20002459	1	protein_coding	RIN2	Ras and Rab interactor 2 [Source:HGNC Symbol;Acc:HGNC:18750]
ENST00000524877.5	118.989	-1.49143	0.469847	-3.17429	0.00150203	0.0454869	TRUE	11	61950063	61965515	1	protein_coding	BEST1	bestrophin 1 [Source:HGNC Symbol;Acc:HGNC:12703]
ENST00000449131.6	507.37	-1.21765	0.326554	-3.72878	0.000192405	0.0114081	TRUE	11	61950063	61965515	1	protein_coding	BEST1	bestrophin 1 [Source:HGNC Symbol;Acc:HGNC:12703]
ENST00000526640.5	68.3209	1.7689	0.523683	3.3778	0.000730677	0.0284688	TRUE	11	61959718	61967634	-1	protein_coding	FTH1	ferritin heavy chain 1 [Source:HGNC Symbol;Acc:HGNC:3976]
ENST00000264110.7	970.788	1.08597	0.294481	3.68774	0.000226254	0.0128196	TRUE	2	175072250	175168382	-1	protein_coding	ATF2	activating transcription factor 2 [Source:HGNC Symbol;Acc:HGNC:784]
ENST00000409437.5	269.365	-3.46105	0.799686	-4.32801	1.50465e-05	0.00174416	TRUE	2	175072250	175168382	-1	protein_coding	ATF2	activating transcription factor 2 [Source:HGNC Symbol;Acc:HGNC:784]
ENST00000370053.3	7920.3	-1.15026	0.237819	-4.83669	1.32016e-06	0.000272994	TRUE	20	63639705	63657682	-1	protein_coding	STMN3	stathmin 3 [Source:HGNC Symbol;Acc:HGNC:15926]
ENST00000632676.1	162.157	-1.19078	0.374428	-3.18026	0.00147143	0.0449595	TRUE	20	63639705	63657682	-1	protein_coding	STMN3	stathmin 3 [Source:HGNC Symbol;Acc:HGNC:15926]
ENST00000375110.6	159.255	1.51632	0.436118	3.47685	0.000507336	0.0222379	TRUE	10	32267751	32378798	-1	protein_coding	EPC1	enhancer of polycomb homolog 1 [Source:HGNC Symbol;Acc:HGNC:19876]
ENST00000391839.6	270.483	1.33195	0.387662	3.43586	0.000590678	0.024605	TRUE	1	244835616	244845057	1	protein_coding	COX20	cytochrome c oxidase assembly factor COX20 [Source:HGNC Symbol;Acc:HGNC:26970]
ENST00000261407.9	2513.38	1.07528	0.288886	3.72216	0.000197528	0.0115608	TRUE	12	6976185	7018477	-1	protein_coding	LPCAT3	lysophosphatidylcholine acyltransferase 3 [Source:HGNC Symbol;Acc:HGNC:30244]
ENST00000303714.8	265.291	1.04835	0.29071	3.60619	0.000310732	0.0159874	TRUE	2	69013178	69249327	1	protein_coding	ANTXR1	ANTXR cell adhesion molecule 1 [Source:HGNC Symbol;Acc:HGNC:21014]
ENST00000369996.3	4314.83	-1.6161	0.315302	-5.12558	2.9663e-07	7.92022e-05	TRUE	20	63696652	63698684	1	protein_coding	TNFRSF6B	TNF receptor superfamily member 6b [Source:HGNC Symbol;Acc:HGNC:11921]
ENST00000566130.1	824.402	-2.24673	0.395639	-5.67874	1.35688e-08	5.89695e-06	TRUE	16	30064164	30072207	1	protein_coding	ALDOA	aldolase, fructose-bisphosphate A [Source:HGNC Symbol;Acc:HGNC:414]
ENST00000527204.5	366.227	1.08632	0.254281	4.27212	1.93626e-05	0.00211387	TRUE	11	62593214	62601865	-1	protein_coding	MTA2	metastasis associated 1 family member 2 [Source:HGNC Symbol;Acc:HGNC:7411]
ENST00000374867.7	2493.81	1.0479	0.169411	6.18556	6.18839e-10	4.68163e-07	TRUE	10	33177492	33336262	-1	protein_coding	NRP1	neuropilin 1 [Source:HGNC Symbol;Acc:HGNC:8004]
ENST00000395995.5	237.516	1.59723	0.39359	4.05812	4.947e-05	0.00421031	TRUE	10	33177492	33336262	-1	protein_coding	NRP1	neuropilin 1 [Source:HGNC Symbol;Acc:HGNC:8004]
ENST00000647956.2	780.727	1.72251	0.340132	5.06424	4.10029e-07	0.000103031	TRUE	12	7080214	7092540	-1	protein_coding	C1R	complement C1r [Source:HGNC Symbol;Acc:HGNC:1246]
ENST00000542285.5	671.766	1.71199	0.503129	3.40269	0.000667253	0.0267504	TRUE
ENST00000540394.5	111.489	1.34448	0.357297	3.76293	0.000167932	0.0104579	TRUE	12	7080214	7092540	-1	protein_coding	C1R	complement C1r [Source:HGNC Symbol;Acc:HGNC:1246]
ENST00000648162.1	79.8962	1.4559	0.368953	3.94604	7.94559e-05	0.00602214	TRUE	12	7080214	7092540	-1	protein_coding	C1R	complement C1r [Source:HGNC Symbol;Acc:HGNC:1246]
ENST00000439080.6	129.622	-1.85442	0.497602	-3.72671	0.000193993	0.0114569	TRUE	1	11012344	11025739	1	protein_coding	TARDBP	TAR DNA binding protein [Source:HGNC Symbol;Acc:HGNC:11571]
ENST00000358487.9	584.061	1.69474	0.35342	4.79526	1.62464e-06	0.000315673	TRUE
ENST00000638709.1	228.163	1.31309	0.287737	4.5635	5.0307e-06	0.000766843	TRUE	10	121478332	121598458	-1	protein_coding	FGFR2	fibroblast growth factor receptor 2 [Source:HGNC Symbol;Acc:HGNC:3689]
ENST00000374089.5	540.127	-1.77735	0.460636	-3.85847	0.000114101	0.00791385	TRUE	1	27098809	27166981	-1	protein_coding	SLC9A1	solute carrier family 9 member A1 [Source:HGNC Symbol;Acc:HGNC:11071]
ENST00000359015.5	257.537	-1.19472	0.200608	-5.95551	2.59269e-09	1.49178e-06	TRUE	6	136557046	136792477	-1	protein_coding	MAP3K5	mitogen-activated protein kinase kinase kinase 5 [Source:HGNC Symbol;Acc:HGNC:6857]
ENST00000419164.6	176.683	-1.2197	0.317704	-3.83909	0.00012349	0.0083354	TRUE	6	41636882	41654246	1	protein_coding	MDFI	MyoD family inhibitor [Source:HGNC Symbol;Acc:HGNC:6967]
ENST00000327111.8	1241.9	2.1023	0.295909	7.10455	1.20716e-12	2.15147e-09	TRUE	5	93583222	93594611	1	protein_coding	NR2F1	nuclear receptor subfamily 2 group F member 1 [Source:HGNC Symbol;Acc:HGNC:7975]
ENST00000245817.5	1549.12	-1.31869	0.224372	-5.87725	4.17135e-09	2.07815e-06	TRUE	19	6531026	6535924	1	protein_coding	TNFSF9	TNF superfamily member 9 [Source:HGNC Symbol;Acc:HGNC:11939]
ENST00000598234.6	295.579	-1.29391	0.384395	-3.36611	0.000762376	0.029354	TRUE	16	11359845	11527245	-1	protein_coding	AC099489.1	novel lipoprotein amino terminal region containing protein
ENST00000393664.6	764.994	-1.34828	0.358837	-3.75736	0.000171715	0.0106126	TRUE	17	43527844	43579620	-1	protein_coding	ETV4	ETS variant transcription factor 4 [Source:HGNC Symbol;Acc:HGNC:3493]
ENST00000586826.1	405.074	-1.13044	0.278914	-4.05299	5.05666e-05	0.00426807	TRUE	17	43527844	43579620	-1	protein_coding	ETV4	ETS variant transcription factor 4 [Source:HGNC Symbol;Acc:HGNC:3493]
ENST00000606400.3	348.558	-1.45188	0.255241	-5.6883	1.28313e-08	5.6364e-06	TRUE	19	531760	542092	1	protein_coding	CDC34	cell division cycle 34 [Source:HGNC Symbol;Acc:HGNC:1734]
ENST00000360997.7	1323.71	-2.69568	0.292824	-9.20581	3.39116e-20	3.46339e-16	TRUE	3	58564117	58627610	-1	protein_coding	FAM107A	family with sequence similarity 107 member A [Source:HGNC Symbol;Acc:HGNC:30827]
ENST00000394481.5	69.7719	-2.70893	0.695332	-3.89587	9.78449e-05	0.00703725	TRUE	3	58564117	58627610	-1	protein_coding	FAM107A	family with sequence similarity 107 member A [Source:HGNC Symbol;Acc:HGNC:30827]
ENST00000288135.5	229.514	1.35963	0.219975	6.18084	6.37621e-10	4.73601e-07	TRUE
ENST00000217233.8	2680.9	-1.37172	0.386797	-3.54636	0.000390588	0.0186623	TRUE	20	362835	397559	1	protein_coding	TRIB3	tribbles pseudokinase 3 [Source:HGNC Symbol;Acc:HGNC:16228]
ENST00000315614.11	306.212	-1.24881	0.3848	-3.24534	0.00117312	0.0385906	TRUE	17	7315628	7329393	-1	protein_coding	NEURL4	neuralized E3 ubiquitin protein ligase 4 [Source:HGNC Symbol;Acc:HGNC:34410]
ENST00000477931.5	2442.14	-2.75345	0.463996	-5.93421	2.95271e-09	1.60832e-06	TRUE	20	58839718	58911192	1	protein_coding	GNAS	GNAS complex locus [Source:HGNC Symbol;Acc:HGNC:4392]
ENST00000520953.5	79.0038	-9.58488	1.45415	-6.5914	4.35701e-11	4.43385e-08	TRUE	5	66139971	66183615	1	protein_coding	SREK1	splicing regulatory glutamic acid and lysine rich protein 1 [Source:HGNC Symbol;Acc:HGNC:17882]
ENST00000411647.5	139.544	-1.9051	0.494524	-3.8524	0.000116968	0.00804441	TRUE	20	407498	432139	1	protein_coding	RBCK1	RANBP2-type and C3HC4-type zinc finger containing 1 [Source:HGNC Symbol;Acc:HGNC:15864]
ENST00000356286.9	1926.59	-1.08195	0.31775	-3.40505	0.000661525	0.0266515	TRUE
ENST00000475269.5	810.439	-1.31958	0.351183	-3.75753	0.000171596	0.0106126	TRUE	20	407498	432139	1	protein_coding	RBCK1	RANBP2-type and C3HC4-type zinc finger containing 1 [Source:HGNC Symbol;Acc:HGNC:15864]
ENST00000400245.3	253.981	-1.32487	0.306935	-4.31644	1.58565e-05	0.00181957	TRUE	20	407498	432139	1	protein_coding	RBCK1	RANBP2-type and C3HC4-type zinc finger containing 1 [Source:HGNC Symbol;Acc:HGNC:15864]
ENST00000382181.2	478.542	-1.97155	0.525175	-3.75409	0.000173972	0.0106874	TRUE	20	407498	432139	1	protein_coding	RBCK1	RANBP2-type and C3HC4-type zinc finger containing 1 [Source:HGNC Symbol;Acc:HGNC:15864]
ENST00000468272.1	715.94	-1.58265	0.367004	-4.31235	1.61525e-05	0.00184319	TRUE	20	407498	432139	1	protein_coding	RBCK1	RANBP2-type and C3HC4-type zinc finger containing 1 [Source:HGNC Symbol;Acc:HGNC:15864]
ENST00000263398.10	2698.29	-1.24474	0.207682	-5.99349	2.05387e-09	1.21601e-06	TRUE	11	35138870	35232402	1	protein_coding	CD44	CD44 molecule (Indian blood group) [Source:HGNC Symbol;Acc:HGNC:1681]
ENST00000369096.9	60.2851	2.15372	0.401169	5.36863	7.93388e-08	2.67864e-05	TRUE	6	105993463	106109939	1	protein_coding	PRDM1	PR/SET domain 1 [Source:HGNC Symbol;Acc:HGNC:9346]
ENST00000329078.8	807.461	-1.69148	0.469713	-3.6011	0.000316872	0.0161407	TRUE	17	4498881	4539035	1	protein_coding	SPNS2	sphingolipid transporter 2 [Source:HGNC Symbol;Acc:HGNC:26992]
ENST00000570979.1	351.469	-1.74446	0.437008	-3.99183	6.55657e-05	0.00518083	TRUE	17	4498881	4539035	1	protein_coding	SPNS2	sphingolipid transporter 2 [Source:HGNC Symbol;Acc:HGNC:26992]
ENST00000261416.12	3567.1	1.10469	0.268837	4.10913	3.97149e-05	0.00356579	TRUE	5	74640023	74722647	1	protein_coding	HEXB	hexosaminidase subunit beta [Source:HGNC Symbol;Acc:HGNC:4879]
ENST00000469067.5	64.9084	1.84002	0.515284	3.57088	0.000355779	0.0176173	TRUE	9	87497228	87708634	1	protein_coding	DAPK1	death associated protein kinase 1 [Source:HGNC Symbol;Acc:HGNC:2674]
ENST00000395850.9	1181.86	1.19021	0.272613	4.36593	1.2658e-05	0.00155755	TRUE	11	33703010	33736479	-1	protein_coding	CD59	CD59 molecule (CD59 blood group) [Source:HGNC Symbol;Acc:HGNC:1689]
ENST00000651485.1	630.871	-1.15784	0.245427	-4.71766	2.38576e-06	0.000423753	TRUE	11	33703010	33736479	-1	protein_coding	CD59	CD59 molecule (CD59 blood group) [Source:HGNC Symbol;Acc:HGNC:1689]
ENST00000393895.7	201.407	7.36036	0.571976	12.8683	6.78658e-38	2.77245e-33	TRUE	5	168291651	168472303	1	protein_coding	WWC1	WW and C2 domain containing 1 [Source:HGNC Symbol;Acc:HGNC:29435]
ENST00000524038.5	1275.69	-1.05076	0.17684	-5.94187	2.81783e-09	1.57906e-06	TRUE	5	168291651	168472303	1	protein_coding	WWC1	WW and C2 domain containing 1 [Source:HGNC Symbol;Acc:HGNC:29435]
ENST00000299498.11	475.801	-1.21128	0.339676	-3.56598	0.000362505	0.0177566	TRUE	11	7665100	7677222	-1	protein_coding	CYB5R2	cytochrome b5 reductase 2 [Source:HGNC Symbol;Acc:HGNC:24376]
ENST00000528585.5	86.0423	-1.72855	0.549239	-3.14718	0.00164852	0.0481728	TRUE	11	7665100	7677222	-1	protein_coding	CYB5R2	cytochrome b5 reductase 2 [Source:HGNC Symbol;Acc:HGNC:24376]
ENST00000651128.1	16301.1	1.01904	0.265518	3.83795	0.000124067	0.00833615	TRUE	5	74627406	74641424	-1	protein_coding	ENC1	ectodermal-neural cortex 1 [Source:HGNC Symbol;Acc:HGNC:3345]
ENST00000319084.9	79.9479	1.2181	0.344843	3.53233	0.000411914	0.0194538	TRUE	1	6579994	6589280	1	protein_coding	ZBTB48	zinc finger and BTB domain containing 48 [Source:HGNC Symbol;Acc:HGNC:4930]
ENST00000230565.3	78.863	1.60288	0.455613	3.51808	0.000434673	0.0200421	TRUE	6	46159185	46170980	-1	protein_coding	ENPP5	ectonucleotide pyrophosphatase/phosphodiesterase family member 5 [Source:HGNC Symbol;Acc:HGNC:13717]
ENST00000542456.5	102.669	-1.21633	0.294326	-4.1326	3.58676e-05	0.00333773	TRUE	9	127885321	127905408	-1	protein_coding	ST6GALNAC6	ST6 N-acetylgalactosaminide alpha-2,6-sialyltransferase 6 [Source:HGNC Symbol;Acc:HGNC:23364]
ENST00000537722.8	88.6078	-3.23588	0.574766	-5.62991	1.80308e-08	7.59014e-06	TRUE	19	6729914	6737603	-1	protein_coding	GPR108	G protein-coupled receptor 108 [Source:HGNC Symbol;Acc:HGNC:17829]
ENST00000242786.6	156.241	2.40773	0.491538	4.89835	9.66427e-07	0.000206704	TRUE	19	14380501	14408725	1	protein_coding	ADGRE5	adhesion G protein-coupled receptor E5 [Source:HGNC Symbol;Acc:HGNC:1711]
ENST00000629090.2	265.713	-5.1505	0.831509	-6.19417	5.85944e-10	4.51642e-07	TRUE	CHR_HSCHR17_2_CTG2	1247054	1303157	-1	protein_coding	YWHAE	tyrosine 3-monooxygenase/tryptophan 5-monooxygenase activation protein epsilon [Source:HGNC Symbol;Acc:HGNC:12851]
ENST00000529398.5	396.904	1.37636	0.31357	4.38933	1.13701e-05	0.00145153	TRUE	8	67952046	68237032	1	protein_coding	PREX2	phosphatidylinositol-3,4,5-trisphosphate dependent Rac exchange factor 2 [Source:HGNC Symbol;Acc:HGNC:22950]
ENST00000252809.3	2720.4	-1.50335	0.254337	-5.91085	3.40347e-09	1.82945e-06	TRUE	19	18374731	18389176	1	protein_coding	GDF15	growth differentiation factor 15 [Source:HGNC Symbol;Acc:HGNC:30142]
ENST00000529480.1	764.879	-1.12482	0.238351	-4.71918	2.36795e-06	0.000422426	TRUE	11	57667747	57701182	1	protein_coding	ZDHHC5	zinc finger DHHC-type palmitoyltransferase 5 [Source:HGNC Symbol;Acc:HGNC:18472]
ENST00000379416.4	136.544	-1.73136	0.497237	-3.48195	0.00049777	0.0219987	TRUE	2	31334321	31414742	-1	protein_coding	XDH	xanthine dehydrogenase [Source:HGNC Symbol;Acc:HGNC:12805]
ENST00000377102.5	2367.97	-1.04842	0.258158	-4.06115	4.88307e-05	0.00416457	TRUE	13	80335976	80341126	-1	protein_coding	SPRY2	sprouty RTK signaling antagonist 2 [Source:HGNC Symbol;Acc:HGNC:11270]
ENST00000332246.10	252.856	-1.46202	0.381385	-3.83345	0.000126358	0.00846225	TRUE	8	19404161	19758029	-1	protein_coding	CSGALNACT1	chondroitin sulfate N-acetylgalactosaminyltransferase 1 [Source:HGNC Symbol;Acc:HGNC:24290]
ENST00000522542.5	199.276	1.36052	0.370314	3.67398	0.000238804	0.0133092	TRUE	8	100916523	100953388	-1	protein_coding	YWHAZ	tyrosine 3-monooxygenase/tryptophan 5-monooxygenase activation protein zeta [Source:HGNC Symbol;Acc:HGNC:12855]
ENST00000314177.12	360.043	1.4067	0.421228	3.33952	0.000839243	0.0310985	TRUE	15	36889204	37101299	-1	protein_coding	MEIS2	Meis homeobox 2 [Source:HGNC Symbol;Acc:HGNC:7001]
ENST00000424352.6	276.371	1.13743	0.314129	3.62088	0.000293598	0.0152826	TRUE	15	36889204	37101299	-1	protein_coding	MEIS2	Meis homeobox 2 [Source:HGNC Symbol;Acc:HGNC:7001]
ENST00000216117.9	588.904	-1.47998	0.275069	-5.38038	7.43284e-08	2.55165e-05	TRUE	22	35380361	35394207	1	protein_coding	HMOX1	heme oxygenase 1 [Source:HGNC Symbol;Acc:HGNC:5013]
ENST00000294258.8	393.302	-1.3517	0.262252	-5.15419	2.54729e-07	7.03121e-05	TRUE	11	65084210	65088398	1	protein_coding	ZFPL1	zinc finger protein like 1 [Source:HGNC Symbol;Acc:HGNC:12868]
ENST00000533827.5	158.71	-2.0375	0.606176	-3.36124	0.000775933	0.029708	TRUE	11	65089324	65111862	1	protein_coding	VPS51	VPS51 subunit of GARP complex [Source:HGNC Symbol;Acc:HGNC:1172]
ENST00000545763.5	471.594	1.05069	0.29254	3.59163	0.000328614	0.0166808	TRUE	15	41621224	41773081	1	protein_coding	MGA	MAX dimerization protein MGA [Source:HGNC Symbol;Acc:HGNC:14010]
ENST00000476922.5	117.249	-1.48831	0.373401	-3.98582	6.72489e-05	0.00526293	TRUE	20	34872146	34927962	1	protein_coding	ACSS2	acyl-CoA synthetase short chain family member 2 [Source:HGNC Symbol;Acc:HGNC:15814]
ENST00000356840.8	1837.99	1.42118	0.237538	5.98298	2.19086e-09	1.27859e-06	TRUE	6	16129086	16148248	1	protein_coding	MYLIP	myosin regulatory light chain interacting protein [Source:HGNC Symbol;Acc:HGNC:21155]
ENST00000452950.1	160.664	1.25022	0.263364	4.74711	2.06341e-06	0.000381424	TRUE	20	56392371	56406362	1	protein_coding	CSTF1	cleavage stimulation factor subunit 1 [Source:HGNC Symbol;Acc:HGNC:2483]
ENST00000331444.11	533.152	2.86189	0.486212	5.8861	3.95413e-09	2.01918e-06	TRUE
ENST00000483718.5	971.082	-2.53392	0.33197	-7.63297	2.29398e-14	5.20631e-11	TRUE	22	18906028	18914238	1	protein_coding	DGCR6	DiGeorge syndrome critical region gene 6 [Source:HGNC Symbol;Acc:HGNC:2846]
ENST00000238667.9	100.563	1.36768	0.353442	3.8696	0.000109013	0.00764476	TRUE	14	75578620	75663214	1	protein_coding	FLVCR2	FLVCR heme transporter 2 [Source:HGNC Symbol;Acc:HGNC:20105]
ENST00000565010.1	198.502	-1.46193	0.348534	-4.1945	2.73474e-05	0.00269204	TRUE	16	527712	554636	1	protein_coding	CAPN15	calpain 15 [Source:HGNC Symbol;Acc:HGNC:11182]
ENST00000394536.4	458.444	-1.01612	0.236981	-4.28778	1.80472e-05	0.00200343	TRUE	5	141853111	141879246	-1	protein_coding	PCDH1	protocadherin 1 [Source:HGNC Symbol;Acc:HGNC:8655]
ENST00000511044.1	267.989	-1.86269	0.556575	-3.3467	0.000817791	0.03051	TRUE	5	141853111	141879246	-1	protein_coding	PCDH1	protocadherin 1 [Source:HGNC Symbol;Acc:HGNC:8655]
ENST00000325404.3	65.0636	1.05251	0.335608	3.13614	0.0017119	0.0494236	TRUE	3	181711925	181714436	1	protein_coding	SOX2	SRY-box transcription factor 2 [Source:HGNC Symbol;Acc:HGNC:11195]
ENST00000399066.7	215.875	1.48062	0.320115	4.62527	3.74111e-06	0.000608892	TRUE	8	109573978	109691791	-1	protein_coding	SYBU	syntabulin [Source:HGNC Symbol;Acc:HGNC:26011]
ENST00000582287.6	102.23	-1.87811	0.476977	-3.93753	8.23251e-05	0.00618225	TRUE	19	18434388	18438167	-1	protein_coding	ISYNA1	inositol-3-phosphate synthase 1 [Source:HGNC Symbol;Acc:HGNC:29821]
ENST00000526549.5	56.5425	-3.75055	1.16708	-3.21363	0.00131068	0.0413442	TRUE	11	71929018	71997597	1	protein_coding	RNF121	ring finger protein 121 [Source:HGNC Symbol;Acc:HGNC:21070]
ENST00000230419.9	291.793	-1.41166	0.397718	-3.5494	0.000386107	0.0185567	TRUE	6	43076307	43161719	1	protein_coding	PTK7	protein tyrosine kinase 7 (inactive) [Source:HGNC Symbol;Acc:HGNC:9618]
ENST00000481165.5	295.105	-1.65728	0.352704	-4.69878	2.61722e-06	0.000456318	TRUE	1	31576485	31587686	1	protein_coding	TINAGL1	tubulointerstitial nephritis antigen like 1 [Source:HGNC Symbol;Acc:HGNC:19168]
ENST00000537531.2	142.321	-1.33644	0.332661	-4.01742	5.88386e-05	0.00475976	TRUE	1	31576485	31587686	1	protein_coding	TINAGL1	tubulointerstitial nephritis antigen like 1 [Source:HGNC Symbol;Acc:HGNC:19168]
ENST00000274181.7	168.892	1.04604	0.261712	3.99692	6.41728e-05	0.00510037	TRUE	5	5140330	5320304	1	protein_coding	ADAMTS16	ADAM metallopeptidase with thrombospondin type 1 motif 16 [Source:HGNC Symbol;Acc:HGNC:17108]
ENST00000432695.2	62.9876	-5.4591	1.45757	-3.74533	0.000180158	0.0109521	TRUE	10	49734641	49762379	-1	protein_coding	OGDHL	oxoglutarate dehydrogenase like [Source:HGNC Symbol;Acc:HGNC:25590]
ENST00000334983.9	800.993	-1.09102	0.310217	-3.51694	0.000436545	0.0200781	TRUE
ENST00000465248.1	159.98	-2.03155	0.549173	-3.69928	0.000216209	0.0124004	TRUE	3	32391698	32483067	1	protein_coding	CMTM7	CKLF like MARVEL transmembrane domain containing 7 [Source:HGNC Symbol;Acc:HGNC:19178]
ENST00000464689.1	468.43	-1.45392	0.362693	-4.00867	6.10606e-05	0.00490069	TRUE	3	32391698	32483067	1	protein_coding	CMTM7	CKLF like MARVEL transmembrane domain containing 7 [Source:HGNC Symbol;Acc:HGNC:19178]
ENST00000514229.5	68.3176	1.97378	0.527492	3.74183	0.000182689	0.0109914	TRUE	4	85475150	86002668	1	protein_coding	ARHGAP24	Rho GTPase activating protein 24 [Source:HGNC Symbol;Acc:HGNC:25361]
ENST00000264343.4	198.718	1.2359	0.245683	5.03047	4.89287e-07	0.000118978	TRUE	4	85475150	86002668	1	protein_coding	ARHGAP24	Rho GTPase activating protein 24 [Source:HGNC Symbol;Acc:HGNC:25361]
ENST00000353317.9	576.453	-1.36377	0.232243	-5.87216	4.30157e-09	2.1172e-06	TRUE	8	66126896	66175485	1	protein_coding	TRIM55	tripartite motif containing 55 [Source:HGNC Symbol;Acc:HGNC:14215]
ENST00000517647.1	148.673	-1.84187	0.40923	-4.50082	6.76924e-06	0.000962369	TRUE	8	66126896	66175485	1	protein_coding	TRIM55	tripartite motif containing 55 [Source:HGNC Symbol;Acc:HGNC:14215]
ENST00000479745.5	94.5968	1.29166	0.375422	3.44056	0.000580507	0.024398	TRUE
ENST00000425762.2	273.129	-1.18146	0.33503	-3.52642	0.000421211	0.0197785	TRUE	14	23016543	23035230	-1	protein_coding	PSMB5	proteasome 20S subunit beta 5 [Source:HGNC Symbol;Acc:HGNC:9542]
ENST00000394852.7	478.638	-1.19915	0.346457	-3.46118	0.000537804	0.0231149	TRUE	15	78264086	78282196	1	protein_coding	DNAJA4	DnaJ heat shock protein family (Hsp40) member A4 [Source:HGNC Symbol;Acc:HGNC:14885]
ENST00000261388.7	196.722	-1.37238	0.392328	-3.49805	0.000468666	0.0211091	TRUE	16	21158377	21180616	1	protein_coding	TMEM159	transmembrane protein 159 [Source:HGNC Symbol;Acc:HGNC:30136]
ENST00000524897.5	110.851	-1.17545	0.368076	-3.19351	0.00140556	0.0436321	TRUE	11	65525077	65538704	1	protein_coding	SCYL1	SCY1 like pseudokinase 1 [Source:HGNC Symbol;Acc:HGNC:14372]
ENST00000491313.5	381.502	-1.35309	0.24784	-5.45953	4.77397e-08	1.77296e-05	TRUE	10	97356358	97426076	-1	protein_coding	RRP12	ribosomal RNA processing 12 homolog [Source:HGNC Symbol;Acc:HGNC:29100]
ENST00000541102.1	207.57	-1.03794	0.26676	-3.89091	9.9867e-05	0.00714495	TRUE	12	6375045	6391571	1	protein_coding	LTBR	lymphotoxin beta receptor [Source:HGNC Symbol;Acc:HGNC:6718]
ENST00000360162.7	99.4183	2.20861	0.483576	4.56724	4.94179e-06	0.000757041	TRUE	10	109996368	110135565	1	protein_coding	ADD3	adducin 3 [Source:HGNC Symbol;Acc:HGNC:245]
ENST00000356080.8	407.628	1.07655	0.208718	5.15792	2.49708e-07	6.98703e-05	TRUE
ENST00000652660.1	685.368	1.18019	0.265844	4.43942	9.02011e-06	0.00121214	TRUE	2	10120698	10211725	1	protein_coding	RRM2	ribonucleotide reductase regulatory subunit M2 [Source:HGNC Symbol;Acc:HGNC:10452]
ENST00000605891.5	120.09	-1.78724	0.377278	-4.73719	2.16701e-06	0.000395218	TRUE	19	647526	663233	-1	protein_coding	RNF126	ring finger protein 126 [Source:HGNC Symbol;Acc:HGNC:21151]
ENST00000374079.8	368.935	-1.74566	0.402273	-4.33948	1.4282e-05	0.00168911	TRUE	9	114334156	114394405	-1	protein_coding	AKNA	AT-hook transcription factor [Source:HGNC Symbol;Acc:HGNC:24108]
ENST00000528439.5	689.359	1.04986	0.3315	3.16701	0.00154016	0.0461281	TRUE	11	75399515	75422280	1	protein_coding	RPS3	ribosomal protein S3 [Source:HGNC Symbol;Acc:HGNC:10420]
ENST00000648222.1	1898.75	-2.2719	0.548704	-4.14048	3.46577e-05	0.00324733	TRUE	13	110305812	110513209	1	protein_coding	COL4A2	collagen type IV alpha 2 chain [Source:HGNC Symbol;Acc:HGNC:2203]
ENST00000450599.6	928.568	-1.73446	0.384615	-4.50961	6.49474e-06	0.000930958	TRUE	17	64498254	64508199	-1	protein_coding	DDX5	DEAD-box helicase 5 [Source:HGNC Symbol;Acc:HGNC:2746]
ENST00000279477.11	191.754	-1.82792	0.452709	-4.03774	5.3969e-05	0.00444642	TRUE	20	1561385	1620061	-1	protein_coding	SIRPB1	signal regulatory protein beta 1 [Source:HGNC Symbol;Acc:HGNC:15928]
ENST00000649141.1	987.798	-1.23631	0.255251	-4.8435	1.27569e-06	0.000265891	TRUE	18	8609437	8639382	1	protein_coding	RAB12	RAB12, member RAS oncogene family [Source:HGNC Symbol;Acc:HGNC:31332]
ENST00000448424.6	217.863	-2.4025	0.532155	-4.51466	6.34197e-06	0.00092861	TRUE
ENST00000371253.7	721.803	-1.11228	0.245805	-4.52503	6.03871e-06	0.000893817	TRUE	6	46997708	47042350	-1	protein_coding	ADGRF1	adhesion G protein-coupled receptor F1 [Source:HGNC Symbol;Acc:HGNC:18990]
ENST00000230361.4	87.9244	-2.04981	0.572043	-3.58331	0.000339264	0.0170431	TRUE	6	42183284	42194956	-1	protein_coding	GUCA1B	guanylate cyclase activator 1B [Source:HGNC Symbol;Acc:HGNC:4679]
ENST00000492561.1	107.214	2.22601	0.662699	3.35901	0.000782236	0.0297702	TRUE	22	38681957	38685421	1	protein_coding	TOMM22	translocase of outer mitochondrial membrane 22 [Source:HGNC Symbol;Acc:HGNC:18002]
ENST00000592947.5	244.347	-1.01804	0.285458	-3.56634	0.000362005	0.0177535	TRUE	19	676392	683392	1	protein_coding	FSTL3	follistatin like 3 [Source:HGNC Symbol;Acc:HGNC:3973]
ENST00000388747.9	354.832	-1.43801	0.358677	-4.00922	6.09202e-05	0.00489904	TRUE	9	127920881	127930785	-1	protein_coding	PIP5KL1	phosphatidylinositol-4-phosphate 5-kinase like 1 [Source:HGNC Symbol;Acc:HGNC:28711]
ENST00000313244.14	863.526	-1.06502	0.258387	-4.12179	3.75933e-05	0.00345115	TRUE	19	6737925	6751530	1	protein_coding	TRIP10	thyroid hormone receptor interactor 10 [Source:HGNC Symbol;Acc:HGNC:12304]
ENST00000596758.5	251.154	-1.23385	0.300805	-4.10183	4.09895e-05	0.00364022	TRUE	19	6737925	6751530	1	protein_coding	TRIP10	thyroid hormone receptor interactor 10 [Source:HGNC Symbol;Acc:HGNC:12304]
ENST00000347486.8	1120.76	1.20551	0.339241	3.55354	0.000380079	0.0183751	TRUE	17	28662198	28702679	1	protein_coding	SUPT6H	SPT6 homolog, histone chaperone and transcription elongation factor [Source:HGNC Symbol;Acc:HGNC:11470]
ENST00000367303.9	205.027	1.75039	0.399473	4.38175	1.17731e-05	0.00148443	TRUE
ENST00000439190.2	302.295	-1.54002	0.361431	-4.26089	2.03612e-05	0.00215491	TRUE	CHR_HSCHR6_MHC_COX_CTG1	30733058	30734413	-1	protein_coding	IER3	immediate early response 3 [Source:HGNC Symbol;Acc:HGNC:5392]
ENST00000336838.10	114.18	-9.14583	1.35305	-6.75941	1.38558e-11	1.6425e-08	TRUE	2	55287842	55419895	-1	protein_coding	CCDC88A	coiled-coil domain containing 88A [Source:HGNC Symbol;Acc:HGNC:25523]
ENST00000482231.5	121.37	1.2852	0.394185	3.26039	0.00111258	0.0372965	TRUE	7	73536356	73557690	-1	protein_coding	BCL7B	BAF chromatin remodeling complex subunit BCL7B [Source:HGNC Symbol;Acc:HGNC:1005]
ENST00000336375.10	150.905	1.70831	0.280589	6.08831	1.14108e-09	7.51858e-07	TRUE	3	132317369	132368298	1	protein_coding	ACP3	acid phosphatase 3 [Source:HGNC Symbol;Acc:HGNC:125]
ENST00000601806.5	102.565	-1.26292	0.384369	-3.28569	0.00101733	0.0349831	TRUE	19	46674275	46717127	-1	protein_coding	PRKD2	protein kinase D2 [Source:HGNC Symbol;Acc:HGNC:17293]
ENST00000406785.6	2044.43	1.06713	0.337582	3.16111	0.00157172	0.0468328	TRUE	2	40097270	40611053	-1	protein_coding	SLC8A1	solute carrier family 8 member A1 [Source:HGNC Symbol;Acc:HGNC:11068]
ENST00000647602.1	269.535	-1.5602	0.400317	-3.89741	9.72272e-05	0.00701754	TRUE	12	459939	563509	1	protein_coding	B4GALNT3	beta-1,4-N-acetyl-galactosaminyltransferase 3 [Source:HGNC Symbol;Acc:HGNC:24137]
ENST00000278302.9	59.8368	1.58594	0.45435	3.49058	0.000481982	0.0215898	TRUE	11	5596109	5612958	1	protein_coding	TRIM6	tripartite motif containing 6 [Source:HGNC Symbol;Acc:HGNC:16277]
ENST00000520013.5	435.16	-1.01942	0.270106	-3.77414	0.000160558	0.0101065	TRUE	5	168486451	168519301	1	protein_coding	RARS1	arginyl-tRNA synthetase 1 [Source:HGNC Symbol;Acc:HGNC:9870]
ENST00000574448.5	69.2483	-2.59711	0.755922	-3.43568	0.000591061	0.024605	TRUE	16	21238874	21303083	-1	protein_coding	CRYM	crystallin mu [Source:HGNC Symbol;Acc:HGNC:2418]
ENST00000543948.5	1161.66	-2.09123	0.491532	-4.25451	2.09505e-05	0.00217707	TRUE	16	21238874	21303083	-1	protein_coding	CRYM	crystallin mu [Source:HGNC Symbol;Acc:HGNC:2418]
ENST00000345249.8	125.946	-1.87808	0.446363	-4.20751	2.58197e-05	0.00257265	TRUE	2	44167969	44244384	1	protein_coding	PPM1B	protein phosphatase, Mg2+/Mn2+ dependent 1B [Source:HGNC Symbol;Acc:HGNC:9276]
ENST00000219542.3	80.3967	-1.55426	0.359146	-4.32765	1.50712e-05	0.00174416	TRUE	16	715118	719655	1	protein_coding	METRN	meteorin, glial cell differentiation regulator [Source:HGNC Symbol;Acc:HGNC:14151]
ENST00000405271.5	343.132	1.63248	0.435181	3.75126	0.000175949	0.010771	TRUE	2	47345158	47387601	1	protein_coding	EPCAM	epithelial cell adhesion molecule [Source:HGNC Symbol;Acc:HGNC:11529]
ENST00000259365.9	312.052	-1.05053	0.289587	-3.62768	0.000285979	0.0150165	TRUE	9	97501180	97601743	1	protein_coding	TMOD1	tropomodulin 1 [Source:HGNC Symbol;Acc:HGNC:11871]
ENST00000614890.4	64.1437	-1.46503	0.415602	-3.52508	0.000423354	0.0198336	TRUE	16	634427	636366	-1	protein_coding	METTL26	methyltransferase like 26 [Source:HGNC Symbol;Acc:HGNC:14141]
ENST00000433034.1	309.453	1.12394	0.293275	3.8324	0.000126901	0.00848471	TRUE	3	9792495	9807726	1	protein_coding	ARPC4	actin related protein 2/3 complex subunit 4 [Source:HGNC Symbol;Acc:HGNC:707]
ENST00000407086.7	122.701	1.15116	0.262318	4.38842	1.14175e-05	0.00145304	TRUE	17	60677453	61392838	1	protein_coding	BCAS3	BCAS3 microtubule associated cell migration factor [Source:HGNC Symbol;Acc:HGNC:14347]
ENST00000450117.5	287.444	-1.75685	0.225007	-7.80795	5.81238e-15	1.69605e-11	TRUE	CHR_HSCHR6_MHC_QBL_CTG1	30870550	30889733	1	protein_coding	DDR1	discoidin domain receptor tyrosine kinase 1 [Source:HGNC Symbol;Acc:HGNC:2730]
ENST00000376450.7	223.833	-2.52382	0.662583	-3.80906	0.000139494	0.00916635	TRUE	11	72576141	72674591	-1	protein_coding	PDE2A	phosphodiesterase 2A [Source:HGNC Symbol;Acc:HGNC:8777]
ENST00000450269.5	226.01	-1.21839	0.369222	-3.29989	0.000967232	0.0337683	TRUE	1	44808482	44815585	1	protein_coding	BTBD19	BTB domain containing 19 [Source:HGNC Symbol;Acc:HGNC:27145]
ENST00000346134.11	230.558	1.07265	0.319931	3.35276	0.000800106	0.0300698	TRUE	4	55853648	55905086	1	protein_coding	EXOC1	exocyst complex component 1 [Source:HGNC Symbol;Acc:HGNC:30380]
ENST00000469568.5	294.124	-1.02059	0.288709	-3.53502	0.000407743	0.0192791	TRUE	17	39728496	39730532	-1	protein_coding	MIEN1	migration and invasion enhancer 1 [Source:HGNC Symbol;Acc:HGNC:28230]
ENST00000584610.2	263.158	-1.1337	0.303639	-3.7337	0.000188688	0.0112859	TRUE	17	82078338	82098294	-1	protein_coding	FASN	fatty acid synthase [Source:HGNC Symbol;Acc:HGNC:3594]
ENST00000580382.1	278.838	-1.12048	0.265242	-4.22437	2.39609e-05	0.00244451	TRUE	17	82078338	82098294	-1	protein_coding	FASN	fatty acid synthase [Source:HGNC Symbol;Acc:HGNC:3594]
ENST00000505146.1	333.91	-1.03095	0.297792	-3.46198	0.000536227	0.0230832	TRUE	4	87975650	87983426	1	protein_coding	SPP1	secreted phosphoprotein 1 [Source:HGNC Symbol;Acc:HGNC:11255]
ENST00000466561.1	223.197	-1.15175	0.343382	-3.35413	0.000796151	0.029953	TRUE	1	16985958	17011928	-1	protein_coding	ATP13A2	ATPase cation transporting 13A2 [Source:HGNC Symbol;Acc:HGNC:30213]
ENST00000224237.9	41177.3	-1.37558	0.19902	-6.91178	4.78612e-12	6.30717e-09	TRUE	10	17228241	17237593	1	protein_coding	VIM	vimentin [Source:HGNC Symbol;Acc:HGNC:12692]
ENST00000487938.5	201.789	-1.07389	0.310422	-3.45944	0.0005413	0.0232198	TRUE	10	17228241	17237593	1	protein_coding	VIM	vimentin [Source:HGNC Symbol;Acc:HGNC:12692]
ENST00000520127.5	58.908	1.67446	0.421889	3.96897	7.21835e-05	0.00557013	TRUE	8	85463968	85481493	1	protein_coding	CA2	carbonic anhydrase 2 [Source:HGNC Symbol;Acc:HGNC:1373]
ENST00000520996.5	93.1121	1.19048	0.301978	3.94229	8.07072e-05	0.00609437	TRUE	8	85463968	85481493	1	protein_coding	CA2	carbonic anhydrase 2 [Source:HGNC Symbol;Acc:HGNC:1373]
ENST00000522742.1	67.848	1.66854	0.415861	4.01225	6.01419e-05	0.00484599	TRUE	8	85463968	85481493	1	protein_coding	CA2	carbonic anhydrase 2 [Source:HGNC Symbol;Acc:HGNC:1373]
ENST00000220931.11	227.342	1.4962	0.262656	5.69642	1.22346e-08	5.4924e-06	TRUE	8	101686542	102124907	-1	protein_coding	NCALD	neurocalcin delta [Source:HGNC Symbol;Acc:HGNC:7655]
ENST00000369849.9	768.36	-1.09501	0.27167	-4.03064	5.56246e-05	0.00454596	TRUE	10	103277138	103290346	1	protein_coding	INA	internexin neuronal intermediate filament protein alpha [Source:HGNC Symbol;Acc:HGNC:6057]
ENST00000434326.5	382.751	-1.02705	0.201953	-5.08557	3.66516e-07	9.41691e-05	TRUE	7	73593194	73624543	-1	protein_coding	MLXIPL	MLX interacting protein like [Source:HGNC Symbol;Acc:HGNC:12744]
ENST00000290075.10	90.2377	1.3173	0.357408	3.6857	0.000228074	0.0128869	TRUE	8	23528956	23575463	1	protein_coding	SLC25A37	solute carrier family 25 member 37 [Source:HGNC Symbol;Acc:HGNC:29786]
ENST00000553821.2	141.697	1.07001	0.278042	3.84838	0.000118901	0.00812839	TRUE	14	81260656	81436465	-1	protein_coding	STON2	stonin 2 [Source:HGNC Symbol;Acc:HGNC:30652]
ENST00000260324.12	365.96	-1.30241	0.400727	-3.25012	0.00115355	0.0382198	TRUE	15	45631148	45691281	1	protein_coding	SQOR	sulfide quinone oxidoreductase [Source:HGNC Symbol;Acc:HGNC:20390]
ENST00000371341.5	559.382	1.13399	0.263486	4.30378	1.67907e-05	0.00190538	TRUE	1	54026681	54053504	-1	protein_coding	TMEM59	transmembrane protein 59 [Source:HGNC Symbol;Acc:HGNC:1239]
ENST00000504320.5	188.682	-1.44717	0.257128	-5.62822	1.8208e-08	7.59014e-06	TRUE	5	147870682	147882191	1	protein_coding	SCGB3A2	secretoglobin family 3A member 2 [Source:HGNC Symbol;Acc:HGNC:18391]
ENST00000645635.1	56.4344	1.9439	0.607346	3.20066	0.00137115	0.0428572	TRUE	4	109713916	109801999	-1	protein_coding	AC126283.2	novel protein
ENST00000405309.7	84.485	-1.48305	0.414999	-3.57362	0.000352081	0.0175191	TRUE	22	31325804	31346346	-1	protein_coding	PATZ1	POZ/BTB and AT hook containing zinc finger 1 [Source:HGNC Symbol;Acc:HGNC:13071]
ENST00000398810.6	60.251	-7.37199	1.39648	-5.27897	1.2991e-07	4.02053e-05	TRUE	7	50590063	50793462	-1	protein_coding	GRB10	growth factor receptor bound protein 10 [Source:HGNC Symbol;Acc:HGNC:4564]
ENST00000340965.4	513.025	-1.24248	0.348351	-3.56675	0.000361431	0.0177489	TRUE	15	69298912	69407780	1	protein_coding	PAQR5	progestin and adipoQ receptor family member 5 [Source:HGNC Symbol;Acc:HGNC:29645]
ENST00000643792.1	2452.04	-1.17241	0.226956	-5.1658	2.39413e-07	6.85423e-05	TRUE	5	142310427	142326455	-1	protein_coding	SPRY4	sprouty RTK signaling antagonist 4 [Source:HGNC Symbol;Acc:HGNC:15533]
ENST00000601358.5	430.26	-1.37059	0.285431	-4.80181	1.57238e-06	0.000307343	TRUE	19	39480412	39493785	1	protein_coding	TIMM50	translocase of inner mitochondrial membrane 50 [Source:HGNC Symbol;Acc:HGNC:23656]
ENST00000599794.5	179.324	-1.37593	0.401351	-3.42824	0.000607514	0.0249931	TRUE	19	39480412	39493785	1	protein_coding	TIMM50	translocase of inner mitochondrial membrane 50 [Source:HGNC Symbol;Acc:HGNC:23656]
ENST00000434726.6	524.938	-1.14411	0.355733	-3.2162	0.00129901	0.0411372	TRUE	19	46774883	46788594	-1	protein_coding	SLC1A5	solute carrier family 1 member 5 [Source:HGNC Symbol;Acc:HGNC:10943]
ENST00000501272.6	2182.09	-1.26079	0.319607	-3.94481	7.98625e-05	0.00604174	TRUE	4	121667946	121696995	-1	protein_coding	ANXA5	annexin A5 [Source:HGNC Symbol;Acc:HGNC:543]
ENST00000519654.5	159.603	-4.88785	0.849857	-5.75139	8.85152e-09	4.15635e-06	TRUE	8	140657900	141002216	-1	protein_coding	PTK2	protein tyrosine kinase 2 [Source:HGNC Symbol;Acc:HGNC:9611]
ENST00000442997.5	510.242	-1.44668	0.445276	-3.24894	0.00115835	0.0382545	TRUE	10	4963253	4983283	1	protein_coding	AKR1C1	aldo-keto reductase family 1 member C1 [Source:HGNC Symbol;Acc:HGNC:384]
ENST00000649195.1	108.561	-1.0566	0.30766	-3.43431	0.000594067	0.0246807	TRUE	11	18266260	18269977	1	protein_coding	SAA1	serum amyloid A1 [Source:HGNC Symbol;Acc:HGNC:10513]
ENST00000246190.10	199.301	-1.11276	0.274676	-4.05118	5.09592e-05	0.00429234	TRUE	20	33657087	33674463	-1	protein_coding	NECAB3	N-terminal EF-hand calcium binding protein 3 [Source:HGNC Symbol;Acc:HGNC:15851]
ENST00000460495.5	120.497	1.16051	0.263812	4.39902	1.0874e-05	0.00139693	TRUE	3	138187248	138298384	1	protein_coding	ARMC8	armadillo repeat containing 8 [Source:HGNC Symbol;Acc:HGNC:24999]
ENST00000590253.2	328.842	-1.0396	0.222045	-4.68194	2.84176e-06	0.00047922	TRUE	17	44070735	44076344	1	protein_coding	G6PC3	glucose-6-phosphatase catalytic subunit 3 [Source:HGNC Symbol;Acc:HGNC:24861]
ENST00000424843.6	202.965	1.14925	0.312211	3.68101	0.000232314	0.0130512	TRUE	8	104489231	104589024	-1	protein_coding	LRP12	LDL receptor related protein 12 [Source:HGNC Symbol;Acc:HGNC:31708]
ENST00000358171.7	3148.06	-1.29671	0.192981	-6.71936	1.82528e-11	2.0153e-08	TRUE
ENST00000620651.4	58.6861	-4.18585	1.19235	-3.51059	0.000447119	0.0204086	TRUE	22	40410281	40636719	-1	protein_coding	MRTFA	myocardin related transcription factor A [Source:HGNC Symbol;Acc:HGNC:14334]
ENST00000349847.4	108.265	-3.19497	0.929875	-3.43592	0.000590556	0.024605	TRUE	13	77535674	77645263	1	protein_coding	SCEL	sciellin [Source:HGNC Symbol;Acc:HGNC:10573]
ENST00000438420.6	94.1054	6.02524	1.80842	3.33178	0.000862935	0.0316647	TRUE	11	18278668	18322198	-1	protein_coding	HPS5	HPS5 biogenesis of lysosomal organelles complex 2 subunit 2 [Source:HGNC Symbol;Acc:HGNC:17022]
ENST00000414034.7	71.5687	-2.09977	0.437237	-4.80235	1.56814e-06	0.000307343	TRUE	17	42188799	42194532	-1	protein_coding	GHDC	GH3 domain containing [Source:HGNC Symbol;Acc:HGNC:24438]
ENST00000618048.2	57.5981	-1.86767	0.562493	-3.32035	0.000899053	0.0324453	TRUE	10	76869601	77638369	-1	protein_coding	KCNMA1	potassium calcium-activated channel subfamily M alpha 1 [Source:HGNC Symbol;Acc:HGNC:6284]
ENST00000263088.11	716.879	-1.0565	0.242675	-4.35356	1.33943e-05	0.00163338	TRUE	17	4807152	4823434	1	protein_coding	PLD2	phospholipase D2 [Source:HGNC Symbol;Acc:HGNC:9068]
ENST00000409663.7	166.996	1.90675	0.474381	4.01944	5.83368e-05	0.00473308	TRUE	4	153466346	153636711	1	protein_coding	TMEM131L	transmembrane 131 like [Source:HGNC Symbol;Acc:HGNC:29146]
ENST00000280481.9	1063.6	1.71247	0.414569	4.13073	3.61619e-05	0.00334498	TRUE	13	38687077	38887131	1	protein_coding	FREM2	FRAS1 related extracellular matrix 2 [Source:HGNC Symbol;Acc:HGNC:25396]
ENST00000615793.1	112.274	1.33403	0.360501	3.70048	0.000215195	0.0123645	TRUE	10	58334979	58370751	1	protein_coding	UBE2D1	ubiquitin conjugating enzyme E2 D1 [Source:HGNC Symbol;Acc:HGNC:12474]
ENST00000408903.7	54.5595	-5.42971	1.14619	-4.73719	2.16706e-06	0.000395218	TRUE	5	113022099	113488823	-1	protein_coding	MCC	MCC regulator of WNT signaling pathway [Source:HGNC Symbol;Acc:HGNC:6935]
ENST00000348007.7	190.826	-1.33682	0.397779	-3.36072	0.000777384	0.0297105	TRUE	14	39230231	39388513	1	protein_coding	MIA2	MIA SH3 domain ER export factor 2 [Source:HGNC Symbol;Acc:HGNC:18432]
ENST00000638394.2	1244.02	1.20212	0.206453	5.82273	5.78949e-09	2.7785e-06	TRUE	3	64092236	64445476	-1	protein_coding	PRICKLE2	prickle planar cell polarity protein 2 [Source:HGNC Symbol;Acc:HGNC:20340]
ENST00000639835.1	117.168	-3.38963	0.968698	-3.49916	0.000466727	0.0210892	TRUE	17	63682336	63741986	-1	protein_coding	STRADA	STE20 related adaptor alpha [Source:HGNC Symbol;Acc:HGNC:30172]
ENST00000379507.7	544.233	-1.26844	0.229803	-5.5197	3.39587e-08	1.33392e-05	TRUE	9	33383179	33402682	-1	protein_coding	AQP7	aquaporin 7 [Source:HGNC Symbol;Acc:HGNC:640]
ENST00000624890.3	63.4808	-1.51276	0.473773	-3.193	0.00140802	0.0436754	TRUE	9	33383179	33402682	-1	protein_coding	AQP7	aquaporin 7 [Source:HGNC Symbol;Acc:HGNC:640]
ENST00000447660.3	149.933	-1.16703	0.331189	-3.52375	0.000425492	0.0198427	TRUE	9	33383179	33402682	-1	protein_coding	AQP7	aquaporin 7 [Source:HGNC Symbol;Acc:HGNC:640]
ENST00000379503.7	101.586	-1.22035	0.360195	-3.38803	0.000703962	0.0278936	TRUE	9	33383179	33402682	-1	protein_coding	AQP7	aquaporin 7 [Source:HGNC Symbol;Acc:HGNC:640]
ENST00000623519.1	73.8761	-1.65139	0.365085	-4.52332	6.08776e-06	0.000894593	TRUE	9	33383179	33402682	-1	protein_coding	AQP7	aquaporin 7 [Source:HGNC Symbol;Acc:HGNC:640]
ENST00000486464.1	56.9844	1.55231	0.489294	3.17255	0.00151109	0.0455915	TRUE	13	44432143	44577147	-1	protein_coding	TSC22D1	TSC22 domain family member 1 [Source:HGNC Symbol;Acc:HGNC:16826]
ENST00000249075.4	5014.87	-1.31542	0.311233	-4.22646	2.37399e-05	0.00243064	TRUE	22	30240453	30246759	-1	protein_coding	LIF	LIF interleukin 6 family cytokine [Source:HGNC Symbol;Acc:HGNC:6596]
ENST00000619601.1	1203.78	-4.83052	1.44259	-3.3485	0.000812507	0.0303683	TRUE	12	6534512	6538374	1	protein_coding	GAPDH	glyceraldehyde-3-phosphate dehydrogenase [Source:HGNC Symbol;Acc:HGNC:4141]
ENST00000511480.5	345.367	1.67933	0.330693	5.07822	3.80979e-07	9.72735e-05	TRUE	4	40056850	40158252	1	protein_coding	N4BP2	NEDD4 binding protein 2 [Source:HGNC Symbol;Acc:HGNC:29851]
ENST00000495892.1	337.725	-1.12733	0.25749	-4.37815	1.19691e-05	0.00150392	TRUE	21	41361999	41409393	1	protein_coding	MX2	MX dynamin like GTPase 2 [Source:HGNC Symbol;Acc:HGNC:7533]
ENST00000484161.5	286.621	-1.42632	0.334119	-4.26888	1.96453e-05	0.00213445	TRUE	17	28714281	28718429	-1	protein_coding	RAB34	RAB34, member RAS oncogene family [Source:HGNC Symbol;Acc:HGNC:16519]
ENST00000379600.8	1326.02	1.0281	0.199055	5.16492	2.40546e-07	6.85423e-05	TRUE	13	39038306	39050109	1	protein_coding	NHLRC3	NHL repeat containing 3 [Source:HGNC Symbol;Acc:HGNC:33751]
ENST00000643479.1	70.1892	7.07364	1.26735	5.58143	2.38546e-08	9.55402e-06	TRUE	11	6612768	6619448	-1	protein_coding	TPP1	tripeptidyl peptidase 1 [Source:HGNC Symbol;Acc:HGNC:2073]
ENST00000434704.2	238.118	2.17459	0.388612	5.59579	2.19619e-08	8.88306e-06	TRUE	17	49990005	49995224	-1	protein_coding	DLX3	distal-less homeobox 3 [Source:HGNC Symbol;Acc:HGNC:2916]
ENST00000375063.5	169.27	-1.43471	0.312266	-4.59452	4.33755e-06	0.000681529	TRUE	9	98199011	98255649	-1	protein_coding	TBC1D2	TBC1 domain family member 2 [Source:HGNC Symbol;Acc:HGNC:18026]
ENST00000465784.7	251.706	-1.01262	0.290461	-3.48626	0.000489818	0.0217974	TRUE	9	98199011	98255649	-1	protein_coding	TBC1D2	TBC1 domain family member 2 [Source:HGNC Symbol;Acc:HGNC:18026]
ENST00000379589.4	1430.22	1.09286	0.317012	3.44738	0.000566054	0.0239383	TRUE	13	39209116	39603528	-1	protein_coding	LHFPL6	LHFPL tetraspan subfamily member 6 [Source:HGNC Symbol;Acc:HGNC:6586]
ENST00000506401.6	113.335	-1.42637	0.352201	-4.04986	5.12476e-05	0.00430016	TRUE	17	50055968	50090481	1	protein_coding	ITGA3	integrin subunit alpha 3 [Source:HGNC Symbol;Acc:HGNC:6139]
ENST00000505306.5	1244.51	-1.37997	0.209459	-6.58827	4.44991e-11	4.43385e-08	TRUE	17	50055968	50090481	1	protein_coding	ITGA3	integrin subunit alpha 3 [Source:HGNC Symbol;Acc:HGNC:6139]
ENST00000570989.1	316.912	-1.28169	0.277616	-4.61675	3.89797e-06	0.00062203	TRUE	17	50055968	50090481	1	protein_coding	ITGA3	integrin subunit alpha 3 [Source:HGNC Symbol;Acc:HGNC:6139]
ENST00000505552.1	88.8925	-1.07962	0.339635	-3.17876	0.00147908	0.0450689	TRUE	17	50055968	50090481	1	protein_coding	ITGA3	integrin subunit alpha 3 [Source:HGNC Symbol;Acc:HGNC:6139]
ENST00000515147.1	160.119	-1.32665	0.356966	-3.71645	0.00020204	0.0117574	TRUE	17	50055968	50090481	1	protein_coding	ITGA3	integrin subunit alpha 3 [Source:HGNC Symbol;Acc:HGNC:6139]
ENST00000506437.1	2338.2	-1.46587	0.276116	-5.30891	1.10282e-07	3.51971e-05	TRUE	17	50055968	50090481	1	protein_coding	ITGA3	integrin subunit alpha 3 [Source:HGNC Symbol;Acc:HGNC:6139]
ENST00000514834.1	156.747	-2.11008	0.473096	-4.46015	8.19006e-06	0.001119	TRUE	17	50055968	50090481	1	protein_coding	ITGA3	integrin subunit alpha 3 [Source:HGNC Symbol;Acc:HGNC:6139]
ENST00000336787.6	281.871	1.39648	0.428327	3.26031	0.00111291	0.0372965	TRUE	15	55202966	55319113	-1	protein_coding	RAB27A	RAB27A, member RAS oncogene family [Source:HGNC Symbol;Acc:HGNC:9766]
ENST00000273371.9	67.8314	1.71619	0.515371	3.33002	0.000868404	0.0317163	TRUE	3	119597875	119629811	1	protein_coding	PLA1A	phospholipase A1 member A [Source:HGNC Symbol;Acc:HGNC:17661]
ENST00000433487.1	86.3523	5.80765	1.16755	4.97421	6.55144e-07	0.000150359	TRUE	CHR_HSCHR6_MHC_DBB_CTG1	31797650	31800132	1	protein_coding	HSPA1A	heat shock protein family A (Hsp70) member 1A [Source:HGNC Symbol;Acc:HGNC:5232]
ENST00000529413.5	78.9148	2.0678	0.618259	3.34455	0.000824151	0.0306684	TRUE	1	107571161	107965180	-1	protein_coding	VAV3	vav guanine nucleotide exchange factor 3 [Source:HGNC Symbol;Acc:HGNC:12659]
ENST00000506102.5	57.7072	-3.15373	0.942016	-3.34785	0.000814409	0.0304116	TRUE	3	126006355	126101561	-1	protein_coding	SLC41A3	solute carrier family 41 member 3 [Source:HGNC Symbol;Acc:HGNC:31046]
ENST00000519716.6	4087.18	-1.67488	0.340168	-4.92367	8.49374e-07	0.000184567	TRUE	19	17601328	17688365	-1	protein_coding	UNC13A	unc-13 homolog A [Source:HGNC Symbol;Acc:HGNC:23150]
ENST00000550896.1	95.7069	-2.29283	0.606647	-3.77951	0.000157139	0.00997877	TRUE	19	17601328	17688365	-1	protein_coding	UNC13A	unc-13 homolog A [Source:HGNC Symbol;Acc:HGNC:23150]
ENST00000601528.1	134.48	-1.6313	0.373521	-4.36736	1.25759e-05	0.00155212	TRUE	19	17601328	17688365	-1	protein_coding	UNC13A	unc-13 homolog A [Source:HGNC Symbol;Acc:HGNC:23150]
ENST00000629983.2	916.112	-1.35704	0.315721	-4.29822	1.72172e-05	0.00192701	TRUE	19	36139953	36150353	1	protein_coding	CAPNS1	calpain small subunit 1 [Source:HGNC Symbol;Acc:HGNC:1481]
ENST00000645749.1	172.811	1.55055	0.43082	3.59907	0.000319356	0.016247	TRUE	5	140691430	140699305	1	protein_coding	HARS2	histidyl-tRNA synthetase 2, mitochondrial [Source:HGNC Symbol;Acc:HGNC:4817]
ENST00000480757.5	177.387	-1.56735	0.480332	-3.26306	0.00110217	0.0370888	TRUE	3	142157527	142225592	-1	protein_coding	GK5	glycerol kinase 5 [Source:HGNC Symbol;Acc:HGNC:28635]
ENST00000526457.3	29218.8	-1.09736	0.180421	-6.08223	1.18521e-09	7.6854e-07	TRUE	15	100919327	101078257	1	protein_coding	LRRK1	leucine rich repeat kinase 1 [Source:HGNC Symbol;Acc:HGNC:18608]
ENST00000476772.5	607.769	-1.19194	0.338325	-3.52305	0.000426618	0.0198725	TRUE	6	43770184	43786487	1	protein_coding	VEGFA	vascular endothelial growth factor A [Source:HGNC Symbol;Acc:HGNC:12680]
ENST00000372067.7	3314.67	-1.84072	0.468509	-3.92889	8.53382e-05	0.00637338	TRUE	6	43770184	43786487	1	protein_coding	VEGFA	vascular endothelial growth factor A [Source:HGNC Symbol;Acc:HGNC:12680]
ENST00000480614.1	1498.27	-1.6068	0.394076	-4.07739	4.5545e-05	0.00393363	TRUE	6	43770184	43786487	1	protein_coding	VEGFA	vascular endothelial growth factor A [Source:HGNC Symbol;Acc:HGNC:12680]
ENST00000497139.5	2320.54	-1.61477	0.409776	-3.94061	8.12748e-05	0.0061259	TRUE	6	43770184	43786487	1	protein_coding	VEGFA	vascular endothelial growth factor A [Source:HGNC Symbol;Acc:HGNC:12680]
ENST00000493786.2	225.596	-1.73313	0.498689	-3.47537	0.000510144	0.0223131	TRUE	6	43770184	43786487	1	protein_coding	VEGFA	vascular endothelial growth factor A [Source:HGNC Symbol;Acc:HGNC:12680]
ENST00000072516.7	407.427	1.39242	0.348304	3.99771	6.39583e-05	0.00509323	TRUE	3	190514051	190659750	1	protein_coding	IL1RAP	interleukin 1 receptor accessory protein [Source:HGNC Symbol;Acc:HGNC:5995]
ENST00000377482.10	834.714	-1.02901	0.256751	-4.0078	6.12867e-05	0.00490918	TRUE	1	8004404	8026309	-1	protein_coding	ERRFI1	ERBB receptor feedback inhibitor 1 [Source:HGNC Symbol;Acc:HGNC:18185]
ENST00000338130.6	193.249	-1.27419	0.280768	-4.53823	5.6729e-06	0.00084477	TRUE	6	2987987	3028869	1	protein_coding	NQO2	N-ribosyldihydronicotinamide:quinone reductase 2 [Source:HGNC Symbol;Acc:HGNC:7856]
ENST00000380430.5	322.612	-1.70481	0.483688	-3.52461	0.000424114	0.0198427	TRUE	6	2987987	3028869	1	protein_coding	NQO2	N-ribosyldihydronicotinamide:quinone reductase 2 [Source:HGNC Symbol;Acc:HGNC:7856]
ENST00000510871.5	86.4501	1.94707	0.446694	4.35885	1.3075e-05	0.00159922	TRUE	4	40423267	40630875	-1	protein_coding	RBM47	RNA binding motif protein 47 [Source:HGNC Symbol;Acc:HGNC:30358]
ENST00000435856.2	302.295	-1.54002	0.361431	-4.26089	2.03612e-05	0.00215491	TRUE	CHR_HSCHR6_MHC_SSTO_CTG1	30735460	30736815	-1	protein_coding	IER3	immediate early response 3 [Source:HGNC Symbol;Acc:HGNC:5392]
ENST00000530567.1	192.979	-2.57571	0.678666	-3.79525	0.000147492	0.00954889	TRUE	11	65180566	65212006	1	protein_coding	CAPN1	calpain 1 [Source:HGNC Symbol;Acc:HGNC:1476]
ENST00000380488.8	194.489	1.13379	0.302971	3.74224	0.000182387	0.0109914	TRUE
ENST00000370651.6	6274.79	1.162	0.141995	8.1834	2.75949e-16	1.12731e-12	TRUE
ENST00000626021.2	4082.72	1.36207	0.217121	6.27333	3.53413e-10	2.94645e-07	TRUE	6	63521746	63583436	1	protein_coding	PTP4A1	protein tyrosine phosphatase 4A1 [Source:HGNC Symbol;Acc:HGNC:9634]
ENST00000594525.5	2893.24	1.28212	0.305818	4.19243	2.75979e-05	0.00270367	TRUE	19	47745546	47757058	1	protein_coding	NOP53	NOP53 ribosome biogenesis factor [Source:HGNC Symbol;Acc:HGNC:4333]
ENST00000481834.5	123.515	1.06814	0.316756	3.37212	0.000745923	0.0288565	TRUE	3	138494344	138594538	-1	protein_coding	CEP70	centrosomal protein 70 [Source:HGNC Symbol;Acc:HGNC:29972]
ENST00000373425.8	542.164	1.13859	0.228304	4.98714	6.1279e-07	0.000142902	TRUE	9	127087348	127122635	-1	protein_coding	ANGPTL2	angiopoietin like 2 [Source:HGNC Symbol;Acc:HGNC:490]
ENST00000466227.6	265.713	-5.1505	0.831509	-6.19417	5.85944e-10	4.51642e-07	TRUE	17	1344275	1400222	-1	protein_coding	YWHAE	tyrosine 3-monooxygenase/tryptophan 5-monooxygenase activation protein epsilon [Source:HGNC Symbol;Acc:HGNC:12851]
ENST00000511209.5	151.477	1.10282	0.332312	3.31862	0.00090463	0.0325777	TRUE	5	57173948	57264679	1	protein_coding	GPBP1	GC-rich promoter binding protein 1 [Source:HGNC Symbol;Acc:HGNC:29520]
ENST00000324873.7	910.898	-2.14854	0.43629	-4.92456	8.45514e-07	0.000184567	TRUE
ENST00000395641.2	141.897	-2.89902	0.581404	-4.98624	6.15656e-07	0.000142902	TRUE	16	28532708	28539008	-1	protein_coding	NUPR1	nuclear protein 1, transcriptional regulator [Source:HGNC Symbol;Acc:HGNC:29990]
ENST00000480392.1	152.686	-1.33194	0.297145	-4.48245	7.37901e-06	0.00102883	TRUE	3	49020459	49023495	1	protein_coding	NDUFAF3	NADH:ubiquinone oxidoreductase complex assembly factor 3 [Source:HGNC Symbol;Acc:HGNC:29918]
ENST00000469269.1	2745.07	-1.27756	0.237035	-5.38977	7.0549e-08	2.48454e-05	TRUE	20	38127385	38166578	-1	protein_coding	TGM2	transglutaminase 2 [Source:HGNC Symbol;Acc:HGNC:11778]
ENST00000615452.1	691.026	-1.51938	0.468478	-3.24324	0.00118179	0.0387778	TRUE	3	49007062	49015953	1	protein_coding	WDR6	WD repeat domain 6 [Source:HGNC Symbol;Acc:HGNC:12758]
ENST00000618853.5	1276.86	-1.01461	0.250777	-4.04585	5.21326e-05	0.00434637	TRUE	8	144051266	144063965	-1	protein_coding	OPLAH	5-oxoprolinase, ATP-hydrolysing [Source:HGNC Symbol;Acc:HGNC:8149]
ENST00000492367.1	352.063	-2.45375	0.697739	-3.51671	0.000436929	0.0200781	TRUE	19	48900312	48923372	1	protein_coding	NUCB1	nucleobindin 1 [Source:HGNC Symbol;Acc:HGNC:8043]
ENST00000309519.8	455.197	-1.18849	0.270397	-4.39536	1.10587e-05	0.00141621	TRUE	1	43978943	43991170	1	protein_coding	B4GALT2	beta-1,4-galactosyltransferase 2 [Source:HGNC Symbol;Acc:HGNC:925]
ENST00000579374.5	551.497	-2.55788	0.584569	-4.37567	1.21061e-05	0.0015078	TRUE	17	39200283	39204732	1	protein_coding	RPL19	ribosomal protein L19 [Source:HGNC Symbol;Acc:HGNC:10312]
ENST00000574985.1	1511.15	-1.03594	0.325803	-3.17966	0.0014745	0.0449859	TRUE	16	2911937	2951208	1	protein_coding	FLYWCH1	FLYWCH-type zinc finger 1 [Source:HGNC Symbol;Acc:HGNC:25404]
ENST00000576484.1	131.506	-1.23856	0.366513	-3.3793	0.000726707	0.0284362	TRUE	17	47117703	47189422	-1	protein_coding	CDC27	cell division cycle 27 [Source:HGNC Symbol;Acc:HGNC:1728]
ENST00000479452.5	67.6063	-1.48173	0.431171	-3.43653	0.00058922	0.024605	TRUE	9	137306896	137423211	-1	protein_coding	EXD3	exonuclease 3'-5' domain containing 3 [Source:HGNC Symbol;Acc:HGNC:26023]
ENST00000460683.1	77.9585	-4.05055	1.24716	-3.24783	0.00116289	0.0383425	TRUE	3	122680839	122730840	1	protein_coding	PARP14	poly(ADP-ribose) polymerase family member 14 [Source:HGNC Symbol;Acc:HGNC:29232]
ENST00000429136.6	389.966	1.16202	0.305484	3.80385	0.000142463	0.00931697	TRUE	3	194402672	194498364	-1	protein_coding	ATP13A3	ATPase 13A3 [Source:HGNC Symbol;Acc:HGNC:24113]
ENST00000437628.5	2350.06	-1.82202	0.401528	-4.53772	5.68667e-06	0.00084477	TRUE	7	97851677	97872542	-1	protein_coding	ASNS	asparagine synthetase (glutamine-hydrolyzing) [Source:HGNC Symbol;Acc:HGNC:753]
ENST00000422745.5	981.127	-2.1965	0.609442	-3.60411	0.000313228	0.0160351	TRUE	7	97851677	97872542	-1	protein_coding	ASNS	asparagine synthetase (glutamine-hydrolyzing) [Source:HGNC Symbol;Acc:HGNC:753]
ENST00000175506.8	559.372	-1.33906	0.410987	-3.25816	0.00112137	0.037425	TRUE	7	97851677	97872542	-1	protein_coding	ASNS	asparagine synthetase (glutamine-hydrolyzing) [Source:HGNC Symbol;Acc:HGNC:753]
ENST00000548169.2	148.866	1.59824	0.474558	3.36786	0.000757544	0.0291955	TRUE	12	110280756	110351093	1	protein_coding	ATP2A2	ATPase sarcoplasmic/endoplasmic reticulum Ca2+ transporting 2 [Source:HGNC Symbol;Acc:HGNC:812]
ENST00000398511.3	78.5587	-1.39117	0.443587	-3.13618	0.00171165	0.0494236	TRUE	21	41986831	42010387	-1	protein_coding	ZBTB21	zinc finger and BTB domain containing 21 [Source:HGNC Symbol;Acc:HGNC:13083]
ENST00000435172.6	62.4778	-1.30322	0.393777	-3.30955	0.000934463	0.0330096	TRUE	2	27032910	27041694	1	protein_coding	TMEM214	transmembrane protein 214 [Source:HGNC Symbol;Acc:HGNC:25983]
ENST00000530796.1	117.542	-1.05602	0.320038	-3.29968	0.000967951	0.0337683	TRUE	8	144082590	144086216	1	protein_coding	GPAA1	glycosylphosphatidylinositol anchor attachment 1 [Source:HGNC Symbol;Acc:HGNC:4446]
ENST00000503407.5	181.492	-1.30562	0.345644	-3.77735	0.000158509	0.0100238	TRUE	4	184755595	184826818	-1	protein_coding	ACSL1	acyl-CoA synthetase long chain family member 1 [Source:HGNC Symbol;Acc:HGNC:3569]
ENST00000532772.5	91.5788	-9.796	1.37115	-7.14439	9.03954e-13	1.75849e-09	TRUE	1	1311585	1324687	-1	protein_coding	INTS11	integrator complex subunit 11 [Source:HGNC Symbol;Acc:HGNC:26052]
ENST00000603704.1	155.527	-1.28947	0.353738	-3.64526	0.000267122	0.0144536	TRUE	7	92468380	92477986	-1	protein_coding	ERVW-1	endogenous retrovirus group W member 1, envelope [Source:HGNC Symbol;Acc:HGNC:13525]
ENST00000572687.1	537.045	-1.18271	0.266622	-4.43589	9.16918e-06	0.00122813	TRUE	16	2969270	2973484	1	protein_coding	PAQR4	progestin and adipoQ receptor family member 4 [Source:HGNC Symbol;Acc:HGNC:26386]
ENST00000434140.5	199.536	-1.03728	0.275044	-3.7713	0.000162398	0.0101753	TRUE	3	46668995	46693704	-1	protein_coding	ALS2CL	ALS2 C-terminal like [Source:HGNC Symbol;Acc:HGNC:20605]
ENST00000383742.7	102.394	-1.70918	0.343343	-4.97805	6.42269e-07	0.000148237	TRUE	3	46668995	46693704	-1	protein_coding	ALS2CL	ALS2 C-terminal like [Source:HGNC Symbol;Acc:HGNC:20605]
ENST00000431015.5	661.679	-1.14853	0.325361	-3.53002	0.000415524	0.0196016	TRUE	3	46668995	46693704	-1	protein_coding	ALS2CL	ALS2 C-terminal like [Source:HGNC Symbol;Acc:HGNC:20605]
ENST00000492632.5	57.017	-2.303	0.695812	-3.30981	0.000933599	0.0330096	TRUE	20	9068763	9481242	1	protein_coding	PLCB4	phospholipase C beta 4 [Source:HGNC Symbol;Acc:HGNC:9059]
ENST00000566086.1	682.812	-2.1049	0.567502	-3.70906	0.000208028	0.0120544	TRUE	16	28688558	28735727	1	protein_coding	EIF3C	eukaryotic translation initiation factor 3 subunit C [Source:HGNC Symbol;Acc:HGNC:3279]
ENST00000644923.1	617.759	1.20927	0.308903	3.91474	9.05002e-05	0.00666147	TRUE	6	8411463	8435611	-1	protein_coding	SLC35B3	solute carrier family 35 member B3 [Source:HGNC Symbol;Acc:HGNC:21601]
ENST00000587508.1	238.74	-1.3242	0.329468	-4.01921	5.8393e-05	0.00473308	TRUE	19	13906201	13930879	1	protein_coding	CC2D1A	coiled-coil and C2 domain containing 1A [Source:HGNC Symbol;Acc:HGNC:30237]
ENST00000407780.7	657.953	-1.32891	0.385442	-3.44774	0.000565291	0.0239308	TRUE	21	44217014	44240966	-1	protein_coding	ICOSLG	inducible T cell costimulator ligand [Source:HGNC Symbol;Acc:HGNC:17087]
ENST00000400379.7	122.049	-1.35023	0.427401	-3.15916	0.00158226	0.0470784	TRUE	21	44217014	44240966	-1	protein_coding	ICOSLG	inducible T cell costimulator ligand [Source:HGNC Symbol;Acc:HGNC:17087]
ENST00000380135.7	100.681	-1.65664	0.461258	-3.59156	0.000328699	0.0166808	TRUE	12	51047962	51060424	1	protein_coding	LETMD1	LETM1 domain containing 1 [Source:HGNC Symbol;Acc:HGNC:24241]
ENST00000634033.1	181.547	1.09715	0.2674	4.10304	4.07765e-05	0.00363712	TRUE	CHR_HSCHR17_7_CTG4	36938617	36946445	1	protein_coding	LHX1	LIM homeobox 1 [Source:HGNC Symbol;Acc:HGNC:6593]
ENST00000620305.2	383.906	1.06951	0.289629	3.69268	0.000221903	0.0126786	TRUE	CHR_HSCHR17_7_CTG4	36938617	36946445	1	protein_coding	LHX1	LIM homeobox 1 [Source:HGNC Symbol;Acc:HGNC:6593]
ENST00000519914.5	345.699	1.40555	0.404328	3.47627	0.000508441	0.0222624	TRUE	8	96493813	96611790	1	protein_coding	SDC2	syndecan 2 [Source:HGNC Symbol;Acc:HGNC:10659]
ENST00000394935.7	2223.68	-1.3492	0.368059	-3.66572	0.000246639	0.0136342	TRUE	17	28719985	28724359	1	protein_coding	RPL23A	ribosomal protein L23a [Source:HGNC Symbol;Acc:HGNC:10317]
ENST00000610703.4	219.126	2.22822	0.669522	3.32808	0.000874474	0.0318964	TRUE	1	84078062	84238498	1	protein_coding	PRKACB	protein kinase cAMP-activated catalytic subunit beta [Source:HGNC Symbol;Acc:HGNC:9381]
ENST00000345005.8	354.372	-1.07678	0.332652	-3.23697	0.00120806	0.0391991	TRUE	15	74598500	74645414	1	protein_coding	CLK3	CDC like kinase 3 [Source:HGNC Symbol;Acc:HGNC:2071]
ENST00000488542.6	104.252	-1.38807	0.314622	-4.41187	1.02483e-05	0.00133345	TRUE	19	35497220	35513658	-1	protein_coding	DMKN	dermokine [Source:HGNC Symbol;Acc:HGNC:25063]
ENST00000359478.7	2538.51	-1.04049	0.176744	-5.88701	3.9324e-09	2.01918e-06	TRUE	12	8637346	8662888	-1	protein_coding	MFAP5	microfibril associated protein 5 [Source:HGNC Symbol;Acc:HGNC:29673]
ENST00000219368.8	164.349	-1.31309	0.245338	-5.35215	8.69138e-08	2.86339e-05	TRUE	16	74712955	74774831	-1	protein_coding	FA2H	fatty acid 2-hydroxylase [Source:HGNC Symbol;Acc:HGNC:21197]
ENST00000589348.1	117.877	-1.42287	0.343482	-4.14248	3.43577e-05	0.00324733	TRUE	19	10572671	10587315	-1	protein_coding	AP1M2	adaptor related protein complex 1 subunit mu 2 [Source:HGNC Symbol;Acc:HGNC:558]
ENST00000433722.6	350.777	-1.46287	0.330334	-4.42847	9.49044e-06	0.00125878	TRUE	12	30709552	30754951	-1	protein_coding	CAPRIN2	caprin family member 2 [Source:HGNC Symbol;Acc:HGNC:21259]
ENST00000298892.9	407.813	-1.13265	0.289039	-3.91867	8.90394e-05	0.00658956	TRUE	12	30709552	30754951	-1	protein_coding	CAPRIN2	caprin family member 2 [Source:HGNC Symbol;Acc:HGNC:21259]
ENST00000274625.6	4033.96	-1.13643	0.230248	-4.93568	7.98715e-07	0.000176374	TRUE	5	171419647	171457626	1	protein_coding	FGF18	fibroblast growth factor 18 [Source:HGNC Symbol;Acc:HGNC:3674]
ENST00000353170.9	145.373	-1.47727	0.430874	-3.42854	0.000606848	0.0249909	TRUE	16	87696485	87765992	-1	protein_coding	KLHDC4	kelch domain containing 4 [Source:HGNC Symbol;Acc:HGNC:25272]
ENST00000274542.6	674.194	1.41959	0.32379	4.38428	1.16373e-05	0.00147641	TRUE	5	159157409	159210053	-1	protein_coding	RNF145	ring finger protein 145 [Source:HGNC Symbol;Acc:HGNC:20853]
ENST00000528642.5	56.1286	2.07109	0.569652	3.6357	0.000277224	0.0147848	TRUE	1	52408282	52553487	-1	protein_coding	TUT4	terminal uridylyl transferase 4 [Source:HGNC Symbol;Acc:HGNC:28981]
ENST00000543655.5	55.0187	4.22536	1.22617	3.44597	0.000569003	0.0240382	TRUE	12	26971579	27014434	-1	protein_coding	TM7SF3	transmembrane 7 superfamily member 3 [Source:HGNC Symbol;Acc:HGNC:23049]
ENST00000379716.5	153.461	-1.51946	0.389321	-3.90286	9.50643e-05	0.00690106	TRUE	X	19533977	19887600	-1	protein_coding	SH3KBP1	SH3 domain containing kinase binding protein 1 [Source:HGNC Symbol;Acc:HGNC:13867]
ENST00000297145.9	321.043	1.34905	0.209469	6.44034	1.19206e-10	1.10678e-07	TRUE	7	112819147	112939875	-1	protein_coding	BMT2	base methyltransferase of 25S rRNA 2 homolog [Source:HGNC Symbol;Acc:HGNC:26475]
ENST00000409402.8	415.541	-1.13126	0.247194	-4.57639	4.73061e-06	0.000732767	TRUE	18	12446512	12658134	-1	protein_coding	SPIRE1	spire type actin nucleation factor 1 [Source:HGNC Symbol;Acc:HGNC:30622]
ENST00000539214.5	94.3739	-1.23564	0.334826	-3.69041	0.000223893	0.0127473	TRUE	10	124397303	124418976	-1	protein_coding	OAT	ornithine aminotransferase [Source:HGNC Symbol;Acc:HGNC:8091]
ENST00000558562.1	100.324	-1.55016	0.441832	-3.50848	0.000450679	0.0204796	TRUE	15	79311112	79427432	1	protein_coding	TMED3	transmembrane p24 trafficking protein 3 [Source:HGNC Symbol;Acc:HGNC:28889]
ENST00000462558.5	92.859	3.9418	0.926045	4.2566	2.07559e-05	0.00217707	TRUE	7	98291650	98401090	-1	protein_coding	BAIAP2L1	BAR/IMD domain containing adaptor protein 2 like 1 [Source:HGNC Symbol;Acc:HGNC:21649]
ENST00000536503.5	65.6512	1.82279	0.573791	3.17675	0.00148935	0.04527	TRUE	12	27022546	27066343	1	protein_coding	MED21	mediator complex subunit 21 [Source:HGNC Symbol;Acc:HGNC:11473]
ENST00000370440.5	336.762	-1.08468	0.283381	-3.82765	0.000129373	0.00860775	TRUE	1	90915298	91022272	-1	protein_coding	ZNF644	zinc finger protein 644 [Source:HGNC Symbol;Acc:HGNC:29222]
ENST00000337393.10	442.032	1.12059	0.239086	4.68698	2.77265e-06	0.000471952	TRUE	1	90915298	91022272	-1	protein_coding	ZNF644	zinc finger protein 644 [Source:HGNC Symbol;Acc:HGNC:29222]
ENST00000565644.5	6999.25	-1.18409	0.2113	-5.60383	2.09669e-08	8.5654e-06	TRUE	16	87830023	87869507	-1	protein_coding	SLC7A5	solute carrier family 7 member 5 [Source:HGNC Symbol;Acc:HGNC:11063]
ENST00000323076.7	360.962	-1.36801	0.387786	-3.52774	0.000419127	0.019726	TRUE	13	46125920	46211871	-1	protein_coding	LCP1	lymphocyte cytosolic protein 1 [Source:HGNC Symbol;Acc:HGNC:6528]
ENST00000397353.6	321.216	-1.10264	0.339004	-3.2526	0.00114355	0.0379809	TRUE	16	1795620	1827157	-1	protein_coding	HAGH	hydroxyacylglutathione hydrolase [Source:HGNC Symbol;Acc:HGNC:4805]
ENST00000452376.5	77.8606	1.19025	0.351799	3.38332	0.000716157	0.0281854	TRUE	X	15825806	15854931	-1	protein_coding	AP1S2	adaptor related protein complex 1 subunit sigma 2 [Source:HGNC Symbol;Acc:HGNC:560]
ENST00000479184.1	183.179	1.01637	0.263525	3.85684	0.000114862	0.00795313	TRUE
ENST00000420432.2	214.982	1.65728	0.404662	4.09548	4.21293e-05	0.0037092	TRUE	CHR_HSCHR6_MHC_MCF_CTG1	32261167	32266609	-1	protein_coding	PBX2	PBX homeobox 2 [Source:HGNC Symbol;Acc:HGNC:8633]
ENST00000260502.11	466.94	-1.43912	0.344374	-4.17895	2.92854e-05	0.002835	TRUE	1	93561741	93847150	-1	protein_coding	BCAR3	BCAR3 adaptor protein, NSP family member [Source:HGNC Symbol;Acc:HGNC:973]
ENST00000539242.5	231.74	-1.61145	0.437126	-3.68647	0.000227383	0.0128657	TRUE	1	93561741	93847150	-1	protein_coding	BCAR3	BCAR3 adaptor protein, NSP family member [Source:HGNC Symbol;Acc:HGNC:973]
ENST00000571855.1	61.4231	-1.41334	0.415566	-3.40101	0.000671373	0.0268628	TRUE	17	50634777	50692253	1	protein_coding	ABCC3	ATP binding cassette subfamily C member 3 [Source:HGNC Symbol;Acc:HGNC:54]
ENST00000473291.1	3140.15	-1.50342	0.222493	-6.75716	1.40722e-11	1.6425e-08	TRUE	8	132061486	132111159	-1	protein_coding	HHLA1	HERV-H LTR-associating 1 [Source:HGNC Symbol;Acc:HGNC:4904]
ENST00000476660.1	188.906	-1.04223	0.307942	-3.38451	0.000713047	0.0281172	TRUE	1	23303771	23344336	-1	protein_coding	HNRNPR	heterogeneous nuclear ribonucleoprotein R [Source:HGNC Symbol;Acc:HGNC:5047]
ENST00000566946.5	654.304	-1.35402	0.372743	-3.63258	0.000280596	0.0148574	TRUE	16	28823035	28837237	1	protein_coding	ATXN2L	ataxin 2 like [Source:HGNC Symbol;Acc:HGNC:31326]
ENST00000357428.5	475.473	1.98462	0.337579	5.87896	4.1284e-09	2.07815e-06	TRUE	1	77695987	77759852	-1	protein_coding	USP33	ubiquitin specific peptidase 33 [Source:HGNC Symbol;Acc:HGNC:20059]
ENST00000407365.5	111.709	-1.96889	0.462611	-4.25604	2.0808e-05	0.00217707	TRUE	4	37891084	38139175	1	protein_coding	TBC1D1	TBC1 domain family member 1 [Source:HGNC Symbol;Acc:HGNC:11578]
ENST00000245185.6	241.448	-2.40022	0.635106	-3.77924	0.000157307	0.00997877	TRUE	16	56608584	56609497	1	protein_coding	MT2A	metallothionein 2A [Source:HGNC Symbol;Acc:HGNC:7406]
ENST00000264424.12	125.389	1.63264	0.364165	4.48325	7.35153e-06	0.00102851	TRUE	4	155758992	155807774	1	protein_coding	GUCY1B1	guanylate cyclase 1 soluble subunit beta 1 [Source:HGNC Symbol;Acc:HGNC:4687]
ENST00000544257.5	594.878	-1.56945	0.363683	-4.31545	1.59282e-05	0.00182268	TRUE	12	8681600	8783095	1	protein_coding	RIMKLB	ribosomal modification protein rimK like family member B [Source:HGNC Symbol;Acc:HGNC:29228]
ENST00000369965.8	984.444	1.01002	0.296894	3.40197	0.000669028	0.0267952	TRUE	1	108970214	109042113	-1	protein_coding	WDR47	WD repeat domain 47 [Source:HGNC Symbol;Acc:HGNC:29141]
ENST00000354670.9	332.551	1.01504	0.303122	3.34862	0.000812144	0.0303683	TRUE	15	40087890	40108892	-1	protein_coding	BMF	Bcl2 modifying factor [Source:HGNC Symbol;Acc:HGNC:24132]
ENST00000584350.1	235.264	-1.36311	0.314855	-4.32933	1.49564e-05	0.00174074	TRUE	17	68247930	68257164	1	protein_coding	AMZ2	archaelysin family metallopeptidase 2 [Source:HGNC Symbol;Acc:HGNC:28041]
ENST00000368851.10	1727.12	1.63675	0.240263	6.81234	9.60213e-12	1.18869e-08	TRUE	6	111087503	111231194	1	protein_coding	SLC16A10	solute carrier family 16 member 10 [Source:HGNC Symbol;Acc:HGNC:17027]
ENST00000216288.11	99.4294	-4.77683	0.770299	-6.20126	5.60132e-10	4.48677e-07	TRUE	14	103385392	103503831	1	protein_coding	MARK3	microtubule affinity regulating kinase 3 [Source:HGNC Symbol;Acc:HGNC:6897]
ENST00000350199.8	583.731	1.00933	0.234606	4.30223	1.69091e-05	0.00191349	TRUE	9	36336396	36487548	-1	protein_coding	RNF38	ring finger protein 38 [Source:HGNC Symbol;Acc:HGNC:18052]
ENST00000644285.1	133.551	-4.06381	0.719513	-5.64801	1.62317e-08	6.97997e-06	TRUE	16	89267630	89490561	-1	protein_coding	ANKRD11	ankyrin repeat domain 11 [Source:HGNC Symbol;Acc:HGNC:21316]
ENST00000645664.1	123.728	1.43997	0.370615	3.88535	0.000102183	0.00725977	TRUE	16	89267630	89490561	-1	protein_coding	ANKRD11	ankyrin repeat domain 11 [Source:HGNC Symbol;Acc:HGNC:21316]
ENST00000261623.8	5933.37	-1.01624	0.30463	-3.33597	0.000850017	0.0313119	TRUE	16	88643289	88651054	-1	protein_coding	CYBA	cytochrome b-245 alpha chain [Source:HGNC Symbol;Acc:HGNC:2577]
ENST00000283936.5	415.16	1.56508	0.473037	3.30858	0.000937698	0.0330516	TRUE	17	70053429	70135608	1	protein_coding	KCNJ16	potassium inwardly rectifying channel subfamily J member 16 [Source:HGNC Symbol;Acc:HGNC:6262]
ENST00000460575.1	177.81	-1.23979	0.354339	-3.49889	0.000467192	0.0210892	TRUE	1	67685201	67688334	1	protein_coding	GADD45A	growth arrest and DNA damage inducible alpha [Source:HGNC Symbol;Acc:HGNC:4095]
ENST00000583226.1	114.024	-1.65868	0.365326	-4.54029	5.61768e-06	0.000843155	TRUE	17	16029157	16218185	-1	protein_coding	NCOR1	nuclear receptor corepressor 1 [Source:HGNC Symbol;Acc:HGNC:7672]
ENST00000355327.7	249.494	-1.49436	0.305288	-4.89491	9.83514e-07	0.000209263	TRUE	15	71096952	71783383	1	protein_coding	THSD4	thrombospondin type 1 domain containing 4 [Source:HGNC Symbol;Acc:HGNC:25835]
ENST00000261862.7	100.665	-2.21174	0.439981	-5.0269	4.98461e-07	0.000120492	TRUE	15	71096952	71783383	1	protein_coding	THSD4	thrombospondin type 1 domain containing 4 [Source:HGNC Symbol;Acc:HGNC:25835]
ENST00000318304.12	707.098	1.10474	0.349886	3.15744	0.00159163	0.0471853	TRUE	12	27523431	27695564	1	protein_coding	PPFIBP1	PPFIA binding protein 1 [Source:HGNC Symbol;Acc:HGNC:9249]
ENST00000398422.2	561.141	-2.20868	0.489679	-4.51047	6.46849e-06	0.000930803	TRUE	2	73233420	73253021	1	protein_coding	CCT7	chaperonin containing TCP1 subunit 7 [Source:HGNC Symbol;Acc:HGNC:1622]
ENST00000262139.10	204.735	-1.15876	0.334289	-3.46633	0.000527606	0.0228082	TRUE	17	68420948	68457513	-1	protein_coding	WIPI1	WD repeat domain, phosphoinositide interacting 1 [Source:HGNC Symbol;Acc:HGNC:25471]
ENST00000354534.10	190.951	-1.66351	0.404571	-4.11179	3.92609e-05	0.00354405	TRUE
ENST00000458695.6	121.152	10.528	1.32001	7.9757	1.51522e-15	5.62725e-12	TRUE	1	32651142	32686211	1	protein_coding	RBBP4	RB binding protein 4, chromatin remodeling factor [Source:HGNC Symbol;Acc:HGNC:9887]
ENST00000264344.10	403.975	1.34348	0.262347	5.121	3.03913e-07	8.06199e-05	TRUE	4	88725955	89111398	-1	protein_coding	FAM13A	family with sequence similarity 13 member A [Source:HGNC Symbol;Acc:HGNC:19367]
ENST00000377708.7	240.21	1.31998	0.256897	5.13817	2.77423e-07	7.50548e-05	TRUE	6	26365159	26378320	1	protein_coding	BTN3A2	butyrophilin subfamily 3 member A2 [Source:HGNC Symbol;Acc:HGNC:1139]
ENST00000359544.2	316.208	-2.52587	0.554683	-4.55371	5.27069e-06	0.000797474	TRUE	9	34179005	34252523	1	protein_coding	UBAP1	ubiquitin associated protein 1 [Source:HGNC Symbol;Acc:HGNC:12461]
ENST00000381529.8	100.892	-1.01894	0.309646	-3.29068	0.000999453	0.0346014	TRUE	X	1268800	1310381	1	protein_coding	CSF2RA	colony stimulating factor 2 receptor subunit alpha [Source:HGNC Symbol;Acc:HGNC:2435]
ENST00000245479.3	1637.76	-1.28492	0.204296	-6.28949	3.18513e-10	2.77222e-07	TRUE	17	72121020	72126416	1	protein_coding	SOX9	SRY-box transcription factor 9 [Source:HGNC Symbol;Acc:HGNC:11204]
ENST00000228682.7	66.1911	1.29792	0.393169	3.30118	0.000962792	0.0336747	TRUE	12	57459785	57472268	1	protein_coding	GLI1	GLI family zinc finger 1 [Source:HGNC Symbol;Acc:HGNC:4317]
ENST00000559775.5	136.037	2.28263	0.379	6.02276	1.71463e-09	1.04547e-06	TRUE	15	80059568	80138393	1	protein_coding	ZFAND6	zinc finger AN1-type containing 6 [Source:HGNC Symbol;Acc:HGNC:30164]
ENST00000548526.1	276.271	-1.2816	0.29376	-4.36274	1.28443e-05	0.00157573	TRUE	12	51888009	51891727	1	protein_coding	ANKRD33	ankyrin repeat domain 33 [Source:HGNC Symbol;Acc:HGNC:13788]
ENST00000519647.5	172.804	-1.36369	0.38667	-3.52675	0.000420686	0.0197766	TRUE	8	30384511	30572256	1	protein_coding	RBPMS	RNA binding protein, mRNA processing factor [Source:HGNC Symbol;Acc:HGNC:19097]
ENST00000395360.6	913.496	-1.18903	0.306547	-3.8788	0.000104972	0.00741926	TRUE	12	47734363	47771040	-1	protein_coding	RAPGEF3	Rap guanine nucleotide exchange factor 3 [Source:HGNC Symbol;Acc:HGNC:16629]
ENST00000442114.6	167.418	-1.592	0.348198	-4.57211	4.82828e-06	0.00074432	TRUE	6	44000580	44007612	1	protein_coding	C6orf223	chromosome 6 open reading frame 223 [Source:HGNC Symbol;Acc:HGNC:28692]
ENST00000336600.6	404.232	-1.63392	0.184587	-8.85176	8.61496e-19	5.86564e-15	TRUE	6	44000580	44007612	1	protein_coding	C6orf223	chromosome 6 open reading frame 223 [Source:HGNC Symbol;Acc:HGNC:28692]
ENST00000482069.5	154.584	-1.31594	0.272667	-4.82618	1.39177e-06	0.000285712	TRUE	10	78033760	78056813	1	protein_coding	RPS24	ribosomal protein S24 [Source:HGNC Symbol;Acc:HGNC:10411]
ENST00000637161.1	90.3892	-9.77358	1.39865	-6.98784	2.79146e-12	4.07273e-09	TRUE	9	137618992	137870016	1	protein_coding	EHMT1	euchromatic histone lysine methyltransferase 1 [Source:HGNC Symbol;Acc:HGNC:24650]
ENST00000641927.1	2268.43	-1.59625	0.42991	-3.71298	0.000204832	0.0118861	TRUE	1	119648411	119744226	1	protein_coding	PHGDH	phosphoglycerate dehydrogenase [Source:HGNC Symbol;Acc:HGNC:8923]
ENST00000377801.8	468.307	1.11736	0.270985	4.12334	3.73425e-05	0.00343584	TRUE	5	41306952	41510628	-1	protein_coding	PLCXD3	phosphatidylinositol specific phospholipase C X domain containing 3 [Source:HGNC Symbol;Acc:HGNC:31822]
ENST00000368805.5	623.915	1.2313	0.330733	3.72293	0.000196924	0.011542	TRUE
ENST00000262820.7	97.7752	1.37933	0.426245	3.236	0.00121217	0.0393011	TRUE	X	117897813	118117340	-1	protein_coding	KLHL13	kelch like family member 13 [Source:HGNC Symbol;Acc:HGNC:22931]
ENST00000536441.6	2616.47	1.34562	0.250061	5.38116	7.40088e-08	2.55165e-05	TRUE
ENST00000374116.3	79.9995	-1.88381	0.459403	-4.10057	4.12132e-05	0.00365215	TRUE	6	34236873	34246231	1	protein_coding	HMGA1	high mobility group AT-hook 1 [Source:HGNC Symbol;Acc:HGNC:5010]
ENST00000392783.7	375.098	1.0413	0.304185	3.42325	0.000618773	0.0253288	TRUE	2	159318979	159616569	-1	protein_coding	BAZ2B	bromodomain adjacent to zinc finger domain 2B [Source:HGNC Symbol;Acc:HGNC:963]
ENST00000637281.1	271.573	-1.65464	0.399526	-4.14151	3.45021e-05	0.00324733	TRUE	3	49095932	49105130	-1	protein_coding	QARS1	glutaminyl-tRNA synthetase 1 [Source:HGNC Symbol;Acc:HGNC:9751]
ENST00000371421.9	1386.78	-1.07648	0.286712	-3.75457	0.000173638	0.0106829	TRUE	9	137605685	137615360	1	protein_coding	ARRDC1	arrestin domain containing 1 [Source:HGNC Symbol;Acc:HGNC:28633]
ENST00000461627.1	579.496	-1.0288	0.247767	-4.15229	3.29161e-05	0.00314179	TRUE	9	137605685	137615360	1	protein_coding	ARRDC1	arrestin domain containing 1 [Source:HGNC Symbol;Acc:HGNC:28633]
ENST00000491911.5	1558.31	-1.00829	0.252317	-3.99613	6.43853e-05	0.00510489	TRUE	9	137605685	137615360	1	protein_coding	ARRDC1	arrestin domain containing 1 [Source:HGNC Symbol;Acc:HGNC:28633]
ENST00000449080.5	222.694	1.81586	0.528043	3.43886	0.000584178	0.0245091	TRUE	7	116811070	116922049	1	protein_coding	CAPZA2	capping actin protein of muscle Z-line subunit alpha 2 [Source:HGNC Symbol;Acc:HGNC:1490]
ENST00000426421.5	1165.78	1.24427	0.338591	3.67485	0.000237986	0.0132817	TRUE	7	116811070	116922049	1	protein_coding	CAPZA2	capping actin protein of muscle Z-line subunit alpha 2 [Source:HGNC Symbol;Acc:HGNC:1490]
ENST00000368719.9	5706.58	-1.15453	0.253362	-4.55685	5.19277e-06	0.000788606	TRUE	1	153534599	153536244	-1	protein_coding	S100A6	S100 calcium binding protein A6 [Source:HGNC Symbol;Acc:HGNC:10496]
ENST00000395138.6	257.203	-1.23505	0.22979	-5.3747	7.67121e-08	2.61154e-05	TRUE	16	30199228	30204310	1	protein_coding	SULT1A3	sulfotransferase family 1A member 3 [Source:HGNC Symbol;Acc:HGNC:11455]
ENST00000567695.6	213.615	-1.1316	0.316177	-3.57902	0.000344881	0.0172348	TRUE	16	4510669	4538828	-1	protein_coding	CDIP1	cell death inducing p53 target 1 [Source:HGNC Symbol;Acc:HGNC:13234]
ENST00000373463.8	285.189	-1.19397	0.280669	-4.25402	2.09969e-05	0.00217707	TRUE	1	32894594	32901438	-1	protein_coding	TMEM54	transmembrane protein 54 [Source:HGNC Symbol;Acc:HGNC:24143]
ENST00000587552.5	292.41	-1.12613	0.323437	-3.48177	0.000498111	0.0219987	TRUE	19	5691834	5720572	-1	protein_coding	LONP1	lon peptidase 1, mitochondrial [Source:HGNC Symbol;Acc:HGNC:9479]
ENST00000591321.1	214.638	-1.0673	0.317717	-3.35927	0.000781474	0.0297702	TRUE	19	5691834	5720572	-1	protein_coding	LONP1	lon peptidase 1, mitochondrial [Source:HGNC Symbol;Acc:HGNC:9479]
ENST00000314728.9	237.848	1.67269	0.40823	4.09742	4.17774e-05	0.00368616	TRUE	17	19215615	19336715	1	protein_coding	EPN2	epsin 2 [Source:HGNC Symbol;Acc:HGNC:18639]
ENST00000513416.5	185.799	-1.37854	0.37194	-3.70635	0.000210272	0.0121328	TRUE	4	25747433	25863760	-1	protein_coding	SEL1L3	SEL1L family member 3 [Source:HGNC Symbol;Acc:HGNC:29108]
ENST00000427361.5	89.1314	-1.82542	0.518009	-3.52391	0.000425224	0.0198427	TRUE	19	58305319	58315663	1	protein_coding	ERVK3-1	endogenous retrovirus group K3 member 1 [Source:HGNC Symbol;Acc:HGNC:30466]
ENST00000239223.4	681.112	-1.35116	0.398451	-3.39103	0.000696295	0.0277242	TRUE	5	172768096	172771195	-1	protein_coding	DUSP1	dual specificity phosphatase 1 [Source:HGNC Symbol;Acc:HGNC:3064]
ENST00000557450.5	167.982	-1.83804	0.357056	-5.14778	2.63591e-07	7.17881e-05	TRUE	14	103561896	103714249	1	protein_coding	KLC1	kinesin light chain 1 [Source:HGNC Symbol;Acc:HGNC:6387]
ENST00000261326.6	846.342	-1.04287	0.293998	-3.54719	0.000389369	0.0186268	TRUE	18	36187497	36272157	1	protein_coding	MOCOS	molybdenum cofactor sulfurase [Source:HGNC Symbol;Acc:HGNC:18234]
ENST00000476133.5	321.423	-1.12703	0.344215	-3.27421	0.00105958	0.0358922	TRUE	1	153618787	153631360	-1	protein_coding	S100A13	S100 calcium binding protein A13 [Source:HGNC Symbol;Acc:HGNC:10490]
ENST00000392623.5	383.086	-2.01799	0.330969	-6.09723	1.07922e-09	7.22759e-07	TRUE	1	153618787	153631360	-1	protein_coding	S100A13	S100 calcium binding protein A13 [Source:HGNC Symbol;Acc:HGNC:10490]
ENST00000469893.2	164.206	-1.04566	0.283359	-3.69024	0.000224042	0.0127473	TRUE	1	153627926	153632039	1	protein_coding	S100A1	S100 calcium binding protein A1 [Source:HGNC Symbol;Acc:HGNC:10486]
ENST00000292169.5	1114.95	-2.35068	0.473641	-4.963	6.94108e-07	0.000155801	TRUE
ENST00000458549.7	834.911	1.21029	0.268256	4.51171	6.43064e-06	0.000930803	TRUE	8	90621995	90791632	-1	protein_coding	TMEM64	transmembrane protein 64 [Source:HGNC Symbol;Acc:HGNC:25441]
ENST00000561286.5	485.33	-1.79199	0.465031	-3.85349	0.000116448	0.00802214	TRUE	14	24094053	24110598	1	protein_coding	PCK2	phosphoenolpyruvate carboxykinase 2, mitochondrial [Source:HGNC Symbol;Acc:HGNC:8725]
ENST00000558096.5	63.7216	-1.56991	0.443812	-3.53733	0.000404197	0.0191673	TRUE	14	24094053	24110598	1	protein_coding	PCK2	phosphoenolpyruvate carboxykinase 2, mitochondrial [Source:HGNC Symbol;Acc:HGNC:8725]
ENST00000394877.7	70.4873	1.1474	0.365411	3.14003	0.00168933	0.0491022	TRUE	4	99546709	99564039	-1	protein_coding	TRMT10A	tRNA methyltransferase 10A [Source:HGNC Symbol;Acc:HGNC:28403]
ENST00000450236.2	302.295	-1.54002	0.361431	-4.26089	2.03612e-05	0.00215491	TRUE	CHR_HSCHR6_MHC_MANN_CTG1	30787857	30789212	-1	protein_coding	IER3	immediate early response 3 [Source:HGNC Symbol;Acc:HGNC:5392]
ENST00000359388.8	104.914	1.65487	0.507948	3.25794	0.00112224	0.037425	TRUE	7	95772506	96110322	1	protein_coding	DYNC1I1	dynein cytoplasmic 1 intermediate chain 1 [Source:HGNC Symbol;Acc:HGNC:2963]
ENST00000543525.3	217.465	-1.88454	0.434378	-4.33848	1.43474e-05	0.00168911	TRUE	11	74171267	74254703	1	protein_coding	PPME1	protein phosphatase methylesterase 1 [Source:HGNC Symbol;Acc:HGNC:30178]
ENST00000535596.5	69.1056	1.3401	0.399462	3.35475	0.000794355	0.029953	TRUE	12	31959370	31993107	1	protein_coding	RESF1	retroelement silencing factor 1 [Source:HGNC Symbol;Acc:HGNC:25559]
ENST00000483039.5	67.5435	1.39584	0.418025	3.33913	0.000840418	0.0310985	TRUE	17	7558292	7561608	1	protein_coding	TNFSF13	TNF superfamily member 13 [Source:HGNC Symbol;Acc:HGNC:11928]
ENST00000309988.9	440.62	1.0271	0.279234	3.67826	0.000234828	0.0131414	TRUE	2	95025677	95053992	1	protein_coding	MAL	mal, T cell differentiation protein [Source:HGNC Symbol;Acc:HGNC:6817]
ENST00000276682.8	405.598	1.67108	0.442522	3.77627	0.000159197	0.0100518	TRUE	8	116642130	116766925	-1	protein_coding	EIF3H	eukaryotic translation initiation factor 3 subunit H [Source:HGNC Symbol;Acc:HGNC:3273]
ENST00000541944.5	165.287	-1.99142	0.421446	-4.7252	2.29885e-06	0.000415178	TRUE	X	72578814	72714319	-1	protein_coding	PHKA1	phosphorylase kinase regulatory subunit alpha 1 [Source:HGNC Symbol;Acc:HGNC:8925]
ENST00000257527.8	116.643	1.18433	0.289458	4.09155	4.28508e-05	0.00375652	TRUE
ENST00000446377.3	103.823	-1.11464	0.332276	-3.35455	0.000794936	0.029953	TRUE	10	79068966	79316528	1	protein_coding	ZMIZ1	zinc finger MIZ-type containing 1 [Source:HGNC Symbol;Acc:HGNC:16493]
ENST00000479093.5	303.008	-2.28546	0.627099	-3.6445	0.000267916	0.0144774	TRUE	2	215311956	215349773	1	protein_coding	ATIC	5-aminoimidazole-4-carboxamide ribonucleotide formyltransferase/IMP cyclohydrolase [Source:HGNC Symbol;Acc:HGNC:794]
ENST00000471161.1	114.508	-9.15294	1.28975	-7.09666	1.2781e-12	2.17553e-09	TRUE	7	143279957	143288048	1	protein_coding	TMEM139	transmembrane protein 139 [Source:HGNC Symbol;Acc:HGNC:22058]
ENST00000538171.5	222.317	-1.15447	0.356247	-3.24065	0.00119256	0.0389178	TRUE	16	3651639	3717553	-1	protein_coding	TRAP1	TNF receptor associated protein 1 [Source:HGNC Symbol;Acc:HGNC:16264]
ENST00000335211.8	98.4287	-3.00354	0.782699	-3.83741	0.000124338	0.00834066	TRUE
ENST00000489344.5	241.433	1.04149	0.310814	3.35085	0.000805641	0.0301668	TRUE	X	48574449	48581162	1	protein_coding	RBM3	RNA binding motif protein 3 [Source:HGNC Symbol;Acc:HGNC:9900]
ENST00000613252.5	421.657	1.39312	0.362082	3.84754	0.000119312	0.00812839	TRUE	13	71437966	71867204	-1	protein_coding	DACH1	dachshund family transcription factor 1 [Source:HGNC Symbol;Acc:HGNC:2663]
ENST00000394067.6	476.079	-1.03462	0.220899	-4.68368	2.81771e-06	0.000477631	TRUE	11	66257294	66267860	1	protein_coding	KLC2	kinesin light chain 2 [Source:HGNC Symbol;Acc:HGNC:20716]
ENST00000465748.1	150.995	-2.56747	0.623827	-4.11568	3.86042e-05	0.00351238	TRUE	7	30594838	30634033	1	protein_coding	GARS1	glycyl-tRNA synthetase 1 [Source:HGNC Symbol;Acc:HGNC:4162]
ENST00000374316.9	428.242	-1.79003	0.274609	-6.51845	7.10365e-11	6.90948e-08	TRUE	6	33620365	33696574	1	protein_coding	ITPR3	inositol 1,4,5-trisphosphate receptor type 3 [Source:HGNC Symbol;Acc:HGNC:6182]
ENST00000393306.6	195.111	-1.46903	0.295701	-4.96796	6.76603e-07	0.000152842	TRUE	16	83931311	83966332	1	protein_coding	OSGIN1	oxidative stress induced growth inhibitor 1 [Source:HGNC Symbol;Acc:HGNC:30093]
ENST00000335681.10	614.872	-2.63104	0.558993	-4.70674	2.51707e-06	0.000441319	TRUE	2	100820139	100996829	1	protein_coding	NPAS2	neuronal PAS domain protein 2 [Source:HGNC Symbol;Acc:HGNC:7895]
ENST00000474550.5	265.239	-1.8044	0.503006	-3.58723	0.00033421	0.0168558	TRUE	2	100820139	100996829	1	protein_coding	NPAS2	neuronal PAS domain protein 2 [Source:HGNC Symbol;Acc:HGNC:7895]
ENST00000495559.1	205.775	-2.45289	0.620109	-3.95558	7.63502e-05	0.00581914	TRUE	2	100820139	100996829	1	protein_coding	NPAS2	neuronal PAS domain protein 2 [Source:HGNC Symbol;Acc:HGNC:7895]
ENST00000589223.5	54.91	-9.05259	1.49157	-6.06919	1.28557e-09	8.20598e-07	TRUE	19	2100988	2164468	-1	protein_coding	AP3D1	adaptor related protein complex 3 subunit delta 1 [Source:HGNC Symbol;Acc:HGNC:568]
ENST00000519030.5	1189.6	-3.75327	1.08152	-3.47037	0.00051974	0.0226359	TRUE	8	108201216	108435333	-1	protein_coding	EIF3E	eukaryotic translation initiation factor 3 subunit E [Source:HGNC Symbol;Acc:HGNC:3277]
ENST00000482016.6	132.465	2.14162	0.488738	4.38194	1.17625e-05	0.00148443	TRUE	3	88051944	88149885	-1	protein_coding	CGGBP1	CGG triplet repeat binding protein 1 [Source:HGNC Symbol;Acc:HGNC:1888]
ENST00000323829.9	334.191	-2.14097	0.389276	-5.49988	3.80043e-08	1.46467e-05	TRUE	5	148923639	149063163	-1	protein_coding	SH3TC2	SH3 domain and tetratricopeptide repeats 2 [Source:HGNC Symbol;Acc:HGNC:29427]
ENST00000502274.1	171.777	-2.1276	0.445938	-4.77107	1.83246e-06	0.000346573	TRUE	5	148923639	149063163	-1	protein_coding	SH3TC2	SH3 domain and tetratricopeptide repeats 2 [Source:HGNC Symbol;Acc:HGNC:29427]
ENST00000312562.6	1044.37	-1.62975	0.375968	-4.3348	1.4589e-05	0.00171261	TRUE
ENST00000624234.3	649.293	1.11231	0.315479	3.52577	0.000422252	0.0198047	TRUE	22	37848868	37889407	1	protein_coding	EIF3L	eukaryotic translation initiation factor 3 subunit L [Source:HGNC Symbol;Acc:HGNC:18138]
ENST00000377728.7	336.643	-1.37622	0.351962	-3.91014	9.22418e-05	0.00676528	TRUE	1	6466092	6520061	-1	protein_coding	PLEKHG5	pleckstrin homology and RhoGEF domain containing G5 [Source:HGNC Symbol;Acc:HGNC:29105]
ENST00000535355.5	173.815	-1.75107	0.366142	-4.78249	1.73134e-06	0.000333626	TRUE	1	6466092	6520061	-1	protein_coding	PLEKHG5	pleckstrin homology and RhoGEF domain containing G5 [Source:HGNC Symbol;Acc:HGNC:29105]
ENST00000569380.5	56.7715	-2.86585	0.890336	-3.21884	0.00128712	0.0408559	TRUE	16	1776712	1793700	-1	protein_coding	SPSB3	splA/ryanodine receptor domain and SOCS box containing 3 [Source:HGNC Symbol;Acc:HGNC:30629]
ENST00000248566.3	3374.45	-1.06608	0.223956	-4.76022	1.93382e-06	0.000362388	TRUE	7	96481626	96709891	-1	protein_coding	SEM1	SEM1 26S proteasome complex subunit [Source:HGNC Symbol;Acc:HGNC:10845]
ENST00000567662.5	151.974	1.98674	0.38592	5.14807	2.63181e-07	7.17881e-05	TRUE	15	72159806	72197787	-1	protein_coding	GRAMD2A	GRAM domain containing 2A [Source:HGNC Symbol;Acc:HGNC:27287]
ENST00000569450.1	59.6375	1.78237	0.552214	3.22767	0.00124803	0.0401768	TRUE	15	72159806	72197787	-1	protein_coding	GRAMD2A	GRAM domain containing 2A [Source:HGNC Symbol;Acc:HGNC:27287]
ENST00000369047.9	59.335	-2.37613	0.404951	-5.86769	4.41912e-09	2.14917e-06	TRUE	1	150508062	150513789	1	protein_coding	ECM1	extracellular matrix protein 1 [Source:HGNC Symbol;Acc:HGNC:3153]
ENST00000441328.6	1531.77	-1.21058	0.281533	-4.29997	1.70824e-05	0.00192095	TRUE	7	30911694	30925517	1	protein_coding	AQP1	aquaporin 1 (Colton blood group) [Source:HGNC Symbol;Acc:HGNC:633]
ENST00000399006.6	220.448	1.05774	0.320159	3.30381	0.000953794	0.0334746	TRUE	20	11890723	11926609	1	protein_coding	BTBD3	BTB domain containing 3 [Source:HGNC Symbol;Acc:HGNC:15854]
ENST00000223122.3	471.331	1.08566	0.284714	3.81315	0.000137205	0.00904047	TRUE
ENST00000451605.1	82.7746	-3.14917	0.955878	-3.29453	0.000985863	0.034247	TRUE	20	35542021	35557634	1	protein_coding	ERGIC3	ERGIC and golgi 3 [Source:HGNC Symbol;Acc:HGNC:15927]
ENST00000490826.1	335.66	-1.04058	0.29549	-3.52153	0.000429072	0.0198735	TRUE	1	32775237	32818153	-1	protein_coding	YARS1	tyrosyl-tRNA synthetase 1 [Source:HGNC Symbol;Acc:HGNC:12840]
ENST00000556972.6	164.13	-1.30267	0.381884	-3.41117	0.000646836	0.0262148	TRUE	15	90966040	90995629	-1	protein_coding	PRC1	protein regulator of cytokinesis 1 [Source:HGNC Symbol;Acc:HGNC:9341]
ENST00000530188.1	274.191	-1.14014	0.322358	-3.53689	0.000404874	0.0191673	TRUE	11	65916810	65919062	-1	protein_coding	C11orf68	chromosome 11 open reading frame 68 [Source:HGNC Symbol;Acc:HGNC:28801]
ENST00000520911.5	70.1246	-1.75394	0.486536	-3.60494	0.000312219	0.0160155	TRUE	5	179911651	180072113	-1	protein_coding	RNF130	ring finger protein 130 [Source:HGNC Symbol;Acc:HGNC:18280]
ENST00000489896.1	77.769	1.16666	0.359941	3.24125	0.00119006	0.0389178	TRUE	2	38293954	38377285	-1	protein_coding	ATL2	atlastin GTPase 2 [Source:HGNC Symbol;Acc:HGNC:24047]
ENST00000534333.1	289.949	-1.56416	0.320487	-4.88056	1.05786e-06	0.000222761	TRUE	11	65919274	65921563	1	protein_coding	DRAP1	DR1 associated protein 1 [Source:HGNC Symbol;Acc:HGNC:3019]
ENST00000533093.5	790.551	-1.02055	0.284827	-3.58306	0.000339595	0.0170431	TRUE	8	143833583	143840973	-1	protein_coding	NRBP2	nuclear receptor binding protein 2 [Source:HGNC Symbol;Acc:HGNC:19339]
ENST00000442628.7	665.533	-1.19255	0.347422	-3.43258	0.00059787	0.0247961	TRUE	8	143833583	143840973	-1	protein_coding	NRBP2	nuclear receptor binding protein 2 [Source:HGNC Symbol;Acc:HGNC:19339]
ENST00000339624.9	192.975	-1.07817	0.255435	-4.22091	2.43319e-05	0.00246042	TRUE	15	43777087	43804427	1	protein_coding	SERF2	small EDRK-rich factor 2 [Source:HGNC Symbol;Acc:HGNC:10757]
ENST00000446697.5	287.444	-1.75685	0.225007	-7.80795	5.81238e-15	1.69605e-11	TRUE	CHR_HSCHR6_MHC_MANN_CTG1	30925624	30944801	1	protein_coding	DDR1	discoidin domain receptor tyrosine kinase 1 [Source:HGNC Symbol;Acc:HGNC:2730]
ENST00000367288.5	117.997	1.16168	0.35342	3.28696	0.00101276	0.0348554	TRUE	1	201896456	201946588	-1	protein_coding	LMOD1	leiomodin 1 [Source:HGNC Symbol;Acc:HGNC:6647]
ENST00000465351.5	704.822	-1.4473	0.272083	-5.31934	1.04146e-07	3.35005e-05	TRUE	7	134442356	134459284	-1	protein_coding	AKR1B1	aldo-keto reductase family 1 member B [Source:HGNC Symbol;Acc:HGNC:381]
ENST00000462784.1	87.9115	-1.39982	0.380311	-3.68072	0.000232577	0.0130512	TRUE	7	134442356	134459284	-1	protein_coding	AKR1B1	aldo-keto reductase family 1 member B [Source:HGNC Symbol;Acc:HGNC:381]
ENST00000537303.5	123.886	-1.57068	0.458933	-3.42247	0.000620548	0.025376	TRUE	19	15353385	15379798	-1	protein_coding	AKAP8	A-kinase anchoring protein 8 [Source:HGNC Symbol;Acc:HGNC:378]
ENST00000375058.5	520.111	-1.03612	0.330718	-3.13295	0.00173058	0.049682	TRUE	X	54807599	54816015	1	protein_coding	MAGED2	MAGE family member D2 [Source:HGNC Symbol;Acc:HGNC:16353]
ENST00000536981.5	540.851	-2.20226	0.488033	-4.51252	6.40618e-06	0.000930803	TRUE	11	62856102	62888875	1	protein_coding	SLC3A2	solute carrier family 3 member 2 [Source:HGNC Symbol;Acc:HGNC:11026]
ENST00000338825.5	3107.76	-1.18538	0.330389	-3.58783	0.000333438	0.0168376	TRUE	8	38030534	38060365	1	protein_coding	EIF4EBP1	eukaryotic translation initiation factor 4E binding protein 1 [Source:HGNC Symbol;Acc:HGNC:3288]
ENST00000376350.8	660.262	-1.09596	0.290527	-3.7723	0.00016175	0.0101503	TRUE	19	55181247	55209506	-1	protein_coding	PTPRH	protein tyrosine phosphatase receptor type H [Source:HGNC Symbol;Acc:HGNC:9672]
ENST00000323926.10	221.822	1.67926	0.415898	4.03767	5.39857e-05	0.00444642	TRUE	2	215360440	215436073	-1	protein_coding	FN1	fibronectin 1 [Source:HGNC Symbol;Acc:HGNC:3778]
ENST00000456923.5	233.344	1.45696	0.337466	4.31735	1.57912e-05	0.00181719	TRUE	2	215360440	215436073	-1	protein_coding	FN1	fibronectin 1 [Source:HGNC Symbol;Acc:HGNC:3778]
ENST00000471247.5	351.927	1.26558	0.371847	3.4035	0.000665278	0.026714	TRUE	3	157146508	157160760	-1	protein_coding	CCNL1	cyclin L1 [Source:HGNC Symbol;Acc:HGNC:20569]
ENST00000305366.8	3598.4	-1.03286	0.250055	-4.13054	3.61911e-05	0.00334498	TRUE	3	149369022	149377692	-1	protein_coding	TM4SF1	transmembrane 4 L six family member 1 [Source:HGNC Symbol;Acc:HGNC:11853]
ENST00000567615.1	174.717	-1.8315	0.379691	-4.82367	1.40943e-06	0.000287864	TRUE	16	1972053	1982929	1	protein_coding	TBL3	transducin beta like 3 [Source:HGNC Symbol;Acc:HGNC:11587]
ENST00000394718.4	593.406	1.2977	0.240004	5.40698	6.4098e-08	2.27698e-05	TRUE	14	64465499	64474503	1	protein_coding	AKAP5	A-kinase anchoring protein 5 [Source:HGNC Symbol;Acc:HGNC:375]
ENST00000481736.5	338.673	-1.07465	0.288371	-3.72661	0.00019407	0.0114569	TRUE	1	23795599	23800781	-1	protein_coding	GALE	UDP-galactose-4-epimerase [Source:HGNC Symbol;Acc:HGNC:4116]
ENST00000606738.3	505.894	-1.51803	0.294032	-5.1628	2.43284e-07	6.85423e-05	TRUE	1	47760528	47997385	-1	protein_coding	TRABD2B	TraB domain containing 2B [Source:HGNC Symbol;Acc:HGNC:44200]
ENST00000376020.6	62.9699	3.14416	0.442585	7.10408	1.2113e-12	2.15147e-09	TRUE	X	50591647	50814302	-1	protein_coding	SHROOM4	shroom family member 4 [Source:HGNC Symbol;Acc:HGNC:29215]
ENST00000416884.2	302.295	-1.54002	0.361431	-4.26089	2.03612e-05	0.00215491	TRUE	CHR_HSCHR6_MHC_DBB_CTG1	30733457	30734812	-1	protein_coding	IER3	immediate early response 3 [Source:HGNC Symbol;Acc:HGNC:5392]
ENST00000408974.8	426.92	1.05714	0.223724	4.72518	2.29913e-06	0.000415178	TRUE	19	10718079	10833488	1	protein_coding	DNM2	dynamin 2 [Source:HGNC Symbol;Acc:HGNC:2974]
ENST00000342648.9	280.651	-1.52825	0.403924	-3.78351	0.000154633	0.00987041	TRUE	17	74424851	74451653	1	protein_coding	GPRC5C	G protein-coupled receptor class C group 5 member C [Source:HGNC Symbol;Acc:HGNC:13309]
ENST00000319517.10	2532.71	1.08495	0.269375	4.02764	5.63385e-05	0.00459389	TRUE	1	81306147	81992436	1	protein_coding	ADGRL2	adhesion G protein-coupled receptor L2 [Source:HGNC Symbol;Acc:HGNC:18582]
ENST00000464775.5	99.7898	1.29712	0.384853	3.37044	0.000750482	0.028978	TRUE
ENST00000370717.6	857.648	1.39379	0.298222	4.67366	2.95874e-06	0.000493349	TRUE	1	81306147	81992436	1	protein_coding	ADGRL2	adhesion G protein-coupled receptor L2 [Source:HGNC Symbol;Acc:HGNC:18582]
ENST00000352480.9	1099.06	-1.24393	0.393284	-3.16294	0.00156184	0.0465725	TRUE
ENST00000372386.6	186.654	-2.55775	0.579845	-4.4111	1.02848e-05	0.00133383	TRUE	9	130444961	130501274	1	protein_coding	ASS1	argininosuccinate synthase 1 [Source:HGNC Symbol;Acc:HGNC:758]
ENST00000581955.1	168.391	-1.07685	0.298963	-3.60193	0.000315861	0.0161093	TRUE	17	17042545	17217679	1	protein_coding	MPRIP	myosin phosphatase Rho interacting protein [Source:HGNC Symbol;Acc:HGNC:30321]
ENST00000533429.1	66.8904	-1.60284	0.489196	-3.27648	0.00105109	0.0356637	TRUE	11	67350772	67356972	-1	protein_coding	POLD4	DNA polymerase delta 4, accessory subunit [Source:HGNC Symbol;Acc:HGNC:14106]
ENST00000543494.1	391.753	-1.16671	0.280527	-4.159	3.19648e-05	0.00307253	TRUE	11	67351572	67373584	-1	protein_coding	AP003419.1	novel protein
ENST00000372984.8	226.332	1.08271	0.256612	4.21924	2.45132e-05	0.00246653	TRUE	1	38991276	39006059	1	protein_coding	AKIRIN1	akirin 1 [Source:HGNC Symbol;Acc:HGNC:25744]
ENST00000547146.6	85.112	1.42551	0.411691	3.46258	0.000535031	0.023056	TRUE	7	87152361	87196337	1	protein_coding	DMTF1	cyclin D binding myb like transcription factor 1 [Source:HGNC Symbol;Acc:HGNC:14603]
ENST00000517392.5	73.1314	1.33137	0.351582	3.78681	0.000152596	0.00975561	TRUE	6	109095110	109163932	1	protein_coding	CEP57L1	centrosomal protein 57 like 1 [Source:HGNC Symbol;Acc:HGNC:21561]
ENST00000423325.6	133.687	-1.36508	0.355615	-3.83864	0.000123716	0.0083354	TRUE	6	35832966	35921342	-1	protein_coding	SRPK1	SRSF protein kinase 1 [Source:HGNC Symbol;Acc:HGNC:11305]
ENST00000526246.5	121.02	-1.84547	0.372653	-4.95225	7.33603e-07	0.000163766	TRUE	11	66330241	66336840	-1	protein_coding	RIN1	Ras and Rab interactor 1 [Source:HGNC Symbol;Acc:HGNC:18749]
ENST00000288937.6	1225.35	-1.17097	0.201163	-5.82101	5.84918e-09	2.7785e-06	TRUE
ENST00000548573.5	526.768	1.11827	0.244859	4.56699	4.94786e-06	0.000757041	TRUE	12	50085200	50100707	1	protein_coding	SMARCD1	SWI/SNF related, matrix associated, actin dependent regulator of chromatin, subfamily d, member 1 [Source:HGNC Symbol;Acc:HGNC:11106]
ENST00000482621.5	106.245	-1.25804	0.352154	-3.5724	0.000353727	0.0175796	TRUE	1	1385711	1399335	-1	protein_coding	CCNL2	cyclin L2 [Source:HGNC Symbol;Acc:HGNC:20570]
ENST00000369199.5	252.355	1.24591	0.319779	3.89617	9.77255e-05	0.00703725	TRUE	10	118004916	118046941	-1	protein_coding	RAB11FIP2	RAB11 family interacting protein 2 [Source:HGNC Symbol;Acc:HGNC:29152]
ENST00000643625.1	800.337	-2.13246	0.611108	-3.4895	0.000483924	0.0216137	TRUE	9	132891348	132946874	-1	protein_coding	TSC1	TSC complex subunit 1 [Source:HGNC Symbol;Acc:HGNC:12362]
ENST00000325617.10	484.113	-2.37448	0.652133	-3.6411	0.000271474	0.0146118	TRUE	4	140388453	140427661	-1	protein_coding	CLGN	calmegin [Source:HGNC Symbol;Acc:HGNC:2060]
ENST00000480263.1	812.398	-1.10536	0.258766	-4.27164	1.94042e-05	0.00211387	TRUE	6	43605316	43629264	-1	protein_coding	GTPBP2	GTP binding protein 2 [Source:HGNC Symbol;Acc:HGNC:4670]
ENST00000307114.11	550.535	-1.65551	0.432233	-3.83014	0.000128072	0.00853507	TRUE	6	43605316	43629264	-1	protein_coding	GTPBP2	GTP binding protein 2 [Source:HGNC Symbol;Acc:HGNC:4670]
ENST00000312990.10	132.813	-1.14164	0.36196	-3.15405	0.00161019	0.0476319	TRUE	12	57747727	57756013	-1	protein_coding	CDK4	cyclin dependent kinase 4 [Source:HGNC Symbol;Acc:HGNC:1773]
ENST00000456194.6	125.165	-1.88953	0.553503	-3.41377	0.000640695	0.0260176	TRUE	3	15560699	15601852	-1	protein_coding	HACL1	2-hydroxyacyl-CoA lyase 1 [Source:HGNC Symbol;Acc:HGNC:17856]
ENST00000493973.1	348.583	-1.32559	0.30598	-4.33227	1.47581e-05	0.00172256	TRUE	7	75899200	75986855	1	protein_coding	POR	cytochrome p450 oxidoreductase [Source:HGNC Symbol;Acc:HGNC:9208]
ENST00000254231.4	2173.92	1.06095	0.202668	5.2349	1.65075e-07	5.03258e-05	TRUE	1	26410817	26429728	1	protein_coding	LIN28A	lin-28 homolog A [Source:HGNC Symbol;Acc:HGNC:15986]
ENST00000262746.5	134.851	-1.58989	0.310802	-5.11546	3.12985e-07	8.24908e-05	TRUE	1	45511036	45523047	-1	protein_coding	PRDX1	peroxiredoxin 1 [Source:HGNC Symbol;Acc:HGNC:9352]
ENST00000323851.11	2472.7	1.10008	0.246232	4.46764	7.90873e-06	0.00108784	TRUE
ENST00000521438.1	223.512	1.08831	0.296822	3.66655	0.000245848	0.0136257	TRUE	8	133237171	133302022	-1	protein_coding	NDRG1	N-myc downstream regulated 1 [Source:HGNC Symbol;Acc:HGNC:7679]
ENST00000521414.5	420.298	1.25539	0.31341	4.00559	6.18625e-05	0.00494561	TRUE	8	133237171	133302022	-1	protein_coding	NDRG1	N-myc downstream regulated 1 [Source:HGNC Symbol;Acc:HGNC:7679]
ENST00000417784.5	88.7652	-2.56732	0.804935	-3.18948	0.00142531	0.0439429	TRUE	3	183829271	183884933	-1	protein_coding	PARL	presenilin associated rhomboid like [Source:HGNC Symbol;Acc:HGNC:18253]
ENST00000546406.1	168.443	-1.1948	0.277195	-4.31033	1.63012e-05	0.00185497	TRUE	12	50129289	50167533	-1	protein_coding	CERS5	ceramide synthase 5 [Source:HGNC Symbol;Acc:HGNC:23749]
ENST00000423059.9	308.812	1.36104	0.271007	5.02216	5.1094e-07	0.000122782	TRUE	7	11370365	11832198	-1	protein_coding	THSD7A	thrombospondin type 1 domain containing 7A [Source:HGNC Symbol;Acc:HGNC:22207]
ENST00000517539.5	2934.57	-1.52665	0.294587	-5.18235	2.19102e-07	6.39339e-05	TRUE	16	22479121	22536521	1	protein_coding	NPIPB5	nuclear pore complex interacting protein family member B5 [Source:HGNC Symbol;Acc:HGNC:37233]
ENST00000532105.1	105.864	-10.0043	1.43113	-6.99051	2.73891e-12	4.07273e-09	TRUE	1	154272589	154275875	1	protein_coding	HAX1	HCLS1 associated protein X-1 [Source:HGNC Symbol;Acc:HGNC:16915]
ENST00000486530.1	57.1734	1.44985	0.429279	3.37741	0.00073172	0.0284688	TRUE	3	149129638	149173732	1	protein_coding	HPS3	HPS3 biogenesis of lysosomal organelles complex 2 subunit 1 [Source:HGNC Symbol;Acc:HGNC:15597]
ENST00000320623.10	4208.91	-1.04128	0.262703	-3.96371	7.37926e-05	0.00564527	TRUE	16	69706996	69726668	-1	protein_coding	NQO1	NAD(P)H quinone dehydrogenase 1 [Source:HGNC Symbol;Acc:HGNC:2874]
ENST00000379046.6	1129.95	-1.40441	0.259674	-5.40835	6.36074e-08	2.27698e-05	TRUE	16	69706996	69726668	-1	protein_coding	NQO1	NAD(P)H quinone dehydrogenase 1 [Source:HGNC Symbol;Acc:HGNC:2874]
ENST00000564043.1	1782.4	-1.33979	0.264104	-5.07295	3.91693e-07	9.9388e-05	TRUE	16	69706996	69726668	-1	protein_coding	NQO1	NAD(P)H quinone dehydrogenase 1 [Source:HGNC Symbol;Acc:HGNC:2874]
ENST00000359847.3	74.6424	2.56824	0.474913	5.40781	6.37988e-08	2.27698e-05	TRUE	9	84668551	85027070	1	protein_coding	NTRK2	neurotrophic receptor tyrosine kinase 2 [Source:HGNC Symbol;Acc:HGNC:8032]
ENST00000332132.8	1044.26	-1.26842	0.392092	-3.23501	0.0012164	0.039407	TRUE	X	55143102	55161310	-1	protein_coding	FAM104B	family with sequence similarity 104 member B [Source:HGNC Symbol;Acc:HGNC:25085]
ENST00000359062.3	56.1127	1.84222	0.421714	4.36841	1.25157e-05	0.00154936	TRUE	12	20369245	20684381	1	protein_coding	PDE3A	phosphodiesterase 3A [Source:HGNC Symbol;Acc:HGNC:8778]
ENST00000370192.7	3566.76	1.01326	0.229606	4.41302	1.0194e-05	0.00133345	TRUE
ENST00000600006.5	97.5225	-1.03024	0.313228	-3.28913	0.00100499	0.0347342	TRUE	19	58551566	58555105	-1	protein_coding	CHMP2A	charged multivesicular body protein 2A [Source:HGNC Symbol;Acc:HGNC:30216]
ENST00000601220.5	281.421	-1.4756	0.394338	-3.74196	0.000182588	0.0109914	TRUE	19	58551566	58555105	-1	protein_coding	CHMP2A	charged multivesicular body protein 2A [Source:HGNC Symbol;Acc:HGNC:30216]
ENST00000312547.6	2708.02	-1.01365	0.185867	-5.45361	4.93573e-08	1.81653e-05	TRUE
ENST00000338380.2	548.202	-2.24379	0.586829	-3.82359	0.000131522	0.0087365	TRUE	20	45252239	45254564	-1	protein_coding	SLPI	secretory leukocyte peptidase inhibitor [Source:HGNC Symbol;Acc:HGNC:11092]
ENST00000470610.6	93.4408	1.64544	0.451273	3.64622	0.000266128	0.014438	TRUE	3	96814581	97752460	1	protein_coding	EPHA6	EPH receptor A6 [Source:HGNC Symbol;Acc:HGNC:19296]
ENST00000361548.8	274.596	-2.99511	0.646969	-4.62945	3.66643e-06	0.000599124	TRUE
ENST00000361589.8	132.591	2.22673	0.389434	5.71787	1.07865e-08	4.95911e-06	TRUE	3	173396284	174286644	1	protein_coding	NLGN1	neuroligin 1 [Source:HGNC Symbol;Acc:HGNC:14291]
ENST00000649012.1	137.357	-1.22834	0.364374	-3.37111	0.000748662	0.028935	TRUE	17	32444379	32483319	1	protein_coding	PSMD11	proteasome 26S subunit, non-ATPase 11 [Source:HGNC Symbol;Acc:HGNC:9556]
ENST00000439685.6	227.375	3.30526	0.776885	4.25451	2.0951e-05	0.00217707	TRUE	3	112596794	112649530	-1	protein_coding	CCDC80	coiled-coil domain containing 80 [Source:HGNC Symbol;Acc:HGNC:30649]
ENST00000228534.6	63.2809	-1.84817	0.448934	-4.11679	3.84187e-05	0.00351114	TRUE	12	56334174	56340410	1	protein_coding	IL23A	interleukin 23 subunit alpha [Source:HGNC Symbol;Acc:HGNC:15488]
ENST00000521766.5	280.273	-1.31993	0.33274	-3.96686	7.28248e-05	0.00558169	TRUE	14	102224500	102305190	-1	protein_coding	MOK	MOK protein kinase [Source:HGNC Symbol;Acc:HGNC:9833]
ENST00000646001.1	229.92	1.21044	0.292996	4.13126	3.60773e-05	0.00334498	TRUE
ENST00000426039.8	169	6.43343	1.71516	3.75091	0.000176193	0.010771	TRUE	14	64945814	64973226	-1	protein_coding	RAB15	RAB15, member RAS oncogene family [Source:HGNC Symbol;Acc:HGNC:20150]
ENST00000221847.6	333.439	-1.21954	0.244064	-4.99681	5.82865e-07	0.000136846	TRUE	19	4229523	4237528	1	protein_coding	EBI3	Epstein-Barr virus induced 3 [Source:HGNC Symbol;Acc:HGNC:3129]
ENST00000389614.6	471.423	-2.17372	0.431681	-5.03549	4.76621e-07	0.000116592	TRUE	14	64939152	64942905	-1	protein_coding	GPX2	glutathione peroxidase 2 [Source:HGNC Symbol;Acc:HGNC:4554]
ENST00000536055.5	283.159	-1.98287	0.594383	-3.33601	0.000849898	0.0313119	TRUE
ENST00000556807.1	70.1958	1.54731	0.411638	3.75892	0.000170649	0.0105787	TRUE	14	102139503	102224847	1	protein_coding	WDR20	WD repeat domain 20 [Source:HGNC Symbol;Acc:HGNC:19667]
ENST00000388835.4	18680.7	-1.25893	0.317285	-3.9678	7.25377e-05	0.00557013	TRUE	12	52948871	52952906	1	protein_coding	KRT18	keratin 18 [Source:HGNC Symbol;Acc:HGNC:6430]
ENST00000552551.5	983.75	-1.02072	0.296043	-3.44786	0.000565046	0.0239308	TRUE	12	52897187	52949954	-1	protein_coding	KRT8	keratin 8 [Source:HGNC Symbol;Acc:HGNC:6446]
ENST00000293308.11	6627.96	-1.00452	0.283281	-3.54601	0.000391118	0.0186658	TRUE	12	52897187	52949954	-1	protein_coding	KRT8	keratin 8 [Source:HGNC Symbol;Acc:HGNC:6446]
ENST00000644068.1	172.378	-1.33044	0.387804	-3.4307	0.000602034	0.0248695	TRUE	X	48801377	48824982	1	protein_coding	HDAC6	histone deacetylase 6 [Source:HGNC Symbol;Acc:HGNC:14064]
ENST00000382333.1	273.134	-2.80248	0.361351	-7.75555	8.79583e-15	2.24579e-11	TRUE
ENST00000332536.9	850.334	-1.1259	0.276111	-4.07771	4.54811e-05	0.00393363	TRUE	22	38084900	38110684	-1	protein_coding	BAIAP2L2	BAR/IMD domain containing adaptor protein 2 like 2 [Source:HGNC Symbol;Acc:HGNC:26203]
ENST00000254043.8	206.849	-2.15394	0.342477	-6.28928	3.18942e-10	2.77222e-07	TRUE	17	41513745	41522529	-1	protein_coding	KRT15	keratin 15 [Source:HGNC Symbol;Acc:HGNC:6421]
ENST00000393974.7	312.398	-1.76492	0.281123	-6.27813	3.42679e-10	2.91649e-07	TRUE	17	41513745	41522529	-1	protein_coding	KRT15	keratin 15 [Source:HGNC Symbol;Acc:HGNC:6421]
ENST00000474031.5	141.844	-1.55863	0.41955	-3.71501	0.000203199	0.0118081	TRUE	17	41513745	41522529	-1	protein_coding	KRT15	keratin 15 [Source:HGNC Symbol;Acc:HGNC:6421]
ENST00000627576.2	109.74	1.46397	0.401111	3.6498	0.000262449	0.0142764	TRUE	11	67435510	67443821	-1	protein_coding	CORO1B	coronin 1B [Source:HGNC Symbol;Acc:HGNC:2253]
ENST00000638295.1	741.565	1.53968	0.405789	3.79428	0.00014807	0.00957113	TRUE	4	76158737	76234536	-1	protein_coding	SCARB2	scavenger receptor class B member 2 [Source:HGNC Symbol;Acc:HGNC:1665]
ENST00000463817.5	222.605	3.92696	0.708373	5.54364	2.96246e-08	1.17498e-05	TRUE	1	26472440	26476642	1	protein_coding	HMGN2	high mobility group nucleosomal binding domain 2 [Source:HGNC Symbol;Acc:HGNC:4986]
ENST00000284273.6	1094.34	-1.103	0.290578	-3.79588	0.000147123	0.00954889	TRUE	11	122655722	122814473	1	protein_coding	UBASH3B	ubiquitin associated and SH3 domain containing B [Source:HGNC Symbol;Acc:HGNC:29884]
ENST00000360115.8	395.159	-1.17757	0.310824	-3.78856	0.000151522	0.00970213	TRUE	1	39081316	39487177	1	protein_coding	MACF1	microtubule actin crosslinking factor 1 [Source:HGNC Symbol;Acc:HGNC:13664]
ENST00000287468.5	289.909	-1.51564	0.388546	-3.90081	9.58723e-05	0.00693199	TRUE	16	30658431	30670810	1	protein_coding	FBRS	fibrosin [Source:HGNC Symbol;Acc:HGNC:20442]
ENST00000338483.7	406.78	-1.07814	0.320807	-3.3607	0.000777454	0.0297105	TRUE	22	38200767	38216507	1	protein_coding	MAFF	MAF bZIP transcription factor F [Source:HGNC Symbol;Acc:HGNC:6780]
ENST00000393158.7	623.433	1.46554	0.347337	4.21937	2.44985e-05	0.00246653	TRUE	11	103907189	104164379	-1	protein_coding	PDGFD	platelet derived growth factor D [Source:HGNC Symbol;Acc:HGNC:30620]
ENST00000360807.8	599.214	-2.78603	0.591764	-4.70801	2.50142e-06	0.000440465	TRUE	20	17613678	17682295	-1	protein_coding	RRBP1	ribosome binding protein 1 [Source:HGNC Symbol;Acc:HGNC:10448]
ENST00000373362.3	85.5762	-1.67336	0.3783	-4.42337	9.7173e-06	0.0012847	TRUE	1	34781214	34786369	1	protein_coding	GJB3	gap junction protein beta 3 [Source:HGNC Symbol;Acc:HGNC:4285]
ENST00000265087.8	1310.55	-1.21838	0.377757	-3.22531	0.00125836	0.0403039	TRUE	5	173314713	173329503	-1	protein_coding	STC2	stanniocalcin 2 [Source:HGNC Symbol;Acc:HGNC:11374]
ENST00000473511.5	128.639	-1.25298	0.378333	-3.31186	0.000926791	0.0328997	TRUE	1	1615415	1630610	1	protein_coding	MIB2	mindbomb E3 ubiquitin protein ligase 2 [Source:HGNC Symbol;Acc:HGNC:30577]
ENST00000341757.9	1059.22	1.31669	0.417165	3.15628	0.00159794	0.0473037	TRUE	7	12570577	12660182	1	protein_coding	SCIN	scinderin [Source:HGNC Symbol;Acc:HGNC:21695]
ENST00000361193.8	353.152	-1.10171	0.31136	-3.53837	0.000402601	0.0191467	TRUE	17	80219699	80253500	1	protein_coding	SLC26A11	solute carrier family 26 member 11 [Source:HGNC Symbol;Acc:HGNC:14471]
ENST00000620139.4	233.002	1.33818	0.352266	3.79877	0.000145419	0.00948984	TRUE	2	215942584	216034096	-1	protein_coding	MREG	melanoregulin [Source:HGNC Symbol;Acc:HGNC:25478]
ENST00000230256.8	208.883	-2.2506	0.700375	-3.21343	0.00131162	0.0413442	TRUE	6	167271169	167316014	1	protein_coding	UNC93A	unc-93 homolog A [Source:HGNC Symbol;Acc:HGNC:12570]
ENST00000339093.7	194.056	-1.23775	0.291254	-4.24971	2.14047e-05	0.00221373	TRUE	19	49555468	49590262	-1	protein_coding	NOSIP	nitric oxide synthase interacting protein [Source:HGNC Symbol;Acc:HGNC:17946]
ENST00000401547.6	204.048	1.09789	0.217747	5.04205	4.60573e-07	0.000114032	TRUE	11	68154863	68213828	-1	protein_coding	KMT5B	lysine methyltransferase 5B [Source:HGNC Symbol;Acc:HGNC:24283]
ENST00000405515.5	152.027	-1.10836	0.342022	-3.24062	0.00119272	0.0389178	TRUE	11	68154863	68213828	-1	protein_coding	KMT5B	lysine methyltransferase 5B [Source:HGNC Symbol;Acc:HGNC:24283]
ENST00000606369.5	86.3438	-9.7093	2.55935	-3.79366	0.000148441	0.00957998	TRUE	16	71845996	71931199	1	protein_coding	IST1	IST1 factor associated with ESCRT-III [Source:HGNC Symbol;Acc:HGNC:28977]
ENST00000477024.5	178.347	1.05837	0.313746	3.37333	0.000742648	0.0287843	TRUE	3	54122547	55074557	1	protein_coding	CACNA2D3	calcium voltage-gated channel auxiliary subunit alpha2delta 3 [Source:HGNC Symbol;Acc:HGNC:15460]
ENST00000410023.6	966.319	1.07052	0.248986	4.29953	1.71157e-05	0.00192095	TRUE	2	102064544	102179874	1	protein_coding	IL1R1	interleukin 1 receptor type 1 [Source:HGNC Symbol;Acc:HGNC:5993]
ENST00000339598.7	231.789	-2.86935	0.823355	-3.48494	0.000492241	0.0218339	TRUE	2	26457203	26558756	-1	protein_coding	OTOF	otoferlin [Source:HGNC Symbol;Acc:HGNC:8515]
ENST00000227451.4	552.422	1.00542	0.263344	3.81791	0.00013459	0.00889685	TRUE	11	59171430	59208588	1	protein_coding	DTX4	deltex E3 ubiquitin ligase 4 [Source:HGNC Symbol;Acc:HGNC:29151]
ENST00000374611.9	146.198	1.33975	0.375531	3.56762	0.000360236	0.0177489	TRUE	17	82458180	82490537	1	protein_coding	NARF	nuclear prelamin A recognition factor [Source:HGNC Symbol;Acc:HGNC:29916]
ENST00000529163.5	1172.46	-2.66265	0.535592	-4.97141	6.64694e-07	0.000151699	TRUE	8	144789765	144792587	-1	protein_coding	RPL8	ribosomal protein L8 [Source:HGNC Symbol;Acc:HGNC:10368]
ENST00000598925.5	96.4498	-1.27038	0.388892	-3.26666	0.00108824	0.0366804	TRUE	2	216498825	216579180	1	protein_coding	RPL37A	ribosomal protein L37a [Source:HGNC Symbol;Acc:HGNC:10348]
ENST00000624436.1	286.212	-1.37418	0.336012	-4.08967	4.31994e-05	0.0037709	TRUE	2	216498825	216579180	1	protein_coding	RPL37A	ribosomal protein L37a [Source:HGNC Symbol;Acc:HGNC:10348]
ENST00000602540.5	1118.8	-1.38123	0.366087	-3.77296	0.000161325	0.0101391	TRUE	12	76025447	76033932	-1	protein_coding	PHLDA1	pleckstrin homology like domain family A member 1 [Source:HGNC Symbol;Acc:HGNC:8933]
ENST00000487284.2	156.162	-2.44622	0.427839	-5.7176	1.08039e-08	4.95911e-06	TRUE	7	101815904	102283958	1	protein_coding	CUX1	cut like homeobox 1 [Source:HGNC Symbol;Acc:HGNC:2557]
ENST00000366788.8	742.941	2.44771	0.291074	8.40925	4.12627e-17	1.87296e-13	TRUE	1	226548764	226609230	1	protein_coding	STUM	stum, mechanosensory transduction mediator homolog [Source:HGNC Symbol;Acc:HGNC:30491]
ENST00000490230.1	114.835	1.16239	0.292949	3.96789	7.25108e-05	0.00557013	TRUE	1	154944076	154956123	-1	protein_coding	PBXIP1	PBX homeobox interacting protein 1 [Source:HGNC Symbol;Acc:HGNC:21199]
ENST00000369756.3	1240.6	1.58476	0.384061	4.12632	3.6862e-05	0.00339929	TRUE	6	81491439	81752774	-1	protein_coding	TENT5A	terminal nucleotidyltransferase 5A [Source:HGNC Symbol;Acc:HGNC:18345]
ENST00000372764.4	2405.37	-2.62025	0.257075	-10.1926	2.14066e-24	4.37252e-20	TRUE	10	73909177	73917496	1	protein_coding	PLAU	plasminogen activator, urokinase [Source:HGNC Symbol;Acc:HGNC:9052]
ENST00000446342.5	58.1993	-4.20498	1.24698	-3.37214	0.000745876	0.0288565	TRUE	10	73909177	73917496	1	protein_coding	PLAU	plasminogen activator, urokinase [Source:HGNC Symbol;Acc:HGNC:9052]
ENST00000515059.5	984.247	1.1936	0.342407	3.48593	0.000490435	0.0218011	TRUE
ENST00000256951.10	628.703	-1.73896	0.360683	-4.82129	1.42632e-06	0.000288455	TRUE	12	13196723	13219941	1	protein_coding	EMP1	epithelial membrane protein 1 [Source:HGNC Symbol;Acc:HGNC:3333]
ENST00000394730.7	188.825	1.28249	0.289172	4.43503	9.2061e-06	0.00122904	TRUE	4	105708778	105847725	1	protein_coding	GSTCD	glutathione S-transferase C-terminal domain containing [Source:HGNC Symbol;Acc:HGNC:25806]
ENST00000469849.1	79.1597	-1.61762	0.448255	-3.60871	0.000307727	0.0158528	TRUE	2	74455087	74457944	1	protein_coding	INO80B	INO80 complex subunit B [Source:HGNC Symbol;Acc:HGNC:13324]
ENST00000261978.9	1024.3	-1.55437	0.230721	-6.737	1.61685e-11	1.83476e-08	TRUE	14	74498183	74612378	-1	protein_coding	LTBP2	latent transforming growth factor beta binding protein 2 [Source:HGNC Symbol;Acc:HGNC:6715]
ENST00000495165.5	550.79	-1.02796	0.303294	-3.38931	0.000700676	0.0278444	TRUE	1	177923956	177984303	-1	protein_coding	SEC16B	SEC16 homolog B, endoplasmic reticulum export factor [Source:HGNC Symbol;Acc:HGNC:30301]
ENST00000473460.1	122.54	-1.58982	0.502517	-3.16372	0.00155767	0.0465161	TRUE	20	25407673	25452628	1	protein_coding	GINS1	GINS complex subunit 1 [Source:HGNC Symbol;Acc:HGNC:28980]
ENST00000569653.1	73.7605	-1.9342	0.530091	-3.64882	0.000263452	0.0143119	TRUE	16	27459555	27549913	-1	protein_coding	GTF3C1	general transcription factor IIIC subunit 1 [Source:HGNC Symbol;Acc:HGNC:4664]
ENST00000456150.5	140.596	1.06423	0.319841	3.32735	0.000876754	0.031947	TRUE	3	47562238	47580792	-1	protein_coding	CSPG5	chondroitin sulfate proteoglycan 5 [Source:HGNC Symbol;Acc:HGNC:2467]
ENST00000392882.7	1585.11	-1.46472	0.422673	-3.46537	0.000529511	0.0228664	TRUE	14	100333790	100376805	-1	protein_coding	WARS1	tryptophanyl-tRNA synthetase 1 [Source:HGNC Symbol;Acc:HGNC:12729]
ENST00000308360.8	1119.34	1.2953	0.287039	4.51263	6.40293e-06	0.000930803	TRUE	17	28553383	28571794	-1	protein_coding	PIGS	phosphatidylinositol glycan anchor biosynthesis class S [Source:HGNC Symbol;Acc:HGNC:14937]
ENST00000381086.9	4732.91	1.2269	0.376241	3.26094	0.00111045	0.0372965	TRUE	7	45912245	45921874	-1	protein_coding	IGFBP3	insulin like growth factor binding protein 3 [Source:HGNC Symbol;Acc:HGNC:5472]
ENST00000275521.10	1327.96	2.12964	0.23618	9.01702	1.93273e-19	1.57912e-15	TRUE	7	45912245	45921874	-1	protein_coding	IGFBP3	insulin like growth factor binding protein 3 [Source:HGNC Symbol;Acc:HGNC:5472]
ENST00000525566.6	955.44	-1.41475	0.290079	-4.87712	1.07646e-06	0.000225516	TRUE	12	104215779	104350307	1	protein_coding	TXNRD1	thioredoxin reductase 1 [Source:HGNC Symbol;Acc:HGNC:12437]
ENST00000526390.5	1642.76	-1.00797	0.29071	-3.46726	0.000525792	0.022778	TRUE	12	104215779	104350307	1	protein_coding	TXNRD1	thioredoxin reductase 1 [Source:HGNC Symbol;Acc:HGNC:12437]
ENST00000388854.7	140.562	-1.27114	0.284454	-4.46871	7.86921e-06	0.00108606	TRUE	12	104215779	104350307	1	protein_coding	TXNRD1	thioredoxin reductase 1 [Source:HGNC Symbol;Acc:HGNC:12437]
ENST00000509972.1	519.287	1.12795	0.30551	3.69201	0.000222489	0.0126943	TRUE	4	77157207	77433388	1	protein_coding	CCNG2	cyclin G2 [Source:HGNC Symbol;Acc:HGNC:1593]
ENST00000265138.4	1750.31	1.23163	0.159299	7.73159	1.06208e-14	2.55224e-11	TRUE	5	91368631	91383317	-1	protein_coding	ARRDC3	arrestin domain containing 3 [Source:HGNC Symbol;Acc:HGNC:29263]
ENST00000261226.9	1090.83	1.32754	0.387069	3.42973	0.000604175	0.0249311	TRUE	12	94567122	94650557	-1	protein_coding	TMCC3	transmembrane and coiled-coil domain family 3 [Source:HGNC Symbol;Acc:HGNC:29199]
ENST00000649922.1	517.869	1.62093	0.173592	9.33755	9.85883e-21	1.34251e-16	TRUE	7	79768028	80226181	1	protein_coding	GNAI1	G protein subunit alpha i1 [Source:HGNC Symbol;Acc:HGNC:4384]
ENST00000642417.1	949.904	-1.2277	0.239295	-5.13048	2.88997e-07	7.76718e-05	TRUE	14	92044496	92106621	-1	protein_coding	ATXN3	ataxin 3 [Source:HGNC Symbol;Acc:HGNC:7106]
ENST00000536178.3	392.538	-1.12709	0.35575	-3.1682	0.00153387	0.0460072	TRUE	7	102285091	102321711	1	protein_coding	SH2B2	SH2B adaptor protein 2 [Source:HGNC Symbol;Acc:HGNC:17381]
ENST00000449880.6	390.828	-1.42612	0.386614	-3.68873	0.000225373	0.0127891	TRUE	17	75721328	75757818	1	protein_coding	ITGB4	integrin subunit beta 4 [Source:HGNC Symbol;Acc:HGNC:6158]
ENST00000620793.2	185.623	1.07944	0.31459	3.43125	0.000600796	0.0248695	TRUE	2	96112876	96116571	-1	protein_coding	ADRA2B	adrenoceptor alpha 2B [Source:HGNC Symbol;Acc:HGNC:282]
ENST00000557942.5	113.8	-10.1058	1.43405	-7.04701	1.82803e-12	2.87225e-09	TRUE	15	99565417	99716466	1	protein_coding	MEF2A	myocyte enhancer factor 2A [Source:HGNC Symbol;Acc:HGNC:6993]
ENST00000645523.1	152.748	-2.03286	0.605225	-3.35886	0.000782658	0.0297702	TRUE
ENST00000369704.8	140.106	-1.4239	0.362804	-3.9247	8.68388e-05	0.00646182	TRUE	10	104353833	104455102	1	protein_coding	CFAP58	cilia and flagella associated protein 58 [Source:HGNC Symbol;Acc:HGNC:26676]
ENST00000610318.4	162.942	1.50583	0.334604	4.50034	6.78455e-06	0.000962369	TRUE	4	95162504	95549206	-1	protein_coding	UNC5C	unc-5 netrin receptor C [Source:HGNC Symbol;Acc:HGNC:12569]
ENST00000636864.1	261.707	-1.43673	0.411862	-3.48837	0.000485982	0.021674	TRUE	3	177019340	177228000	-1	protein_coding	TBL1XR1	TBL1X receptor 1 [Source:HGNC Symbol;Acc:HGNC:29529]
ENST00000369787.7	2340.17	-1.28564	0.184909	-6.95284	3.58005e-12	4.9283e-09	TRUE	1	110211343	110283100	1	protein_coding	KCNC4	potassium voltage-gated channel subfamily C member 4 [Source:HGNC Symbol;Acc:HGNC:6236]
ENST00000302625.5	139.988	-2.9087	0.6307	-4.61186	3.9908e-06	0.000634367	TRUE
ENST00000262741.10	843.665	1.30603	0.176178	7.41311	1.23368e-13	2.65254e-10	TRUE	1	46040140	46133036	-1	protein_coding	PIK3R3	phosphoinositide-3-kinase regulatory subunit 3 [Source:HGNC Symbol;Acc:HGNC:8981]
ENST00000536996.5	95.2889	1.41118	0.373054	3.78278	0.000155086	0.00988386	TRUE	12	120762510	120904358	-1	protein_coding	SPPL3	signal peptide peptidase like 3 [Source:HGNC Symbol;Acc:HGNC:30424]
ENST00000367236.8	85.5431	-2.11668	0.634958	-3.33358	0.000857367	0.0315258	TRUE	1	203090654	203167405	1	protein_coding	ADORA1	adenosine A1 receptor [Source:HGNC Symbol;Acc:HGNC:262]
ENST00000487799.5	278.158	1.37119	0.363711	3.77001	0.00016324	0.0102124	TRUE	3	150546678	150586016	1	protein_coding	EIF2A	eukaryotic translation initiation factor 2A [Source:HGNC Symbol;Acc:HGNC:3254]
ENST00000515506.6	199.019	1.43952	0.42161	3.41433	0.000639391	0.0260176	TRUE	4	77713387	77819615	-1	protein_coding	CNOT6L	CCR4-NOT transcription complex subunit 6 like [Source:HGNC Symbol;Acc:HGNC:18042]
ENST00000382381.7	491.856	-1.16739	0.306802	-3.80502	0.000141796	0.00929797	TRUE	16	2275881	2340746	-1	protein_coding	ABCA3	ATP binding cassette subfamily A member 3 [Source:HGNC Symbol;Acc:HGNC:33]
ENST00000299155.9	165.186	-1.01161	0.296868	-3.40762	0.000655318	0.026506	TRUE
ENST00000558590.1	438.501	-1.13111	0.213229	-5.30466	1.12883e-07	3.57481e-05	TRUE	14	102922663	102933596	1	protein_coding	AMN	amnion associated transmembrane protein [Source:HGNC Symbol;Acc:HGNC:14604]
ENST00000377751.9	61.5313	-5.35622	1.31021	-4.08807	4.34975e-05	0.00378883	TRUE	5	151100706	151157785	-1	protein_coding	ANXA6	annexin A6 [Source:HGNC Symbol;Acc:HGNC:544]
ENST00000297261.7	345.541	-1.42194	0.239318	-5.94165	2.82169e-09	1.57906e-06	TRUE	7	155799980	155812463	-1	protein_coding	SHH	sonic hedgehog signaling molecule [Source:HGNC Symbol;Acc:HGNC:10848]
ENST00000469090.5	60.5644	-1.50838	0.476369	-3.16642	0.00154329	0.0461879	TRUE	17	29614756	29622907	-1	protein_coding	CORO6	coronin 6 [Source:HGNC Symbol;Acc:HGNC:21356]
ENST00000370857.7	57.2685	3.25798	1.01629	3.20577	0.001347	0.0421991	TRUE	X	132369317	132489968	-1	protein_coding	MBNL3	muscleblind like splicing regulator 3 [Source:HGNC Symbol;Acc:HGNC:20564]
ENST00000394311.6	105.136	1.84947	0.567344	3.25988	0.0011146	0.0373227	TRUE	X	132369317	132489968	-1	protein_coding	MBNL3	muscleblind like splicing regulator 3 [Source:HGNC Symbol;Acc:HGNC:20564]
ENST00000379727.8	297.653	-1.20067	0.3637	-3.30126	0.000962529	0.0336747	TRUE	15	74719542	74725536	-1	protein_coding	CYP1A1	cytochrome P450 family 1 subfamily A member 1 [Source:HGNC Symbol;Acc:HGNC:2595]
ENST00000329582.9	54.6742	-3.09823	0.923049	-3.35652	0.000789302	0.0298346	TRUE	3	136946230	137011085	1	protein_coding	IL20RB	interleukin 20 receptor subunit beta [Source:HGNC Symbol;Acc:HGNC:6004]
ENST00000371997.3	156.838	1.3942	0.373569	3.73212	0.000189879	0.011324	TRUE	20	47501887	47656877	1	protein_coding	NCOA3	nuclear receptor coactivator 3 [Source:HGNC Symbol;Acc:HGNC:7670]
ENST00000637938.1	180.303	1.16048	0.350119	3.31453	0.000917988	0.0328674	TRUE	5	92151	189972	1	protein_coding	PLEKHG4B	pleckstrin homology and RhoGEF domain containing G4B [Source:HGNC Symbol;Acc:HGNC:29399]
ENST00000296474.8	1444.2	-1.21837	0.285759	-4.26361	2.01148e-05	0.00215257	TRUE	3	49887002	49903873	-1	protein_coding	MST1R	macrophage stimulating 1 receptor [Source:HGNC Symbol;Acc:HGNC:7381]
ENST00000463789.1	238.575	-1.3284	0.247686	-5.36322	8.17505e-08	2.73743e-05	TRUE	3	49887002	49903873	-1	protein_coding	MST1R	macrophage stimulating 1 receptor [Source:HGNC Symbol;Acc:HGNC:7381]
ENST00000467110.1	99.4723	-1.22031	0.336978	-3.62133	0.000293093	0.0152826	TRUE	3	49887002	49903873	-1	protein_coding	MST1R	macrophage stimulating 1 receptor [Source:HGNC Symbol;Acc:HGNC:7381]
ENST00000621387.4	55.5192	4.78196	0.993187	4.81476	1.47378e-06	0.000293693	TRUE	3	49887002	49903873	-1	protein_coding	MST1R	macrophage stimulating 1 receptor [Source:HGNC Symbol;Acc:HGNC:7381]
ENST00000612032.4	358.536	-1.45412	0.357009	-4.07305	4.64013e-05	0.0039907	TRUE	3	49887002	49903873	-1	protein_coding	MST1R	macrophage stimulating 1 receptor [Source:HGNC Symbol;Acc:HGNC:7381]
ENST00000335659.7	235.297	1.25304	0.347508	3.60579	0.000311201	0.0159914	TRUE	8	100509752	100559784	-1	protein_coding	ANKRD46	ankyrin repeat domain 46 [Source:HGNC Symbol;Acc:HGNC:27229]
ENST00000399759.7	279.655	-1.04247	0.292278	-3.56672	0.000361478	0.0177489	TRUE	17	3565444	3609411	-1	protein_coding	TRPV1	transient receptor potential cation channel subfamily V member 1 [Source:HGNC Symbol;Acc:HGNC:12716]
ENST00000375471.5	464.455	-2.25252	0.26073	-8.63928	5.65684e-18	2.88867e-14	TRUE	1	17205128	17246007	1	protein_coding	PADI1	peptidyl arginine deiminase 1 [Source:HGNC Symbol;Acc:HGNC:18367]
ENST00000460293.1	177.287	-2.19167	0.332396	-6.59355	4.29446e-11	4.43385e-08	TRUE	1	17205128	17246007	1	protein_coding	PADI1	peptidyl arginine deiminase 1 [Source:HGNC Symbol;Acc:HGNC:18367]
ENST00000371697.3	458.082	-2.23196	0.378856	-5.89132	3.83133e-09	2.00664e-06	TRUE	10	90912096	90921276	-1	protein_coding	ANKRD1	ankyrin repeat domain 1 [Source:HGNC Symbol;Acc:HGNC:15819]
ENST00000279249.3	699.223	-1.67604	0.42834	-3.91287	9.12074e-05	0.00670145	TRUE	11	65314866	65322417	1	protein_coding	CDC42EP2	CDC42 effector protein 2 [Source:HGNC Symbol;Acc:HGNC:16263]
ENST00000621973.1	216.516	-11.0361	2.58049	-4.27674	1.89646e-05	0.00208081	TRUE	2	15591178	15631111	1	protein_coding	DDX1	DEAD-box helicase 1 [Source:HGNC Symbol;Acc:HGNC:2734]
ENST00000576209.5	1121.73	-1.0642	0.290018	-3.66943	0.000243093	0.013493	TRUE	17	81509971	81523847	-1	protein_coding	ACTG1	actin gamma 1 [Source:HGNC Symbol;Acc:HGNC:144]
ENST00000513665.1	225.408	-1.65038	0.352548	-4.68131	2.85054e-06	0.00047922	TRUE	5	149271859	149343637	1	protein_coding	AFAP1L1	actin filament associated protein 1 like 1 [Source:HGNC Symbol;Acc:HGNC:26714]
ENST00000652630.1	349.644	-1.54121	0.424129	-3.63383	0.000279246	0.0148152	TRUE	19	33373685	33382686	1	protein_coding	CEBPG	CCAAT enhancer binding protein gamma [Source:HGNC Symbol;Acc:HGNC:1837]
ENST00000584364.5	433.385	-12.041	2.67311	-4.50449	6.6533e-06	0.000950351	TRUE	18	49488453	49492523	-1	protein_coding	RPL17	ribosomal protein L17 [Source:HGNC Symbol;Acc:HGNC:10307]
ENST00000355852.6	526.367	-1.18749	0.265971	-4.46474	8.0167e-06	0.00109899	TRUE	3	51957454	51974016	-1	protein_coding	PCBP4	poly(rC) binding protein 4 [Source:HGNC Symbol;Acc:HGNC:8652]
ENST00000257408.5	318.081	1.10009	0.294898	3.73039	0.000191181	0.0113716	TRUE	4	39406930	39451533	1	protein_coding	KLB	klotho beta [Source:HGNC Symbol;Acc:HGNC:15527]
ENST00000542878.5	151.431	2.92554	0.65719	4.45158	8.52404e-06	0.00115306	TRUE	15	88898683	88913381	-1	protein_coding	MFGE8	milk fat globule-EGF factor 8 protein [Source:HGNC Symbol;Acc:HGNC:7036]
ENST00000326577.8	1817.53	-1.79634	0.293865	-6.11281	9.78912e-10	6.66508e-07	TRUE
ENST00000341627.5	418.04	-1.45622	0.353778	-4.11621	3.85155e-05	0.00351213	TRUE	16	3018445	3022383	1	protein_coding	TNFRSF12A	TNF receptor superfamily member 12A [Source:HGNC Symbol;Acc:HGNC:18152]
ENST00000497209.5	2798.99	-1.60281	0.257012	-6.23634	4.47926e-10	3.65974e-07	TRUE	20	62642503	62685785	1	protein_coding	SLCO4A1	solute carrier organic anion transporter family member 4A1 [Source:HGNC Symbol;Acc:HGNC:10953]
ENST00000470412.5	1139.25	-1.44339	0.234508	-6.15498	7.50878e-10	5.28877e-07	TRUE	20	62642503	62685785	1	protein_coding	SLCO4A1	solute carrier organic anion transporter family member 4A1 [Source:HGNC Symbol;Acc:HGNC:10953]
ENST00000495889.5	147.708	-1.56725	0.339401	-4.6177	3.88023e-06	0.000621628	TRUE	20	62642503	62685785	1	protein_coding	SLCO4A1	solute carrier organic anion transporter family member 4A1 [Source:HGNC Symbol;Acc:HGNC:10953]
ENST00000451793.1	879.898	-1.85213	0.311936	-5.93753	2.89341e-09	1.59732e-06	TRUE	20	62642503	62685785	1	protein_coding	SLCO4A1	solute carrier organic anion transporter family member 4A1 [Source:HGNC Symbol;Acc:HGNC:10953]
ENST00000217159.6	3241.11	-1.163	0.327619	-3.54984	0.000385466	0.0185478	TRUE	20	62642503	62685785	1	protein_coding	SLCO4A1	solute carrier organic anion transporter family member 4A1 [Source:HGNC Symbol;Acc:HGNC:10953]
ENST00000586016.5	826.537	-1.24139	0.254331	-4.88099	1.05553e-06	0.000222761	TRUE	17	44319625	44324870	-1	protein_coding	SLC25A39	solute carrier family 25 member 39 [Source:HGNC Symbol;Acc:HGNC:24279]
ENST00000437495.1	171.601	-1.13723	0.33938	-3.35089	0.00080551	0.0301668	TRUE	5	140401908	140549569	1	protein_coding	ANKHD1-EIF4EBP3	ANKHD1-EIF4EBP3 readthrough [Source:HGNC Symbol;Acc:HGNC:33530]
ENST00000373820.5	129.595	1.61375	0.402996	4.00438	6.21797e-05	0.00496126	TRUE	10	60026298	60733490	-1	protein_coding	ANK3	ankyrin 3 [Source:HGNC Symbol;Acc:HGNC:494]
ENST00000636358.2	681.687	-1.03975	0.282552	-3.67985	0.000233367	0.0130775	TRUE	3	51983340	51989197	1	protein_coding	ACY1	aminoacylase 1 [Source:HGNC Symbol;Acc:HGNC:177]
ENST00000404801.2	113.635	1.03139	0.285059	3.61815	0.000296712	0.0154215	TRUE	19	34956354	34964229	-1	protein_coding	ZNF792	zinc finger protein 792 [Source:HGNC Symbol;Acc:HGNC:24751]
ENST00000394351.8	476.194	1.02971	0.288487	3.56935	0.000357862	0.0176611	TRUE	3	69739435	69968337	1	protein_coding	MITF	melanocyte inducing transcription factor [Source:HGNC Symbol;Acc:HGNC:7105]
ENST00000484713.1	69.736	-2.11886	0.572521	-3.70093	0.000214807	0.0123596	TRUE	3	49121114	49133118	-1	protein_coding	LAMB2	laminin subunit beta 2 [Source:HGNC Symbol;Acc:HGNC:6487]
ENST00000641145.1	174.588	1.48672	0.456314	3.25811	0.00112157	0.037425	TRUE	19	3314403	3469217	1	protein_coding	NFIC	nuclear factor I C [Source:HGNC Symbol;Acc:HGNC:7786]
ENST00000586014.5	412.648	-3.21334	0.623253	-5.15575	2.52614e-07	7.02027e-05	TRUE	19	45506579	45526983	1	protein_coding	VASP	vasodilator stimulated phosphoprotein [Source:HGNC Symbol;Acc:HGNC:12652]
ENST00000560666.1	70.176	-2.20304	0.537019	-4.10234	4.08994e-05	0.00364013	TRUE	15	63321378	63381846	-1	protein_coding	CA12	carbonic anhydrase 12 [Source:HGNC Symbol;Acc:HGNC:1371]
ENST00000046640.7	1463.47	-1.02846	0.192085	-5.3542	8.59366e-08	2.85421e-05	TRUE
ENST00000613670.4	110.815	2.58814	0.759958	3.40564	0.000660098	0.0266203	TRUE	19	48115445	48170603	-1	protein_coding	LIG1	DNA ligase 1 [Source:HGNC Symbol;Acc:HGNC:6598]
ENST00000519596.5	5144.93	1.13476	0.284468	3.98905	6.63375e-05	0.00522652	TRUE	8	100685816	100722809	-1	protein_coding	PABPC1	poly(A) binding protein cytoplasmic 1 [Source:HGNC Symbol;Acc:HGNC:8554]
ENST00000248437.9	578.268	-1.46819	0.317511	-4.62406	3.76299e-06	0.000610022	TRUE	2	219249710	219278170	-1	protein_coding	TUBA4A	tubulin alpha 4a [Source:HGNC Symbol;Acc:HGNC:12407]
ENST00000498660.1	104.511	-1.35458	0.39138	-3.46104	0.000538096	0.0231149	TRUE	2	219249710	219278170	-1	protein_coding	TUBA4A	tubulin alpha 4a [Source:HGNC Symbol;Acc:HGNC:12407]
ENST00000428675.6	234.805	1.01656	0.267819	3.79569	0.000147234	0.00954889	TRUE	2	197804593	198572581	1	protein_coding	PLCL1	phospholipase C like 1 (inactive) [Source:HGNC Symbol;Acc:HGNC:9063]
ENST00000544125.1	105.141	-1.58745	0.459947	-3.45138	0.000557726	0.0237089	TRUE	12	68808177	68850686	1	protein_coding	MDM2	MDM2 proto-oncogene [Source:HGNC Symbol;Acc:HGNC:6973]
ENST00000417443.3	399.076	-1.29885	0.37822	-3.43412	0.000594482	0.0246807	TRUE	X	135421944	135428075	1	protein_coding	SMIM10L2A	small integral membrane protein 10 like 2A [Source:HGNC Symbol;Acc:HGNC:34499]
ENST00000480676.2	67.894	2.00842	0.4588	4.37756	1.20013e-05	0.00150392	TRUE	1	224385143	224437033	-1	protein_coding	WDR26	WD repeat domain 26 [Source:HGNC Symbol;Acc:HGNC:21208]
ENST00000648280.1	523.919	-2.10685	0.539657	-3.90405	9.45979e-05	0.00690092	TRUE	1	160288594	160343273	-1	protein_coding	COPA	COPI coat complex subunit alpha [Source:HGNC Symbol;Acc:HGNC:2230]
ENST00000342512.3	182.415	1.48858	0.44755	3.32606	0.000880819	0.032042	TRUE	10	89579497	89645572	-1	protein_coding	PANK1	pantothenate kinase 1 [Source:HGNC Symbol;Acc:HGNC:8598]
ENST00000272937.10	343.474	-1.35135	0.403163	-3.35188	0.000802653	0.0301378	TRUE	2	238238267	238240662	-1	protein_coding	HES6	hes family bHLH transcription factor 6 [Source:HGNC Symbol;Acc:HGNC:18254]
ENST00000409160.7	310.72	-1.31194	0.343479	-3.81955	0.000133693	0.00885191	TRUE	2	238238267	238240662	-1	protein_coding	HES6	hes family bHLH transcription factor 6 [Source:HGNC Symbol;Acc:HGNC:18254]
ENST00000373972.5	79.0989	-1.87377	0.502898	-3.72594	0.000194591	0.011471	TRUE	2	219373527	219400022	-1	protein_coding	DNPEP	aspartyl aminopeptidase [Source:HGNC Symbol;Acc:HGNC:2981]
ENST00000272849.7	897.12	1.22637	0.17348	7.06926	1.55763e-12	2.54529e-09	TRUE	2	205681990	205798133	1	protein_coding	NRP2	neuropilin 2 [Source:HGNC Symbol;Acc:HGNC:8005]
ENST00000451218.6	673.319	1.14168	0.313149	3.64582	0.000266544	0.0144415	TRUE	4	52590960	52659301	-1	protein_coding	USP46	ubiquitin specific peptidase 46 [Source:HGNC Symbol;Acc:HGNC:20075]
ENST00000338523.8	146.851	1.59675	0.474897	3.36231	0.000772921	0.0296501	TRUE
ENST00000642791.1	193.169	-1.26376	0.345365	-3.65919	0.000253011	0.0138925	TRUE	16	2047967	2089491	1	protein_coding	TSC2	TSC complex subunit 2 [Source:HGNC Symbol;Acc:HGNC:12363]
ENST00000314754.12	277.85	-1.30342	0.329625	-3.95425	7.67756e-05	0.00584066	TRUE	1	207321532	207386804	1	protein_coding	CD55	CD55 molecule (Cromer blood group) [Source:HGNC Symbol;Acc:HGNC:2665]
ENST00000492468.5	202.951	-1.80624	0.53793	-3.35777	0.000785746	0.0298293	TRUE	1	39560816	39576790	-1	protein_coding	PABPC4	poly(A) binding protein cytoplasmic 4 [Source:HGNC Symbol;Acc:HGNC:8557]
ENST00000313695.11	705.456	-1.66357	0.445959	-3.73032	0.000191234	0.0113716	TRUE	1	155946851	156007070	-1	protein_coding	ARHGEF2	Rho/Rac guanine nucleotide exchange factor 2 [Source:HGNC Symbol;Acc:HGNC:682]
ENST00000462460.6	622.342	-1.99046	0.537438	-3.70361	0.000212557	0.0122474	TRUE	1	155946851	156007070	-1	protein_coding	ARHGEF2	Rho/Rac guanine nucleotide exchange factor 2 [Source:HGNC Symbol;Acc:HGNC:682]
ENST00000470541.6	655.763	-1.37561	0.424422	-3.24115	0.00119048	0.0389178	TRUE	1	155946851	156007070	-1	protein_coding	ARHGEF2	Rho/Rac guanine nucleotide exchange factor 2 [Source:HGNC Symbol;Acc:HGNC:682]
ENST00000356495.5	232.194	2.04728	0.294517	6.95131	3.61914e-12	4.9283e-09	TRUE	1	206928522	206946466	-1	protein_coding	PIGR	polymeric immunoglobulin receptor [Source:HGNC Symbol;Acc:HGNC:8968]
ENST00000393053.6	169.33	1.38131	0.352736	3.91599	9.00339e-05	0.00663911	TRUE	12	98515512	98550379	1	protein_coding	TMPO	thymopoietin [Source:HGNC Symbol;Acc:HGNC:11875]
ENST00000577549.1	61.6082	1.46058	0.409849	3.56369	0.000365673	0.0178263	TRUE	17	59565558	59608345	1	protein_coding	DHX40	DEAH-box helicase 40 [Source:HGNC Symbol;Acc:HGNC:18018]
ENST00000373857.8	269.412	-1.40593	0.283009	-4.9678	6.77184e-07	0.000152842	TRUE	1	28147166	28193936	-1	protein_coding	PTAFR	platelet activating factor receptor [Source:HGNC Symbol;Acc:HGNC:9582]
ENST00000471559.5	91.3633	2.18735	0.63145	3.46402	0.000532176	0.0229572	TRUE	2	170928464	170967130	1	protein_coding	GORASP2	golgi reassembly stacking protein 2 [Source:HGNC Symbol;Acc:HGNC:17500]
ENST00000482739.2	303.33	-1.75374	0.552774	-3.17261	0.00151075	0.0455915	TRUE	1	228487382	228496188	1	protein_coding	RNF187	ring finger protein 187 [Source:HGNC Symbol;Acc:HGNC:27146]
ENST00000380525.8	437.21	-1.29802	0.361705	-3.58861	0.000332448	0.0168084	TRUE	11	3000922	3057613	-1	protein_coding	CARS1	cysteinyl-tRNA synthetase 1 [Source:HGNC Symbol;Acc:HGNC:1493]
ENST00000484423.5	104.576	-1.17332	0.356307	-3.29302	0.000991189	0.0344028	TRUE	1	145848522	145859836	-1	protein_coding	PIAS3	protein inhibitor of activated STAT 3 [Source:HGNC Symbol;Acc:HGNC:16861]
ENST00000429422.5	1436.7	-1.14865	0.307297	-3.7379	0.000185562	0.0111237	TRUE	3	47850690	48089272	-1	protein_coding	MAP4	microtubule associated protein 4 [Source:HGNC Symbol;Acc:HGNC:6862]
ENST00000379374.5	436.811	1.46367	0.187851	7.79168	6.61265e-15	1.80093e-11	TRUE	X	22032325	22251310	1	protein_coding	PHEX	phosphate regulating endopeptidase homolog X-linked [Source:HGNC Symbol;Acc:HGNC:8918]
ENST00000259748.6	103.89	-1.1645	0.360195	-3.23296	0.00122513	0.0395645	TRUE	6	41770176	41786542	-1	protein_coding	FRS3	fibroblast growth factor receptor substrate 3 [Source:HGNC Symbol;Acc:HGNC:16970]
ENST00000369966.8	1202.04	-1.30404	0.255903	-5.09585	3.47173e-07	9.03357e-05	TRUE	10	102394110	102402524	1	protein_coding	NFKB2	nuclear factor kappa B subunit 2 [Source:HGNC Symbol;Acc:HGNC:7795]
ENST00000652277.1	1169.2	-1.24632	0.308537	-4.03946	5.35738e-05	0.00443036	TRUE	10	102394110	102402524	1	protein_coding	NFKB2	nuclear factor kappa B subunit 2 [Source:HGNC Symbol;Acc:HGNC:7795]
ENST00000189444.11	2188.54	-1.11051	0.348885	-3.18302	0.00145749	0.0446674	TRUE	10	102394110	102402524	1	protein_coding	NFKB2	nuclear factor kappa B subunit 2 [Source:HGNC Symbol;Acc:HGNC:7795]
ENST00000522111.3	1652.94	-1.6826	0.213165	-7.89341	2.94042e-15	1.00102e-11	TRUE	1	26993692	27000886	1	protein_coding	TRNP1	TMF1 regulated nuclear protein 1 [Source:HGNC Symbol;Acc:HGNC:34348]
ENST00000533211.5	3146.34	-1.10858	0.214577	-5.16633	2.38732e-07	6.85423e-05	TRUE	11	66685248	66729226	-1	protein_coding	SPTBN2	spectrin beta, non-erythrocytic 2 [Source:HGNC Symbol;Acc:HGNC:11276]
ENST00000409368.5	121.359	1.23626	0.37756	3.27435	0.00105907	0.0358922	TRUE	2	202206182	202238599	-1	protein_coding	SUMO1	small ubiquitin like modifier 1 [Source:HGNC Symbol;Acc:HGNC:12502]
ENST00000367135.8	101.371	-3.6002	0.949472	-3.79179	0.000149567	0.00962221	TRUE	1	205913048	205943460	-1	protein_coding	SLC26A9	solute carrier family 26 member 9 [Source:HGNC Symbol;Acc:HGNC:14469]
ENST00000409359.6	271.882	-1.89746	0.433545	-4.37662	1.20531e-05	0.0015058	TRUE	2	130836916	131047263	1	protein_coding	ARHGEF4	Rho guanine nucleotide exchange factor 4 [Source:HGNC Symbol;Acc:HGNC:684]
ENST00000490728.5	246.134	-1.38904	0.415297	-3.34469	0.000823748	0.0306684	TRUE	2	130836916	131047263	1	protein_coding	ARHGEF4	Rho guanine nucleotide exchange factor 4 [Source:HGNC Symbol;Acc:HGNC:684]
ENST00000525839.6	190.233	-2.19981	0.507603	-4.33372	1.46611e-05	0.00171615	TRUE
ENST00000299045.8	380.383	1.5745	0.350534	4.49173	7.06461e-06	0.000998627	TRUE	12	106301929	106347003	1	protein_coding	TCP11L2	t-complex 11 like 2 [Source:HGNC Symbol;Acc:HGNC:28627]
ENST00000355499.8	126.041	8.73461	1.20737	7.23443	4.67499e-13	9.54914e-10	TRUE	1	155659443	155689000	-1	protein_coding	YY1AP1	YY1 associated protein 1 [Source:HGNC Symbol;Acc:HGNC:30935]
ENST00000356936.5	150.758	-2.18388	0.527363	-4.14112	3.45607e-05	0.00324733	TRUE	2	231453531	231483641	-1	protein_coding	NCL	nucleolin [Source:HGNC Symbol;Acc:HGNC:7667]
ENST00000265637.8	254.675	-1.64812	0.342385	-4.81364	1.48204e-06	0.000293905	TRUE	11	68460731	68615334	1	protein_coding	PPP6R3	protein phosphatase 6 regulatory subunit 3 [Source:HGNC Symbol;Acc:HGNC:1173]
ENST00000614712.4	85.8506	-5.68396	0.964507	-5.89312	3.78968e-09	2.00664e-06	TRUE	2	26847747	26950351	1	protein_coding	DPYSL5	dihydropyrimidinase like 5 [Source:HGNC Symbol;Acc:HGNC:20637]
ENST00000460627.5	141.474	-1.48212	0.342954	-4.32164	1.54875e-05	0.00178727	TRUE	3	184380073	184390736	1	protein_coding	CHRD	chordin [Source:HGNC Symbol;Acc:HGNC:1949]
ENST00000450923.5	126.288	-1.12387	0.353454	-3.17968	0.00147439	0.0449859	TRUE	3	184380073	184390736	1	protein_coding	CHRD	chordin [Source:HGNC Symbol;Acc:HGNC:1949]
ENST00000470150.5	210.494	-1.34376	0.278633	-4.82269	1.41635e-06	0.000287864	TRUE	3	184380073	184390736	1	protein_coding	CHRD	chordin [Source:HGNC Symbol;Acc:HGNC:1949]
ENST00000554284.1	145.392	-1.19911	0.295689	-4.05531	5.00676e-05	0.00424348	TRUE	14	52004803	52069228	-1	protein_coding	NID2	nidogen 2 [Source:HGNC Symbol;Acc:HGNC:13389]
ENST00000555319.1	66.3974	-1.55753	0.383189	-4.06466	4.81016e-05	0.00411959	TRUE	14	51989514	52010694	1	protein_coding	RTRAF	RNA transcription, translation and transport factor [Source:HGNC Symbol;Acc:HGNC:23169]
ENST00000405237.7	474.069	-1.27686	0.354215	-3.60475	0.000312454	0.0160155	TRUE	22	50568861	50578465	-1	protein_coding	CPT1B	carnitine palmitoyltransferase 1B [Source:HGNC Symbol;Acc:HGNC:2329]
ENST00000451463.6	287.336	-1.25005	0.292319	-4.27634	1.89989e-05	0.00208081	TRUE	2	105744912	105894274	1	protein_coding	NCK2	NCK adaptor protein 2 [Source:HGNC Symbol;Acc:HGNC:7665]
ENST00000439383.5	163.441	-2.45396	0.77964	-3.14755	0.00164645	0.0481728	TRUE	3	184299198	184309050	1	protein_coding	PSMD2	proteasome 26S subunit, non-ATPase 2 [Source:HGNC Symbol;Acc:HGNC:9559]
ENST00000406757.2	109.304	1.83535	0.439055	4.18022	2.91221e-05	0.00282601	TRUE	X	133535745	133985594	-1	protein_coding	GPC3	glypican 3 [Source:HGNC Symbol;Acc:HGNC:4451]
ENST00000370818.7	1387.03	1.06436	0.285772	3.72452	0.000195687	0.0114859	TRUE
ENST00000631074.2	464.455	-2.25252	0.26073	-8.63928	5.65684e-18	2.88867e-14	TRUE	CHR_HG2095_PATCH	17205128	17246007	1	protein_coding	PADI1	peptidyl arginine deiminase 1 [Source:HGNC Symbol;Acc:HGNC:18367]
ENST00000629222.1	177.287	-2.19167	0.332396	-6.59355	4.29446e-11	4.43385e-08	TRUE	CHR_HG2095_PATCH	17205128	17246007	1	protein_coding	PADI1	peptidyl arginine deiminase 1 [Source:HGNC Symbol;Acc:HGNC:18367]
ENST00000645627.1	303.33	-1.75374	0.552774	-3.17261	0.00151075	0.0455915	TRUE	CHR_HG2002_PATCH	228487382	228496188	1	protein_coding	RNF187	ring finger protein 187 [Source:HGNC Symbol;Acc:HGNC:27146]
ENST00000638934.1	196.722	-1.37238	0.392328	-3.49805	0.000468666	0.0211091	TRUE	CHR_HG926_PATCH	21158377	21180616	1	protein_coding	TMEM159	transmembrane protein 159 [Source:HGNC Symbol;Acc:HGNC:30136]
ENST00000639469.1	69.2483	-2.59711	0.755922	-3.43568	0.000591061	0.024605	TRUE
ENST00000639592.1	1161.66	-2.09123	0.491532	-4.25451	2.09505e-05	0.00217707	TRUE
ENST00000644679.1	485.33	-1.79199	0.465031	-3.85349	0.000116448	0.00802214	TRUE	CHR_HG1_PATCH	24094052	24110597	1	protein_coding	PCK2	phosphoenolpyruvate carboxykinase 2, mitochondrial [Source:HGNC Symbol;Acc:HGNC:8725]
ENST00000642758.1	63.7216	-1.56991	0.443812	-3.53733	0.000404197	0.0191673	TRUE	CHR_HG1_PATCH	24094052	24110597	1	protein_coding	PCK2	phosphoenolpyruvate carboxykinase 2, mitochondrial [Source:HGNC Symbol;Acc:HGNC:8725]
ENST00000635623.1	188.906	-1.04223	0.307942	-3.38451	0.000713047	0.0281172	TRUE	CHR_HSCHR1_4_CTG3	23311235	23351800	-1	protein_coding	HNRNPR	heterogeneous nuclear ribonucleoprotein R [Source:HGNC Symbol;Acc:HGNC:5047]
ENST00000462729.2	471.716	-1.34292	0.372703	-3.6032	0.000314319	0.0160708	TRUE	1	178006136	178037950	-1	transcribed_unitary_pseudogene	CRYZL2P	crystallin zeta like 2, pseudogene [Source:HGNC Symbol;Acc:HGNC:52164]
ENST00000639708.2	779.601	-1.27487	0.30434	-4.18898	2.80216e-05	0.00273861	TRUE
ENST00000640789.2	121.566	-1.94265	0.373913	-5.19547	2.04199e-07	6.0014e-05	TRUE
ENST00000444603.2	73.7625	-1.8809	0.470721	-3.99579	6.44796e-05	0.00510489	TRUE	9	63330326	63343660	1	transcribed_unprocessed_pseudogene	AL845321.1	methylenetetrahydrofolate dehydrogenase (NADP+ dependent) 1-like (MTHFD1L) pseudogene
ENST00000432011.2	88.8417	-1.31721	0.368982	-3.56985	0.000357191	0.0176611	TRUE	9	63330326	63343660	1	transcribed_unprocessed_pseudogene	AL845321.1	methylenetetrahydrofolate dehydrogenase (NADP+ dependent) 1-like (MTHFD1L) pseudogene
ENST00000647845.1	945.923	-1.33028	0.317284	-4.1927	2.7565e-05	0.00270367	TRUE	9	63299453	63385117	-1	transcribed_unprocessed_pseudogene	BMS1P10	BMS1 pseudogene 10 [Source:HGNC Symbol;Acc:HGNC:49154]
ENST00000322495.4	372.194	-1.35148	0.306626	-4.40759	1.04526e-05	0.0013513	TRUE	9	64637845	64652556	1	transcribed_unprocessed_pseudogene	AL445665.1	methylenetetrahydrofolate dehydrogenase (NADP+ dependent) 1-like (MTHFD1L) pseudogene
ENST00000414673.5	238.996	-1.9666	0.468273	-4.19969	2.67281e-05	0.00263743	TRUE	17	16829999	16832830	-1	transcribed_unprocessed_pseudogene	KRT16P2	keratin 16 pseudogene 2 [Source:HGNC Symbol;Acc:HGNC:37807]
ENST00000579946.5	202.773	-1.13806	0.276764	-4.11204	3.92178e-05	0.00354405	TRUE	17	16847635	16852777	-1	transcribed_unprocessed_pseudogene	KRT17P4	keratin 17 pseudogene 4 [Source:HGNC Symbol;Acc:HGNC:50722]
ENST00000454280.1	72.9307	-1.97253	0.497093	-3.96814	7.24362e-05	0.00557013	TRUE	13	51908218	51910621	-1	processed_pseudogene	CTAGE3P	CTAGE family member 3, pseudogene [Source:HGNC Symbol;Acc:HGNC:24348]
ENST00000613288.1	128.013	-2.2336	0.523333	-4.26802	1.97216e-05	0.00213705	TRUE	1	178017127	178017343	1	processed_pseudogene	AL359075.1	ubiquitin-conjugating enzyme E2K (UBE2K) pseudogene
ENST00000453380.1	58.7144	1.79017	0.416364	4.29953	1.71161e-05	0.00192095	TRUE	X	140091743	140092561	1	processed_pseudogene	AL589987.1	novel pseudogene
ENST00000452922.5	339.111	-1.57153	0.33784	-4.6517	3.29208e-06	0.00054229	TRUE	1	94613814	94855426	-1	transcribed_processed_pseudogene	SLC44A3-AS1	SLC44A3 antisense RNA 1 [Source:HGNC Symbol;Acc:HGNC:49057]
ENST00000544802.5	1850.96	-1.28264	0.293374	-4.37203	1.23094e-05	0.00152847	TRUE	7	73154938	73207283	1	transcribed_processed_pseudogene	GTF2IP4	general transcription factor IIi pseudogene 4 [Source:HGNC Symbol;Acc:HGNC:51716]
ENST00000412626.2	94.7787	-1.55404	0.411051	-3.78065	0.000156417	0.00995322	TRUE	9	63317067	63333091	-1	unprocessed_pseudogene	AQP7P1	aquaporin 7 pseudogene 1 [Source:HGNC Symbol;Acc:HGNC:32048]
ENST00000636301.2	121.025	-1.63223	0.403921	-4.04096	5.32331e-05	0.00441111	TRUE	2	110321402	110348941	1	unprocessed_pseudogene	AC140479.6	novel pseudogene, similar to zonadhesin (Zan)
