# Supplementary material for: Transcriptomic Profiling of the Effects of DDR1 in Breast and Ovarian Cancer to Understand the Association Between DDR1 Expression and Patient Survival
Source: Genes (Basel). 2026 Jun 30;17(7):760. doi: 10.3390/genes17070760 (PMC13410165; doi:10.3390/genes17070760)
Supplement: Supplementary file 1 [file genes-17-00760-s001.zip › supplementary file S3.xlsx]

## Sheet: shared_genes
gene		transcript
KITLG		ENST00000217188.1
SRMS		ENST00000423777.7
IDH1		ENST00000419164.6
ATF5		ENST00000651128.1
HDLBP		ENST00000230565.3
RIN2		ENST00000294258.8
FTH1		ENST00000230419.9
ALDOA		ENST00000432695.2
MDFI		ENST00000388747.9
ETV4		ENST00000278302.9
GNAS		ENST00000442997.5
WWC1		ENST00000649195.1
ENC1		ENST00000349847.4
ENPP5		ENST00000263088.11
ADGRE5		ENST00000249075.4
YWHAE		ENST00000479452.5
YWHAZ		ENST00000175506.8
ZFPL1		ENST00000400379.7
CAPN15		ENST00000394935.7
PCDH1		ENST00000488542.6
SYBU		ENST00000274542.6
PTK7		ENST00000260502.11
OGDHL		ENST00000381529.8
DNAJA4		ENST00000359388.8
RRP12		ENST00000489344.5
RRM2		ENST00000394067.6
DDX5		ENST00000323926.10
FSTL3		ENST00000606738.3
PIP5KL1		ENST00000543494.1
CCDC88A		ENST00000389614.6
ACP3		ENST00000388835.4
TRIM6		ENST00000293308.11
DDR1		ENST00000463817.5
FASN		ENST00000338483.7
SPP1		ENST00000265087.8
ATP13A2		ENST00000256951.10
MLXIPL		ENST00000261978.9
TMEM59		ENST00000371697.3
GRB10		ENST00000470412.5
SLC1A5		ENST00000217159.6
AKR1C1		ENST00000373820.5
SAA1		ENST00000417443.3
ARMC8		ENST00000490728.5
SCEL		ENST00000451463.6
PLD2
PRICKLE2
STRADA
LIF
GAPDH
NHLRC3
PBX2
VAV3
SLC41A3
HARS2
CAPN1
TGM2
B4GALT2
EXD3
PARP14
ASNS
INTS11
ALS2CL
ICOSLG
RPL23A
DMKN
RNF145
ZNF644
BCAR3
USP33
TBC1D1
AMZ2
RNF38
ANKRD11
CCT7
BTN3A2
UBAP1
CSF2RA
PHGDH
KLHL13
HMGA1
KLC1
DYNC1I1
ATIC
RBM3
KLC2
CGGBP1
PLEKHG5
SPSB3
SEM1
YARS1
FN1
TBL3
GALE
TRABD2B
GPRC5C
POLD4
AP003419.1
TSC1
CDK4
HACL1
POR
NPIPB5
RAB15
GPX2
KRT18
KRT8
BAIAP2L2
KRT15
CORO1B
HMGN2
MACF1
MAFF
STC2
PBXIP1
EMP1
LTBP2
WARS1
IGFBP3
TXNRD1
ITGB4
CNOT6L
MBNL3
CYP1A1
PLEKHG4B
TRPV1
ANKRD1
ACTG1
PCBP4
TNFRSF12A
SLCO4A1
SLC25A39
ANK3
ACY1
MITF
NFIC
MDM2
SMIM10L2A
WDR26
USP46
TSC2
PABPC4
ARHGEF2
TMPO
PIAS3
MAP4
ARHGEF4
NCL
PPP6R3
NCK2
